# Supplementary material for: Copy number variant scan in more than four thousand Holstein cows bred in Lombardy, Italy
Source: PLoS One. 2024 May 21;19(5):e0303044. doi: 10.1371/journal.pone.0303044 (PMC11108207; doi:10.1371/journal.pone.0303044)
Supplement: S1 Table — (XLSX) [file pone.0303044.s001.xlsx]

## Sheet: CNV
Animal_ID	Chr	Start	End	Herd	State	Length	SNP
Herd_1_0002	1	15484128	15532824	Herd_1	loss	48696	3
Herd_1_0002	1	50914381	50943356	Herd_1	loss	28975	3
Herd_1_0002	1	89433389	89461074	Herd_1	loss	27685	3
Herd_1_0002	2	94220721	94251753	Herd_1	loss	31032	3
Herd_1_0002	4	82519600	82630814	Herd_1	loss	111214	3
Herd_1_0002	5	111698823	111763843	Herd_1	loss	65020	3
Herd_1_0002	6	6591880	6630222	Herd_1	loss	38342	3
Herd_1_0002	6	68471889	68631448	Herd_1	loss	159559	3
Herd_1_0002	7	41635513	41766797	Herd_1	loss	131284	3
Herd_1_0002	8	76346026	76438008	Herd_1	loss	91982	3
Herd_1_0002	9	57793857	57901328	Herd_1	gain	107471	5
Herd_1_0002	9	91886916	91996013	Herd_1	gain	109097	5
Herd_1_0002	10	23066056	23235331	Herd_1	loss	169275	3
Herd_1_0002	12	71949250	72337871	Herd_1	loss	388621	6
Herd_1_0002	18	40573511	40602712	Herd_1	gain	29201	3
Herd_1_0002	20	51935582	51962992	Herd_1	loss	27410	4
Herd_1_0002	21	34438805	34502416	Herd_1	loss	63611	3
Herd_1_0002	21	36849337	36898287	Herd_1	gain	48950	3
Herd_1_0002	21	52393521	52432097	Herd_1	loss	38576	3
Herd_1_0002	22	20057126	20223971	Herd_1	gain	166845	5
Herd_1_0002	22	44774719	44848979	Herd_1	gain	74260	4
Herd_1_0002	23	26013871	26383160	Herd_1	loss	369289	3
Herd_1_0002	23	29532670	29586411	Herd_1	gain	53741	3
Herd_1_0002	24	18806446	18903008	Herd_1	gain	96562	7
Herd_1_0002	25	19953938	20008817	Herd_1	gain	54879	3
Herd_1_0002	25	38510337	38568564	Herd_1	loss	58227	3
Herd_1_0002	26	10221758	10305675	Herd_1	gain	83917	4
Herd_1_0002	27	26738014	26821155	Herd_1	loss	83141	3
Herd_1_0002	28	12839224	12878425	Herd_1	loss	39201	3
Herd_1_0002	28	35233874	35305216	Herd_1	loss	71342	3
Herd_1_0002	29	31463505	31502791	Herd_1	gain	39286	3
Herd_1_0003	1	59588591	59686995	Herd_1	loss	98404	3
Herd_1_0003	1	87574019	87643293	Herd_1	gain	69274	3
Herd_1_0003	2	54421815	54451047	Herd_1	loss	29232	3
Herd_1_0003	2	94220721	94251753	Herd_1	loss	31032	3
Herd_1_0003	4	82519600	82630814	Herd_1	loss	111214	3
Herd_1_0003	5	58877871	58889899	Herd_1	loss	12028	3
Herd_1_0003	5	111698823	111763843	Herd_1	loss	65020	3
Herd_1_0003	6	6591880	6630222	Herd_1	loss	38342	3
Herd_1_0003	7	17323532	17454617	Herd_1	loss	131085	3
Herd_1_0003	7	41635513	41766797	Herd_1	loss	131284	3
Herd_1_0003	8	76328417	76409225	Herd_1	loss	80808	3
Herd_1_0003	9	12689732	12717483	Herd_1	loss	27751	3
Herd_1_0003	9	45606562	45694047	Herd_1	loss	87485	3
Herd_1_0003	9	82567424	82661840	Herd_1	loss	94416	3
Herd_1_0003	10	22807898	23066056	Herd_1	loss	258158	4
Herd_1_0003	11	71706593	71821318	Herd_1	loss	114725	3
Herd_1_0003	12	71729441	71790408	Herd_1	loss	60967	3
Herd_1_0003	14	20088562	20140989	Herd_1	loss	52427	3
Herd_1_0003	14	37510423	37592361	Herd_1	gain	81938	3
Herd_1_0003	15	62731737	62791499	Herd_1	loss	59762	3
Herd_1_0003	16	48170475	48202336	Herd_1	loss	31861	3
Herd_1_0003	18	25814222	25825910	Herd_1	loss	11688	3
Herd_1_0003	18	56595155	56652412	Herd_1	loss	57257	3
Herd_1_0003	19	12791947	12866463	Herd_1	loss	74516	6
Herd_1_0003	19	29047415	29082820	Herd_1	loss	35405	3
Herd_1_0003	19	56293270	56372171	Herd_1	gain	78901	4
Herd_1_0003	21	34438805	34502416	Herd_1	loss	63611	3
Herd_1_0003	22	51648689	51689566	Herd_1	loss	40877	3
Herd_1_0003	23	26013871	26383160	Herd_1	loss	369289	3
Herd_1_0003	24	32912311	32988911	Herd_1	loss	76600	3
Herd_1_0003	25	19953938	20008817	Herd_1	gain	54879	3
Herd_1_0003	25	36511484	36584800	Herd_1	loss	73316	3
Herd_1_0003	29	17401412	17452624	Herd_1	loss	51212	3
Herd_1_0004	1	15484128	15532824	Herd_1	loss	48696	3
Herd_1_0004	1	36314000	36325004	Herd_1	loss	11004	3
Herd_1_0004	1	61137053	61189193	Herd_1	loss	52140	3
Herd_1_0004	2	94220721	94251753	Herd_1	loss	31032	3
Herd_1_0004	3	54378060	54433301	Herd_1	loss	55241	3
Herd_1_0004	4	53596357	53768333	Herd_1	gain	171976	5
Herd_1_0004	4	82519600	82630814	Herd_1	loss	111214	3
Herd_1_0004	4	89269356	89353041	Herd_1	loss	83685	3
Herd_1_0004	5	119551451	119651185	Herd_1	gain	99734	6
Herd_1_0004	6	37338394	37458923	Herd_1	gain	120529	15
Herd_1_0004	7	2102056	2114662	Herd_1	loss	12606	3
Herd_1_0004	7	17323532	17454617	Herd_1	loss	131085	3
Herd_1_0004	8	91168776	91284336	Herd_1	loss	115560	3
Herd_1_0004	9	33825925	33859984	Herd_1	gain	34059	3
Herd_1_0004	9	97928531	97940526	Herd_1	gain	11995	3
Herd_1_0004	10	22807898	23160019	Herd_1	loss	352121	5
Herd_1_0004	10	32303809	32355985	Herd_1	gain	52176	3
Herd_1_0004	10	59885793	59940476	Herd_1	gain	54683	3
Herd_1_0004	11	4044668	4128504	Herd_1	loss	83836	3
Herd_1_0004	12	72023594	72337871	Herd_1	loss	314277	4
Herd_1_0004	13	25539651	25548218	Herd_1	loss	8567	3
Herd_1_0004	14	17770830	17799708	Herd_1	loss	28878	3
Herd_1_0004	14	60624029	60653106	Herd_1	gain	29077	3
Herd_1_0004	15	32448502	32526561	Herd_1	gain	78059	3
Herd_1_0004	15	50682297	50736261	Herd_1	loss	53964	3
Herd_1_0004	16	48170475	48202336	Herd_1	loss	31861	3
Herd_1_0004	18	56595155	56652412	Herd_1	loss	57257	3
Herd_1_0004	19	31880876	31905762	Herd_1	loss	24886	3
Herd_1_0004	20	27805443	27880332	Herd_1	loss	74889	3
Herd_1_0004	21	52393521	52432097	Herd_1	loss	38576	3
Herd_1_0004	23	26013871	26383160	Herd_1	loss	369289	3
Herd_1_0004	24	8957421	9026000	Herd_1	gain	68579	3
Herd_1_0004	24	27267403	27302406	Herd_1	gain	35003	3
Herd_1_0004	25	20004448	20021956	Herd_1	gain	17508	3
Herd_1_0004	25	38510337	38568564	Herd_1	loss	58227	3
Herd_1_0004	27	10894549	10917355	Herd_1	gain	22806	3
Herd_1_0004	27	26738014	26821155	Herd_1	loss	83141	3
Herd_1_0004	28	29731696	29790048	Herd_1	loss	58352	3
Herd_1_0004	29	13721921	13812527	Herd_1	gain	90606	4
Herd_1_0004	29	42661620	42720594	Herd_1	loss	58974	3
Herd_1_0005	1	15508545	15557674	Herd_1	loss	49129	3
Herd_1_0005	2	54425844	54464839	Herd_1	loss	38995	3
Herd_1_0005	2	94220721	94251753	Herd_1	loss	31032	3
Herd_1_0005	3	119435116	119661144	Herd_1	loss	226028	10
Herd_1_0005	4	64259774	64352247	Herd_1	loss	92473	3
Herd_1_0005	4	82498161	82630227	Herd_1	loss	132066	3
Herd_1_0005	5	58877871	58889899	Herd_1	loss	12028	3
Herd_1_0005	6	68471889	68631448	Herd_1	loss	159559	3
Herd_1_0005	6	84410273	84435673	Herd_1	loss	25400	3
Herd_1_0005	6	89459649	89508765	Herd_1	loss	49116	3
Herd_1_0005	7	2102056	2114662	Herd_1	loss	12606	3
Herd_1_0005	7	17323532	17454617	Herd_1	loss	131085	3
Herd_1_0005	7	42656415	42683326	Herd_1	loss	26911	3
Herd_1_0005	9	79681340	79776026	Herd_1	gain	94686	4
Herd_1_0005	10	9190344	9243642	Herd_1	gain	53298	4
Herd_1_0005	10	53652144	53735797	Herd_1	gain	83653	3
Herd_1_0005	10	70891577	70914376	Herd_1	gain	22799	3
Herd_1_0005	11	4044668	4128504	Herd_1	loss	83836	3
Herd_1_0005	14	20088562	20140989	Herd_1	loss	52427	3
Herd_1_0005	14	41906677	41999758	Herd_1	gain	93081	5
Herd_1_0005	16	17975275	18067924	Herd_1	gain	92649	3
Herd_1_0005	17	7189111	7412782	Herd_1	gain	223671	12
Herd_1_0005	18	28073365	28122450	Herd_1	gain	49085	3
Herd_1_0005	19	49010207	49052596	Herd_1	gain	42389	5
Herd_1_0005	20	16865160	16928917	Herd_1	gain	63757	4
Herd_1_0005	20	51935582	51962992	Herd_1	loss	27410	4
Herd_1_0005	21	52393521	52432097	Herd_1	loss	38576	3
Herd_1_0005	23	26013871	26383160	Herd_1	loss	369289	3
Herd_1_0005	25	19953938	20008817	Herd_1	gain	54879	3
Herd_1_0005	27	10815870	10895604	Herd_1	gain	79734	3
Herd_1_0005	27	26738014	26821155	Herd_1	loss	83141	3
Herd_1_0005	29	13721921	13812527	Herd_1	gain	90606	4
Herd_1_0006	1	15484128	15532824	Herd_1	loss	48696	3
Herd_1_0006	2	54425844	54464839	Herd_1	loss	38995	3
Herd_1_0006	2	94220721	94251753	Herd_1	loss	31032	3
Herd_1_0006	3	54378060	54433301	Herd_1	loss	55241	3
Herd_1_0006	4	28209392	28253982	Herd_1	loss	44590	3
Herd_1_0006	5	58877871	58889899	Herd_1	loss	12028	3
Herd_1_0006	7	42656415	42683326	Herd_1	loss	26911	3
Herd_1_0006	8	8084354	8141623	Herd_1	gain	57269	3
Herd_1_0006	8	36029492	36072005	Herd_1	gain	42513	3
Herd_1_0006	9	72191351	72260311	Herd_1	loss	68960	9
Herd_1_0006	9	82572876	82729357	Herd_1	loss	156481	4
Herd_1_0006	9	91886916	91996013	Herd_1	gain	109097	5
Herd_1_0006	10	22807898	23160019	Herd_1	loss	352121	5
Herd_1_0006	10	32303809	32355985	Herd_1	gain	52176	3
Herd_1_0006	10	70891577	70914376	Herd_1	gain	22799	3
Herd_1_0006	12	71820369	72337871	Herd_1	loss	517502	11
Herd_1_0006	13	25539651	25548218	Herd_1	loss	8567	3
Herd_1_0006	14	20088562	20140989	Herd_1	loss	52427	3
Herd_1_0006	14	60624029	60653106	Herd_1	gain	29077	3
Herd_1_0006	15	56397822	56483265	Herd_1	gain	85443	3
Herd_1_0006	17	2922118	2977354	Herd_1	loss	55236	3
Herd_1_0006	18	3536579	3636044	Herd_1	loss	99465	3
Herd_1_0006	18	23578547	23594319	Herd_1	loss	15772	3
Herd_1_0006	18	56595155	56652412	Herd_1	loss	57257	3
Herd_1_0006	19	20668398	20851272	Herd_1	gain	182874	3
Herd_1_0006	19	49010207	49052596	Herd_1	gain	42389	5
Herd_1_0006	20	51935582	51962992	Herd_1	loss	27410	4
Herd_1_0006	21	52393521	52432097	Herd_1	loss	38576	3
Herd_1_0006	23	29532670	29586411	Herd_1	gain	53741	3
Herd_1_0006	24	8957421	9026000	Herd_1	gain	68579	3
Herd_1_0006	24	18873497	18903008	Herd_1	gain	29511	4
Herd_1_0006	24	33020881	33065924	Herd_1	loss	45043	3
Herd_1_0006	25	19953938	20008817	Herd_1	gain	54879	3
Herd_1_0006	26	42931489	42957190	Herd_1	gain	25701	4
Herd_1_0006	28	27751	444573	Herd_1	loss	416822	9
Herd_1_0007	1	15484128	15532824	Herd_1	loss	48696	3
Herd_1_0007	1	87551718	87574019	Herd_1	gain	22301	3
Herd_1_0007	4	88842477	88924851	Herd_1	loss	82374	3
Herd_1_0007	6	80755066	80882968	Herd_1	loss	127902	7
Herd_1_0007	7	41635513	41766797	Herd_1	loss	131284	3
Herd_1_0007	8	91119406	91265459	Herd_1	loss	146053	5
Herd_1_0007	9	39777873	39871137	Herd_1	loss	93264	5
Herd_1_0007	9	72213132	72214634	Herd_1	loss	1502	3
Herd_1_0007	10	22807898	23160019	Herd_1	loss	352121	5
Herd_1_0007	12	71820369	72337871	Herd_1	loss	517502	11
Herd_1_0007	13	25539651	25548218	Herd_1	loss	8567	3
Herd_1_0007	13	53822879	54135002	Herd_1	loss	312123	16
Herd_1_0007	14	20088562	20140989	Herd_1	loss	52427	3
Herd_1_0007	14	37510423	37592361	Herd_1	gain	81938	3
Herd_1_0007	14	42938330	43010216	Herd_1	loss	71886	3
Herd_1_0007	14	77817440	77830694	Herd_1	loss	13254	3
Herd_1_0007	15	50693401	50753783	Herd_1	loss	60382	3
Herd_1_0007	16	80202283	80979927	Herd_1	loss	777644	11
Herd_1_0007	18	13697529	13707849	Herd_1	loss	10320	3
Herd_1_0007	19	12847904	12866463	Herd_1	loss	18559	3
Herd_1_0007	19	31369446	31394674	Herd_1	loss	25228	3
Herd_1_0007	19	50787009	51628551	Herd_1	loss	841542	26
Herd_1_0007	20	52750347	53086865	Herd_1	loss	336518	13
Herd_1_0007	21	14912081	14979865	Herd_1	loss	67784	3
Herd_1_0007	22	51579025	51683528	Herd_1	loss	104503	4
Herd_1_0007	23	26013871	26383160	Herd_1	loss	369289	3
Herd_1_0007	26	17667270	17714604	Herd_1	loss	47334	4
Herd_1_0007	27	10894549	10917355	Herd_1	gain	22806	3
Herd_1_0007	28	12839224	12878425	Herd_1	loss	39201	3
Herd_1_0008	1	15484128	15532824	Herd_1	loss	48696	3
Herd_1_0008	1	61137053	61189193	Herd_1	loss	52140	3
Herd_1_0008	1	86758686	86805687	Herd_1	gain	47001	4
Herd_1_0008	2	94220721	94251753	Herd_1	loss	31032	3
Herd_1_0008	4	28209392	28253982	Herd_1	loss	44590	3
Herd_1_0008	4	53596357	53768333	Herd_1	gain	171976	5
Herd_1_0008	4	82519600	82630814	Herd_1	loss	111214	3
Herd_1_0008	4	89786645	89968719	Herd_1	gain	182074	8
Herd_1_0008	6	37342737	37435861	Herd_1	gain	93124	13
Herd_1_0008	7	2102056	2114662	Herd_1	loss	12606	3
Herd_1_0008	7	41635513	41766797	Herd_1	loss	131284	3
Herd_1_0008	9	12384438	12411127	Herd_1	loss	26689	3
Herd_1_0008	9	47921833	48412007	Herd_1	gain	490174	16
Herd_1_0008	9	57793857	57901328	Herd_1	gain	107471	5
Herd_1_0008	9	82567424	82661840	Herd_1	loss	94416	3
Herd_1_0008	10	22807898	23035838	Herd_1	loss	227940	3
Herd_1_0008	10	32303809	32387411	Herd_1	gain	83602	4
Herd_1_0008	11	4044668	4128504	Herd_1	loss	83836	3
Herd_1_0008	12	33554962	33702969	Herd_1	loss	148007	3
Herd_1_0008	14	59196769	59220985	Herd_1	loss	24216	3
Herd_1_0008	15	54657362	54725944	Herd_1	loss	68582	3
Herd_1_0008	16	48170475	48202336	Herd_1	loss	31861	3
Herd_1_0008	16	54261585	54282665	Herd_1	loss	21080	3
Herd_1_0008	17	7189111	7412782	Herd_1	gain	223671	12
Herd_1_0008	18	28073365	28122450	Herd_1	gain	49085	3
Herd_1_0008	18	40573511	40602712	Herd_1	gain	29201	3
Herd_1_0008	18	56595155	56652412	Herd_1	loss	57257	3
Herd_1_0008	21	52393521	52432097	Herd_1	loss	38576	3
Herd_1_0008	23	25675890	25692139	Herd_1	loss	16249	3
Herd_1_0008	24	8957421	9026000	Herd_1	gain	68579	3
Herd_1_0008	24	18873497	18903008	Herd_1	gain	29511	4
Herd_1_0008	25	19953938	20008817	Herd_1	gain	54879	3
Herd_1_0009	2	54425844	54464839	Herd_1	loss	38995	3
Herd_1_0009	2	94220721	94251753	Herd_1	loss	31032	3
Herd_1_0009	3	54378060	54433301	Herd_1	loss	55241	3
Herd_1_0009	3	67872920	67947626	Herd_1	loss	74706	3
Herd_1_0009	3	110210840	110395482	Herd_1	gain	184642	9
Herd_1_0009	4	38387402	38720958	Herd_1	gain	333556	8
Herd_1_0009	4	53596357	53768333	Herd_1	gain	171976	5
Herd_1_0009	4	82519600	82630814	Herd_1	loss	111214	3
Herd_1_0009	5	58877871	58889899	Herd_1	loss	12028	3
Herd_1_0009	5	119551451	119651185	Herd_1	gain	99734	6
Herd_1_0009	9	45534246	45662631	Herd_1	loss	128385	3
Herd_1_0009	10	22807898	23160019	Herd_1	loss	352121	5
Herd_1_0009	10	74883644	74936689	Herd_1	gain	53045	3
Herd_1_0009	12	24109675	24125446	Herd_1	loss	15771	3
Herd_1_0009	13	25541696	25553780	Herd_1	loss	12084	3
Herd_1_0009	14	42938330	43010216	Herd_1	loss	71886	3
Herd_1_0009	15	40057320	40147743	Herd_1	loss	90423	3
Herd_1_0009	15	50736261	50789871	Herd_1	loss	53610	3
Herd_1_0009	16	17975275	18067924	Herd_1	gain	92649	3
Herd_1_0009	18	65779214	65814370	Herd_1	gain	35156	3
Herd_1_0009	20	51935582	51962992	Herd_1	loss	27410	4
Herd_1_0009	21	52393521	52432097	Herd_1	loss	38576	3
Herd_1_0009	23	29532670	29586411	Herd_1	gain	53741	3
Herd_1_0009	24	26037525	26057282	Herd_1	loss	19757	3
Herd_1_0009	25	19953938	20008817	Herd_1	gain	54879	3
Herd_1_0009	28	7958739	7990593	Herd_1	gain	31854	5
Herd_1_0009	28	12878425	12922752	Herd_1	loss	44327	3
Herd_1_0009	29	29336190	29393279	Herd_1	loss	57089	3
Herd_1_0009	29	42661620	42720594	Herd_1	loss	58974	3
Herd_1_0012	1	15484128	15532824	Herd_1	loss	48696	3
Herd_1_0012	1	23477787	23709011	Herd_1	gain	231224	3
Herd_1_0012	1	89432407	89441849	Herd_1	loss	9442	3
Herd_1_0012	1	132601197	132757424	Herd_1	gain	156227	5
Herd_1_0012	2	54425844	54464839	Herd_1	loss	38995	3
Herd_1_0012	2	94220721	94251753	Herd_1	loss	31032	3
Herd_1_0012	3	54427517	54503103	Herd_1	loss	75586	3
Herd_1_0012	3	116604564	116648636	Herd_1	gain	44072	3
Herd_1_0012	4	28209392	28253982	Herd_1	loss	44590	3
Herd_1_0012	4	53569095	53725794	Herd_1	gain	156699	3
Herd_1_0012	4	82498161	82630227	Herd_1	loss	132066	3
Herd_1_0012	5	30317353	30327494	Herd_1	loss	10141	3
Herd_1_0012	6	68471889	68631448	Herd_1	loss	159559	3
Herd_1_0012	9	8458373	8467227	Herd_1	loss	8854	3
Herd_1_0012	9	52866341	53014994	Herd_1	loss	148653	3
Herd_1_0012	10	39639	328444	Herd_1	loss	288805	7
Herd_1_0012	10	22807898	23160019	Herd_1	loss	352121	5
Herd_1_0012	13	3969216	3984194	Herd_1	loss	14978	3
Herd_1_0012	14	20088562	20140989	Herd_1	loss	52427	3
Herd_1_0012	15	56285244	56397822	Herd_1	gain	112578	3
Herd_1_0012	17	2922118	2977354	Herd_1	loss	55236	3
Herd_1_0012	17	21750397	21779970	Herd_1	loss	29573	3
Herd_1_0012	19	12847904	12866463	Herd_1	loss	18559	3
Herd_1_0012	19	31247817	31369723	Herd_1	loss	121906	4
Herd_1_0012	19	57892561	58004537	Herd_1	loss	111976	3
Herd_1_0012	20	31903713	31963910	Herd_1	loss	60197	3
Herd_1_0012	20	45726823	45766550	Herd_1	gain	39727	3
Herd_1_0012	20	51954165	51962992	Herd_1	loss	8827	3
Herd_1_0012	21	12139642	12184875	Herd_1	gain	45233	3
Herd_1_0012	21	34438805	34502416	Herd_1	loss	63611	3
Herd_1_0012	21	53768353	53800414	Herd_1	gain	32061	3
Herd_1_0012	23	29532670	29586411	Herd_1	gain	53741	3
Herd_1_0012	24	26037525	26057282	Herd_1	loss	19757	3
Herd_1_0012	25	38754765	38797023	Herd_1	loss	42258	3
Herd_1_0012	27	10815870	10895604	Herd_1	gain	79734	3
Herd_1_0012	27	26717112	26792117	Herd_1	loss	75005	3
Herd_1_0014	1	15484128	15532824	Herd_1	loss	48696	3
Herd_1_0014	1	87557723	87612393	Herd_1	gain	54670	3
Herd_1_0014	2	54425844	54464839	Herd_1	loss	38995	3
Herd_1_0014	2	94220721	94251753	Herd_1	loss	31032	3
Herd_1_0014	4	30668053	30696495	Herd_1	loss	28442	3
Herd_1_0014	4	59531162	59760019	Herd_1	loss	228857	5
Herd_1_0014	5	22323880	22402753	Herd_1	loss	78873	3
Herd_1_0014	5	58877871	58889899	Herd_1	loss	12028	3
Herd_1_0014	6	68471889	68631448	Herd_1	loss	159559	3
Herd_1_0014	8	35116935	35172469	Herd_1	gain	55534	3
Herd_1_0014	8	91971068	91985941	Herd_1	gain	14873	6
Herd_1_0014	9	8405821	8465982	Herd_1	loss	60161	4
Herd_1_0014	9	72213132	72214634	Herd_1	loss	1502	3
Herd_1_0014	9	82572876	82694892	Herd_1	loss	122016	3
Herd_1_0014	10	23035838	23160019	Herd_1	loss	124181	3
Herd_1_0014	12	71949250	72337871	Herd_1	loss	388621	6
Herd_1_0014	16	48170475	48202336	Herd_1	loss	31861	3
Herd_1_0014	19	12847904	12866463	Herd_1	loss	18559	3
Herd_1_0014	19	53713775	53739500	Herd_1	loss	25725	3
Herd_1_0014	21	52393521	52432097	Herd_1	loss	38576	3
Herd_1_0014	22	6259069	6303849	Herd_1	loss	44780	3
Herd_1_0014	22	51639239	51683528	Herd_1	loss	44289	3
Herd_1_0014	23	26013871	26383160	Herd_1	loss	369289	3
Herd_1_0014	24	32912311	32988911	Herd_1	loss	76600	3
Herd_1_0014	25	19953938	20008817	Herd_1	gain	54879	3
Herd_1_0014	25	38754765	38797023	Herd_1	loss	42258	3
Herd_1_0014	26	2631829	2807861	Herd_1	loss	176032	4
Herd_1_0014	26	23886385	23994008	Herd_1	gain	107623	3
Herd_1_0014	27	10814612	10894549	Herd_1	gain	79937	3
Herd_1_0016	1	89432407	89441849	Herd_1	loss	9442	3
Herd_1_0016	2	54425844	54464839	Herd_1	loss	38995	3
Herd_1_0016	2	94220721	94251753	Herd_1	loss	31032	3
Herd_1_0016	3	54378060	54433301	Herd_1	loss	55241	3
Herd_1_0016	4	28209392	28253982	Herd_1	loss	44590	3
Herd_1_0016	4	53596357	53768333	Herd_1	gain	171976	5
Herd_1_0016	5	6372558	6477926	Herd_1	loss	105368	3
Herd_1_0016	5	119142249	119176033	Herd_1	loss	33784	4
Herd_1_0016	5	119551451	119651185	Herd_1	gain	99734	6
Herd_1_0016	6	85452713	85457804	Herd_1	gain	5091	3
Herd_1_0016	6	116581927	116886794	Herd_1	gain	304867	12
Herd_1_0016	7	2102056	2114662	Herd_1	loss	12606	3
Herd_1_0016	7	15886766	15964178	Herd_1	loss	77412	3
Herd_1_0016	7	41635513	41766797	Herd_1	loss	131284	3
Herd_1_0016	9	45606562	45694047	Herd_1	loss	87485	3
Herd_1_0016	9	91886916	91996013	Herd_1	gain	109097	5
Herd_1_0016	10	23066056	23235331	Herd_1	loss	169275	3
Herd_1_0016	11	103257028	103259939	Herd_1	gain	2911	10
Herd_1_0016	13	9298647	9338292	Herd_1	gain	39645	3
Herd_1_0016	14	62723002	62725128	Herd_1	loss	2126	3
Herd_1_0016	16	72631957	72684735	Herd_1	gain	52778	3
Herd_1_0016	17	21760205	21788850	Herd_1	loss	28645	3
Herd_1_0016	18	23578547	23594319	Herd_1	loss	15772	3
Herd_1_0016	19	12867877	12884341	Herd_1	gain	16464	5
Herd_1_0016	19	35943607	35959586	Herd_1	loss	15979	3
Herd_1_0016	19	55347635	55351183	Herd_1	gain	3548	3
Herd_1_0016	21	52393521	52432097	Herd_1	loss	38576	3
Herd_1_0016	21	65693883	65781563	Herd_1	loss	87680	5
Herd_1_0016	22	9272976	10250864	Herd_1	loss	977888	48
Herd_1_0016	23	9409742	9434630	Herd_1	gain	24888	3
Herd_1_0016	23	26013871	26383160	Herd_1	loss	369289	3
Herd_1_0016	23	29559656	29613111	Herd_1	gain	53455	3
Herd_1_0016	24	610114	614370	Herd_1	gain	4256	6
Herd_1_0016	25	19953938	20008817	Herd_1	gain	54879	3
Herd_1_0016	27	15128902	15263893	Herd_1	loss	134991	8
Herd_1_0016	27	26738014	26821155	Herd_1	loss	83141	3
Herd_1_0016	28	1388459	1409764	Herd_1	gain	21305	3
Herd_1_0016	29	42661620	42720594	Herd_1	loss	58974	3
Herd_1_0017	1	103659673	103706732	Herd_1	loss	47059	3
Herd_1_0017	1	132601197	132917243	Herd_1	gain	316046	7
Herd_1_0017	2	54425844	54464839	Herd_1	loss	38995	3
Herd_1_0017	2	94220721	94251753	Herd_1	loss	31032	3
Herd_1_0017	3	54433301	54647423	Herd_1	loss	214122	3
Herd_1_0017	4	28209392	28253982	Herd_1	loss	44590	3
Herd_1_0017	5	119551451	119651185	Herd_1	gain	99734	6
Herd_1_0017	6	85452713	85457804	Herd_1	gain	5091	3
Herd_1_0017	7	2102056	2114662	Herd_1	loss	12606	3
Herd_1_0017	9	33825925	33859984	Herd_1	gain	34059	3
Herd_1_0017	9	45606562	45694047	Herd_1	loss	87485	3
Herd_1_0017	10	23066056	23235331	Herd_1	loss	169275	3
Herd_1_0017	10	32303809	32355985	Herd_1	gain	52176	3
Herd_1_0017	12	71949250	72337871	Herd_1	loss	388621	6
Herd_1_0017	14	59218430	59238055	Herd_1	loss	19625	3
Herd_1_0017	15	56397822	56483265	Herd_1	gain	85443	3
Herd_1_0017	16	35733795	35756838	Herd_1	loss	23043	3
Herd_1_0017	17	50382652	50443488	Herd_1	loss	60836	3
Herd_1_0017	18	56595155	56652412	Herd_1	loss	57257	3
Herd_1_0017	19	12877231	12884341	Herd_1	gain	7110	3
Herd_1_0017	19	20668398	20873581	Herd_1	gain	205183	5
Herd_1_0017	19	35943607	35959586	Herd_1	loss	15979	3
Herd_1_0017	21	34438805	34502416	Herd_1	loss	63611	3
Herd_1_0017	21	52393521	52432097	Herd_1	loss	38576	3
Herd_1_0017	24	33036521	33098507	Herd_1	loss	61986	3
Herd_1_0017	25	19953938	20008817	Herd_1	gain	54879	3
Herd_1_0017	27	10894549	10917355	Herd_1	gain	22806	3
Herd_1_0018	1	73093141	73133775	Herd_1	gain	40634	3
Herd_1_0018	2	94220721	94251753	Herd_1	loss	31032	3
Herd_1_0018	3	94110729	94200306	Herd_1	gain	89577	3
Herd_1_0018	3	119449575	119661144	Herd_1	loss	211569	9
Herd_1_0018	4	53596357	53768333	Herd_1	gain	171976	5
Herd_1_0018	4	82519600	82630814	Herd_1	loss	111214	3
Herd_1_0018	5	119551451	119651185	Herd_1	gain	99734	6
Herd_1_0018	6	86635614	86656065	Herd_1	loss	20451	3
Herd_1_0018	7	2102056	2114662	Herd_1	loss	12606	3
Herd_1_0018	7	33034158	33225943	Herd_1	gain	191785	7
Herd_1_0018	7	41635513	41766797	Herd_1	loss	131284	3
Herd_1_0018	9	45606562	45694047	Herd_1	loss	87485	3
Herd_1_0018	10	23066056	23235331	Herd_1	loss	169275	3
Herd_1_0018	14	13576802	13651141	Herd_1	loss	74339	3
Herd_1_0018	14	42938330	43010216	Herd_1	loss	71886	3
Herd_1_0018	15	50736261	50789871	Herd_1	loss	53610	3
Herd_1_0018	16	48170475	48202336	Herd_1	loss	31861	3
Herd_1_0018	18	28073365	28122450	Herd_1	gain	49085	3
Herd_1_0018	19	35943607	35959586	Herd_1	loss	15979	3
Herd_1_0018	20	51954165	51962992	Herd_1	loss	8827	3
Herd_1_0018	21	52393521	52432097	Herd_1	loss	38576	3
Herd_1_0018	23	9434630	9513586	Herd_1	gain	78956	3
Herd_1_0018	24	610114	614370	Herd_1	gain	4256	6
Herd_1_0018	24	33036521	33098507	Herd_1	loss	61986	3
Herd_1_0018	25	19953938	20008817	Herd_1	gain	54879	3
Herd_1_0018	28	12839224	12878425	Herd_1	loss	39201	3
Herd_1_0018	28	35237815	35374799	Herd_1	loss	136984	3
Herd_1_0018	28	40626934	40662835	Herd_1	loss	35901	3
Herd_1_0020	1	73093141	73133775	Herd_1	gain	40634	3
Herd_1_0020	2	94220721	94251753	Herd_1	loss	31032	3
Herd_1_0020	3	2675658	2713912	Herd_1	gain	38254	3
Herd_1_0020	3	54378060	54433301	Herd_1	loss	55241	3
Herd_1_0020	4	182210	303567	Herd_1	loss	121357	3
Herd_1_0020	5	13892317	13970721	Herd_1	gain	78404	4
Herd_1_0020	6	85452713	85457804	Herd_1	gain	5091	3
Herd_1_0020	7	42656415	42683326	Herd_1	loss	26911	3
Herd_1_0020	8	101701833	101814281	Herd_1	gain	112448	4
Herd_1_0020	9	8458373	8467227	Herd_1	loss	8854	3
Herd_1_0020	9	91886916	91996013	Herd_1	gain	109097	5
Herd_1_0020	10	23035838	23160019	Herd_1	loss	124181	3
Herd_1_0020	10	32303809	32355985	Herd_1	gain	52176	3
Herd_1_0020	10	42450849	42491695	Herd_1	loss	40846	3
Herd_1_0020	11	4044668	4128504	Herd_1	loss	83836	3
Herd_1_0020	12	71955327	72337871	Herd_1	loss	382544	5
Herd_1_0020	14	20088562	20140989	Herd_1	loss	52427	3
Herd_1_0020	15	32368941	32448502	Herd_1	gain	79561	3
Herd_1_0020	16	48183658	48277112	Herd_1	loss	93454	3
Herd_1_0020	16	71794403	71814761	Herd_1	loss	20358	3
Herd_1_0020	19	29047415	29082820	Herd_1	loss	35405	3
Herd_1_0020	20	3425673	3496821	Herd_1	loss	71148	3
Herd_1_0020	20	51954165	51962992	Herd_1	loss	8827	3
Herd_1_0020	21	52393521	52432097	Herd_1	loss	38576	3
Herd_1_0020	23	26013871	26383160	Herd_1	loss	369289	3
Herd_1_0020	24	610114	614370	Herd_1	gain	4256	6
Herd_1_0020	24	15523751	15704725	Herd_1	loss	180974	3
Herd_1_0020	25	19953938	20008817	Herd_1	gain	54879	3
Herd_1_0020	26	18747765	18838180	Herd_1	loss	90415	3
Herd_1_0020	26	51030268	51104598	Herd_1	gain	74330	3
Herd_1_0020	27	1283660	1292211	Herd_1	gain	8551	3
Herd_1_0020	27	10815870	11108154	Herd_1	gain	292284	12
Herd_1_0020	27	22885139	22933685	Herd_1	gain	48546	3
Herd_1_0020	28	29731696	29790048	Herd_1	loss	58352	3
Herd_1_0020	29	42661620	42720594	Herd_1	loss	58974	3
Herd_1_0021	1	87574019	87643293	Herd_1	gain	69274	3
Herd_1_0021	1	132601197	132917243	Herd_1	gain	316046	7
Herd_1_0021	2	94220721	94251753	Herd_1	loss	31032	3
Herd_1_0021	3	54378060	54433301	Herd_1	loss	55241	3
Herd_1_0021	3	94110729	94200306	Herd_1	gain	89577	3
Herd_1_0021	4	89269356	89353041	Herd_1	loss	83685	3
Herd_1_0021	5	58877871	58889899	Herd_1	loss	12028	3
Herd_1_0021	5	67506930	67580457	Herd_1	loss	73527	3
Herd_1_0021	6	37255945	37273774	Herd_1	loss	17829	3
Herd_1_0021	7	42656415	42683326	Herd_1	loss	26911	3
Herd_1_0021	10	23066056	23235331	Herd_1	loss	169275	3
Herd_1_0021	10	32303809	32355985	Herd_1	gain	52176	3
Herd_1_0021	10	70891577	70914376	Herd_1	gain	22799	3
Herd_1_0021	11	103257993	103259202	Herd_1	gain	1209	3
Herd_1_0021	12	70256647	70723531	Herd_1	loss	466884	4
Herd_1_0021	12	72023594	72337871	Herd_1	loss	314277	4
Herd_1_0021	16	13821123	13885944	Herd_1	loss	64821	5
Herd_1_0021	16	35733795	35756838	Herd_1	loss	23043	3
Herd_1_0021	16	71812419	71839497	Herd_1	loss	27078	3
Herd_1_0021	18	25814222	25825910	Herd_1	loss	11688	3
Herd_1_0021	18	56595155	56652412	Herd_1	loss	57257	3
Herd_1_0021	19	12791947	12866463	Herd_1	loss	74516	6
Herd_1_0021	19	35943607	35959586	Herd_1	loss	15979	3
Herd_1_0021	20	51935582	51962992	Herd_1	loss	27410	4
Herd_1_0021	21	52393521	52432097	Herd_1	loss	38576	3
Herd_1_0021	22	20223971	20310903	Herd_1	loss	86932	3
Herd_1_0021	23	9434630	9513586	Herd_1	gain	78956	3
Herd_1_0021	24	8957421	9026000	Herd_1	gain	68579	3
Herd_1_0021	24	32912311	32988911	Herd_1	loss	76600	3
Herd_1_0021	25	19953938	20008817	Herd_1	gain	54879	3
Herd_1_0021	27	22885139	22933685	Herd_1	gain	48546	3
Herd_1_0022	4	88842477	88924851	Herd_1	loss	82374	3
Herd_1_0022	5	119142249	119239442	Herd_1	loss	97193	5
Herd_1_0022	6	10168980	10249563	Herd_1	gain	80583	3
Herd_1_0022	6	86635614	86656065	Herd_1	loss	20451	3
Herd_1_0022	8	19910906	19956045	Herd_1	loss	45139	7
Herd_1_0022	9	82572876	82694892	Herd_1	loss	122016	3
Herd_1_0022	10	22807898	23035838	Herd_1	loss	227940	3
Herd_1_0022	11	4044668	4128504	Herd_1	loss	83836	3
Herd_1_0022	12	70256647	70723531	Herd_1	loss	466884	4
Herd_1_0022	12	72023594	72337871	Herd_1	loss	314277	4
Herd_1_0022	13	25541696	25553780	Herd_1	loss	12084	3
Herd_1_0022	14	20088562	20140989	Herd_1	loss	52427	3
Herd_1_0022	14	60637158	60784173	Herd_1	gain	147015	3
Herd_1_0022	16	45908902	46217799	Herd_1	loss	308897	8
Herd_1_0022	16	51311742	51347753	Herd_1	loss	36011	3
Herd_1_0022	19	12791947	12866463	Herd_1	loss	74516	6
Herd_1_0022	21	12139642	12184875	Herd_1	gain	45233	3
Herd_1_0022	21	53768353	53800414	Herd_1	gain	32061	3
Herd_1_0022	23	26013871	26383160	Herd_1	loss	369289	3
Herd_1_0022	26	50993657	51075438	Herd_1	gain	81781	3
Herd_1_0022	28	15383786	15385408	Herd_1	gain	1622	3
Herd_1_0023	1	103600111	103689782	Herd_1	loss	89671	3
Herd_1_0023	2	54425844	54464839	Herd_1	loss	38995	3
Herd_1_0023	2	94220721	94251753	Herd_1	loss	31032	3
Herd_1_0023	2	136116191	136218516	Herd_1	loss	102325	3
Herd_1_0023	3	94110729	94200306	Herd_1	gain	89577	3
Herd_1_0023	3	119449575	119661144	Herd_1	loss	211569	9
Herd_1_0023	4	53596357	53768333	Herd_1	gain	171976	5
Herd_1_0023	4	82519600	82630814	Herd_1	loss	111214	3
Herd_1_0023	5	119551451	119651185	Herd_1	gain	99734	6
Herd_1_0023	6	42247338	42305546	Herd_1	loss	58208	3
Herd_1_0023	7	42656415	42683326	Herd_1	loss	26911	3
Herd_1_0023	9	45534246	45662631	Herd_1	loss	128385	3
Herd_1_0023	10	23066056	23235331	Herd_1	loss	169275	3
Herd_1_0023	10	32303809	32355985	Herd_1	gain	52176	3
Herd_1_0023	12	90415	127914	Herd_1	loss	37499	3
Herd_1_0023	12	70256647	70723531	Herd_1	loss	466884	4
Herd_1_0023	12	71949250	72337871	Herd_1	loss	388621	6
Herd_1_0023	13	12299912	12461751	Herd_1	gain	161839	6
Herd_1_0023	13	17834595	17889336	Herd_1	gain	54741	3
Herd_1_0023	13	20455892	20512397	Herd_1	loss	56505	3
Herd_1_0023	14	17770830	17799708	Herd_1	gain	28878	3
Herd_1_0023	15	47506974	47607301	Herd_1	loss	100327	3
Herd_1_0023	15	83673161	83772962	Herd_1	gain	99801	8
Herd_1_0023	16	47047007	47094623	Herd_1	gain	47616	4
Herd_1_0023	17	7189111	7412782	Herd_1	gain	223671	12
Herd_1_0023	17	21760205	21788850	Herd_1	loss	28645	3
Herd_1_0023	18	56595155	56652412	Herd_1	loss	57257	3
Herd_1_0023	18	65706526	65814370	Herd_1	gain	107844	4
Herd_1_0023	20	51935582	51962992	Herd_1	loss	27410	4
Herd_1_0023	23	26013871	26383160	Herd_1	loss	369289	3
Herd_1_0023	25	19953938	20008817	Herd_1	gain	54879	3
Herd_1_0023	28	35237815	35374799	Herd_1	loss	136984	3
Herd_1_0023	28	40626934	40662835	Herd_1	loss	35901	3
Herd_1_0024	2	94220721	94251753	Herd_1	loss	31032	3
Herd_1_0024	3	54433301	54647423	Herd_1	loss	214122	3
Herd_1_0024	3	94110729	94200306	Herd_1	gain	89577	3
Herd_1_0024	4	28209392	28253982	Herd_1	loss	44590	3
Herd_1_0024	4	53596357	53768333	Herd_1	gain	171976	5
Herd_1_0024	5	119551451	119651185	Herd_1	gain	99734	6
Herd_1_0024	6	86635614	86656065	Herd_1	loss	20451	3
Herd_1_0024	7	2102056	2114662	Herd_1	loss	12606	3
Herd_1_0024	7	17323532	17454617	Herd_1	loss	131085	3
Herd_1_0024	7	41635513	41766797	Herd_1	loss	131284	3
Herd_1_0024	9	45606562	45694047	Herd_1	loss	87485	3
Herd_1_0024	9	82572876	82694892	Herd_1	loss	122016	3
Herd_1_0024	9	87018753	87051113	Herd_1	loss	32360	4
Herd_1_0024	9	91886916	91996013	Herd_1	gain	109097	5
Herd_1_0024	10	23035838	23160019	Herd_1	loss	124181	3
Herd_1_0024	10	32278745	32387411	Herd_1	gain	108666	5
Herd_1_0024	11	4044668	4128504	Herd_1	loss	83836	3
Herd_1_0024	11	71706593	71821318	Herd_1	loss	114725	3
Herd_1_0024	12	70256647	70723531	Herd_1	loss	466884	4
Herd_1_0024	13	12299912	12461751	Herd_1	gain	161839	6
Herd_1_0024	14	42938330	43010216	Herd_1	loss	71886	3
Herd_1_0024	15	42279839	42331151	Herd_1	loss	51312	3
Herd_1_0024	15	83673161	83772962	Herd_1	gain	99801	8
Herd_1_0024	16	49467918	49496943	Herd_1	gain	29025	4
Herd_1_0024	18	1269570	1300753	Herd_1	gain	31183	3
Herd_1_0024	18	65706526	65814370	Herd_1	gain	107844	4
Herd_1_0024	19	11605571	11648227	Herd_1	loss	42656	3
Herd_1_0024	20	51935582	51962992	Herd_1	loss	27410	4
Herd_1_0024	23	9409742	9434630	Herd_1	gain	24888	3
Herd_1_0024	23	25675890	25692139	Herd_1	loss	16249	3
Herd_1_0024	25	19953938	20008817	Herd_1	gain	54879	3
Herd_1_0025	1	36314000	36325004	Herd_1	loss	11004	3
Herd_1_0025	1	89433389	89461074	Herd_1	loss	27685	3
Herd_1_0025	1	132601197	132757424	Herd_1	gain	156227	5
Herd_1_0025	2	88215447	88281998	Herd_1	loss	66551	3
Herd_1_0025	3	94110729	94200306	Herd_1	gain	89577	3
Herd_1_0025	4	53596357	53768333	Herd_1	gain	171976	5
Herd_1_0025	5	119142249	119176033	Herd_1	loss	33784	4
Herd_1_0025	5	119551451	119651185	Herd_1	gain	99734	6
Herd_1_0025	6	85452713	85457804	Herd_1	gain	5091	3
Herd_1_0025	7	41635513	41766797	Herd_1	loss	131284	3
Herd_1_0025	8	36029492	36072005	Herd_1	gain	42513	3
Herd_1_0025	8	68596795	68653126	Herd_1	loss	56331	3
Herd_1_0025	10	23066056	23235331	Herd_1	loss	169275	3
Herd_1_0025	10	32303809	32355985	Herd_1	gain	52176	3
Herd_1_0025	12	71949250	72337871	Herd_1	loss	388621	6
Herd_1_0025	15	32368941	32448502	Herd_1	gain	79561	3
Herd_1_0025	15	62731737	62791499	Herd_1	loss	59762	3
Herd_1_0025	15	83673161	83772962	Herd_1	gain	99801	8
Herd_1_0025	16	13821123	13885944	Herd_1	loss	64821	5
Herd_1_0025	16	71812419	71839497	Herd_1	loss	27078	3
Herd_1_0025	18	56595155	56652412	Herd_1	loss	57257	3
Herd_1_0025	19	12867877	12877231	Herd_1	gain	9354	3
Herd_1_0025	19	29047415	29082820	Herd_1	loss	35405	3
Herd_1_0025	19	35943607	35959586	Herd_1	loss	15979	3
Herd_1_0025	20	44840167	45076553	Herd_1	gain	236386	9
Herd_1_0025	20	51935582	51962992	Herd_1	loss	27410	4
Herd_1_0025	21	34438805	34502416	Herd_1	loss	63611	3
Herd_1_0025	23	9434630	9513586	Herd_1	gain	78956	3
Herd_1_0025	23	25675890	25692139	Herd_1	loss	16249	3
Herd_1_0025	25	19953938	20008817	Herd_1	gain	54879	3
Herd_1_0025	26	44002984	44105774	Herd_1	gain	102790	6
Herd_1_0027	1	87574019	87643293	Herd_1	gain	69274	3
Herd_1_0027	1	129191774	129345240	Herd_1	loss	153466	3
Herd_1_0027	2	94220721	94251753	Herd_1	loss	31032	3
Herd_1_0027	2	99462087	99528171	Herd_1	gain	66084	3
Herd_1_0027	3	54378060	54433301	Herd_1	loss	55241	3
Herd_1_0027	3	82032694	82176437	Herd_1	gain	143743	4
Herd_1_0027	3	119449575	119617272	Herd_1	loss	167697	7
Herd_1_0027	4	182210	303567	Herd_1	loss	121357	3
Herd_1_0027	4	82519600	82630814	Herd_1	loss	111214	3
Herd_1_0027	5	119551451	119651185	Herd_1	gain	99734	6
Herd_1_0027	6	37342737	37435861	Herd_1	gain	93124	13
Herd_1_0027	7	17323532	17454617	Herd_1	loss	131085	3
Herd_1_0027	7	42656415	42683326	Herd_1	loss	26911	3
Herd_1_0027	8	36029492	36072005	Herd_1	gain	42513	3
Herd_1_0027	8	68596795	68653126	Herd_1	loss	56331	3
Herd_1_0027	9	45534246	45662631	Herd_1	loss	128385	3
Herd_1_0027	9	86978294	87051113	Herd_1	loss	72819	5
Herd_1_0027	10	23066056	23235331	Herd_1	loss	169275	3
Herd_1_0027	10	32303809	32355985	Herd_1	gain	52176	3
Herd_1_0027	10	42753360	42860796	Herd_1	gain	107436	4
Herd_1_0027	10	74883644	74936689	Herd_1	gain	53045	3
Herd_1_0027	11	62811507	62893555	Herd_1	loss	82048	3
Herd_1_0027	12	71927904	72337871	Herd_1	loss	409967	8
Herd_1_0027	15	50736261	50789871	Herd_1	loss	53610	3
Herd_1_0027	18	56595155	56652412	Herd_1	loss	57257	3
Herd_1_0027	18	65706526	65814370	Herd_1	gain	107844	4
Herd_1_0027	19	35943607	35959586	Herd_1	loss	15979	3
Herd_1_0027	20	51954165	51962992	Herd_1	loss	8827	3
Herd_1_0027	21	52393521	52432097	Herd_1	loss	38576	3
Herd_1_0027	22	6259069	6303849	Herd_1	loss	44780	3
Herd_1_0027	23	26013871	26383160	Herd_1	loss	369289	3
Herd_1_0027	25	20004448	20021956	Herd_1	gain	17508	3
Herd_1_0027	25	36511484	36633551	Herd_1	loss	122067	4
Herd_1_0028	1	50943356	50974257	Herd_1	loss	30901	3
Herd_1_0028	1	129191774	129345240	Herd_1	loss	153466	3
Herd_1_0028	2	94220721	94251753	Herd_1	loss	31032	3
Herd_1_0028	3	2675658	2713912	Herd_1	gain	38254	3
Herd_1_0028	4	35385694	35419674	Herd_1	gain	33980	3
Herd_1_0028	4	82519600	82630814	Herd_1	loss	111214	3
Herd_1_0028	4	89269356	89353041	Herd_1	loss	83685	3
Herd_1_0028	5	58877871	58889899	Herd_1	loss	12028	3
Herd_1_0028	5	119551451	119651185	Herd_1	gain	99734	6
Herd_1_0028	7	2102056	2114662	Herd_1	loss	12606	3
Herd_1_0028	7	41635513	41766797	Herd_1	loss	131284	3
Herd_1_0028	8	36029492	36072005	Herd_1	gain	42513	3
Herd_1_0028	10	23035838	23160019	Herd_1	loss	124181	3
Herd_1_0028	12	71729441	71949250	Herd_1	loss	219809	13
Herd_1_0028	12	71955327	72337871	Herd_1	loss	382544	5
Herd_1_0028	13	14373983	14439302	Herd_1	loss	65319	3
Herd_1_0028	14	13576802	13651141	Herd_1	loss	74339	3
Herd_1_0028	15	50736261	50789871	Herd_1	loss	53610	3
Herd_1_0028	18	56595155	56652412	Herd_1	loss	57257	3
Herd_1_0028	19	11605571	11648227	Herd_1	loss	42656	3
Herd_1_0028	19	31891916	31909072	Herd_1	loss	17156	3
Herd_1_0028	20	29540609	29563127	Herd_1	gain	22518	3
Herd_1_0028	20	51954165	51962992	Herd_1	loss	8827	3
Herd_1_0028	21	40423269	40438208	Herd_1	loss	14939	3
Herd_1_0028	21	52393521	52432097	Herd_1	loss	38576	3
Herd_1_0028	22	51648689	51689566	Herd_1	loss	40877	3
Herd_1_0028	23	9434630	9513586	Herd_1	gain	78956	3
Herd_1_0028	25	19953938	20008817	Herd_1	gain	54879	3
Herd_1_0028	25	38510337	38568564	Herd_1	loss	58227	3
Herd_1_0028	27	27676657	27723050	Herd_1	gain	46393	3
Herd_1_0028	28	27751	444573	Herd_1	loss	416822	9
Herd_1_0031	1	23477787	23709011	Herd_1	gain	231224	3
Herd_1_0031	1	86669923	86758686	Herd_1	gain	88763	3
Herd_1_0031	2	94220721	94251753	Herd_1	loss	31032	3
Herd_1_0031	4	182210	303567	Herd_1	loss	121357	3
Herd_1_0031	4	82519600	82630814	Herd_1	loss	111214	3
Herd_1_0031	4	116514414	116561685	Herd_1	gain	47271	3
Herd_1_0031	5	30327494	30419020	Herd_1	loss	91526	3
Herd_1_0031	5	58877871	58889899	Herd_1	loss	12028	3
Herd_1_0031	5	118832777	118837695	Herd_1	loss	4918	3
Herd_1_0031	6	86635614	86656065	Herd_1	loss	20451	3
Herd_1_0031	6	100385366	100453348	Herd_1	gain	67982	3
Herd_1_0031	7	17390230	17473594	Herd_1	loss	83364	3
Herd_1_0031	9	57762308	57789707	Herd_1	loss	27399	3
Herd_1_0031	10	39639	295234	Herd_1	loss	255595	6
Herd_1_0031	10	1257872	1300816	Herd_1	loss	42944	3
Herd_1_0031	10	23035838	23160019	Herd_1	loss	124181	3
Herd_1_0031	10	70891577	70914376	Herd_1	gain	22799	3
Herd_1_0031	11	4044668	4128504	Herd_1	loss	83836	3
Herd_1_0031	11	71706593	71821318	Herd_1	loss	114725	3
Herd_1_0031	11	103257969	103259143	Herd_1	gain	1174	3
Herd_1_0031	12	71876899	72337871	Herd_1	loss	460972	9
Herd_1_0031	14	42938330	43010216	Herd_1	loss	71886	3
Herd_1_0031	15	47506974	47607301	Herd_1	loss	100327	3
Herd_1_0031	16	48119794	48202336	Herd_1	loss	82542	4
Herd_1_0031	18	1269570	1300753	Herd_1	gain	31183	3
Herd_1_0031	18	5524145	5593593	Herd_1	loss	69448	3
Herd_1_0031	19	12791947	12866463	Herd_1	loss	74516	6
Herd_1_0031	23	29532670	29586411	Herd_1	gain	53741	3
Herd_1_0031	24	33020881	33065924	Herd_1	loss	45043	3
Herd_1_0031	24	46079378	46093382	Herd_1	loss	14004	3
Herd_1_0031	28	3196128	3291488	Herd_1	gain	95360	4
Herd_1_0031	29	17442168	17476579	Herd_1	loss	34411	3
Herd_1_0032	1	23477787	23709011	Herd_1	gain	231224	3
Herd_1_0032	1	61100002	61137053	Herd_1	loss	37051	3
Herd_1_0032	1	87574019	87643293	Herd_1	gain	69274	3
Herd_1_0032	2	94220721	94251753	Herd_1	loss	31032	3
Herd_1_0032	4	53596357	53768333	Herd_1	gain	171976	5
Herd_1_0032	4	82519600	82630814	Herd_1	loss	111214	3
Herd_1_0032	5	16076589	16099702	Herd_1	gain	23113	3
Herd_1_0032	5	58877871	58889899	Herd_1	loss	12028	3
Herd_1_0032	5	111691171	111760912	Herd_1	loss	69741	3
Herd_1_0032	6	6591880	6630222	Herd_1	loss	38342	3
Herd_1_0032	6	41968146	42019649	Herd_1	gain	51503	3
Herd_1_0032	7	2102056	2114662	Herd_1	loss	12606	3
Herd_1_0032	7	17323532	17454617	Herd_1	loss	131085	3
Herd_1_0032	7	41635513	41766797	Herd_1	loss	131284	3
Herd_1_0032	9	12384438	12411127	Herd_1	loss	26689	3
Herd_1_0032	9	45606562	45694047	Herd_1	loss	87485	3
Herd_1_0032	10	23035838	23160019	Herd_1	loss	124181	3
Herd_1_0032	10	32278745	32355985	Herd_1	gain	77240	4
Herd_1_0032	10	74883644	74936689	Herd_1	gain	53045	3
Herd_1_0032	11	58724489	58758381	Herd_1	loss	33892	3
Herd_1_0032	11	103257993	103259202	Herd_1	gain	1209	3
Herd_1_0032	13	9298647	9338292	Herd_1	gain	39645	3
Herd_1_0032	14	20088562	20140989	Herd_1	loss	52427	3
Herd_1_0032	15	50682297	50736261	Herd_1	loss	53964	3
Herd_1_0032	16	4633165	4665388	Herd_1	loss	32223	3
Herd_1_0032	16	48170475	48202336	Herd_1	loss	31861	3
Herd_1_0032	19	11605571	11648227	Herd_1	loss	42656	3
Herd_1_0032	22	51648689	51689566	Herd_1	loss	40877	3
Herd_1_0032	23	26013871	26383160	Herd_1	loss	369289	3
Herd_1_0032	25	19953938	20008817	Herd_1	gain	54879	3
Herd_1_0032	28	12878425	12922752	Herd_1	loss	44327	3
Herd_1_0034	1	50943356	50974257	Herd_1	loss	30901	3
Herd_1_0034	1	61137053	61189193	Herd_1	loss	52140	3
Herd_1_0034	1	86669923	86758686	Herd_1	gain	88763	3
Herd_1_0034	3	94110729	94200306	Herd_1	gain	89577	3
Herd_1_0034	5	119551451	119651185	Herd_1	gain	99734	6
Herd_1_0034	6	88813590	88882278	Herd_1	gain	68688	3
Herd_1_0034	9	82567424	82661840	Herd_1	loss	94416	3
Herd_1_0034	9	91886916	91996013	Herd_1	gain	109097	5
Herd_1_0034	10	23035838	23160019	Herd_1	loss	124181	3
Herd_1_0034	10	56771662	56791334	Herd_1	loss	19672	3
Herd_1_0034	13	7024512	7083081	Herd_1	loss	58569	3
Herd_1_0034	14	42938330	43010216	Herd_1	loss	71886	3
Herd_1_0034	15	42279839	42331151	Herd_1	loss	51312	3
Herd_1_0034	16	48170475	48202336	Herd_1	loss	31861	3
Herd_1_0034	18	25791033	25814222	Herd_1	loss	23189	3
Herd_1_0034	18	56595155	56652412	Herd_1	loss	57257	3
Herd_1_0034	19	12867877	12884341	Herd_1	gain	16464	5
Herd_1_0034	19	29047415	29082820	Herd_1	loss	35405	3
Herd_1_0034	20	61062718	61263301	Herd_1	gain	200583	10
Herd_1_0034	21	52393521	52432097	Herd_1	loss	38576	3
Herd_1_0034	22	6259069	6303849	Herd_1	loss	44780	3
Herd_1_0034	23	9434630	9513586	Herd_1	gain	78956	3
Herd_1_0034	23	26013871	26383160	Herd_1	loss	369289	3
Herd_1_0034	23	44273376	44282822	Herd_1	gain	9446	4
Herd_1_0034	25	19953938	20008817	Herd_1	gain	54879	3
Herd_1_0034	26	43992653	44105774	Herd_1	gain	113121	7
Herd_1_0034	27	15128902	15263893	Herd_1	loss	134991	8
Herd_1_0034	27	22885139	22933685	Herd_1	gain	48546	3
Herd_1_0034	27	27676657	27723050	Herd_1	gain	46393	3
Herd_1_0034	28	12839224	12878425	Herd_1	loss	39201	3
Herd_1_0034	29	17401412	17452624	Herd_1	loss	51212	3
Herd_1_0035	1	50943356	50974257	Herd_1	loss	30901	3
Herd_1_0035	1	132743082	132917243	Herd_1	gain	174161	5
Herd_1_0035	2	54425844	54464839	Herd_1	loss	38995	3
Herd_1_0035	2	94220721	94251753	Herd_1	loss	31032	3
Herd_1_0035	3	54378060	54433301	Herd_1	loss	55241	3
Herd_1_0035	4	53596357	53768333	Herd_1	gain	171976	5
Herd_1_0035	4	82519600	82630814	Herd_1	loss	111214	3
Herd_1_0035	5	30327494	30419020	Herd_1	loss	91526	3
Herd_1_0035	6	33598085	33664176	Herd_1	loss	66091	3
Herd_1_0035	7	2102056	2114662	Herd_1	loss	12606	3
Herd_1_0035	7	42656415	42683326	Herd_1	loss	26911	3
Herd_1_0035	9	45534246	45662631	Herd_1	loss	128385	3
Herd_1_0035	9	104391142	104641228	Herd_1	loss	250086	5
Herd_1_0035	10	22807898	23035838	Herd_1	loss	227940	3
Herd_1_0035	10	42459990	42541460	Herd_1	loss	81470	3
Herd_1_0035	12	71949250	72337871	Herd_1	loss	388621	6
Herd_1_0035	13	56365376	56453556	Herd_1	gain	88180	3
Herd_1_0035	14	42938330	43010216	Herd_1	loss	71886	3
Herd_1_0035	16	13821123	13885944	Herd_1	loss	64821	5
Herd_1_0035	16	48170475	48202336	Herd_1	loss	31861	3
Herd_1_0035	18	1269570	1300753	Herd_1	gain	31183	3
Herd_1_0035	18	8923059	8945538	Herd_1	loss	22479	3
Herd_1_0035	18	56595155	56652412	Herd_1	loss	57257	3
Herd_1_0035	19	12847904	12866463	Herd_1	loss	18559	3
Herd_1_0035	23	29532670	29586411	Herd_1	gain	53741	3
Herd_1_0035	28	29731696	29790048	Herd_1	loss	58352	3
Herd_1_0039	1	86669923	86758686	Herd_1	gain	88763	3
Herd_1_0039	2	94220721	94251753	Herd_1	loss	31032	3
Herd_1_0039	3	54433301	54647423	Herd_1	loss	214122	3
Herd_1_0039	4	88842477	88924851	Herd_1	loss	82374	3
Herd_1_0039	6	42207718	42273485	Herd_1	loss	65767	3
Herd_1_0039	6	56862419	56900473	Herd_1	loss	38054	3
Herd_1_0039	6	86635614	86656065	Herd_1	loss	20451	3
Herd_1_0039	7	17390230	17502523	Herd_1	loss	112293	4
Herd_1_0039	8	8133854	8145550	Herd_1	gain	11696	3
Herd_1_0039	8	91971068	91985941	Herd_1	gain	14873	6
Herd_1_0039	9	8458373	8467227	Herd_1	loss	8854	3
Herd_1_0039	9	69342754	69500203	Herd_1	loss	157449	5
Herd_1_0039	9	93861862	93899929	Herd_1	loss	38067	5
Herd_1_0039	10	22807898	23160019	Herd_1	loss	352121	5
Herd_1_0039	10	42459990	42541460	Herd_1	loss	81470	3
Herd_1_0039	11	4044668	4128504	Herd_1	loss	83836	3
Herd_1_0039	11	71706593	71821318	Herd_1	loss	114725	3
Herd_1_0039	12	71865658	72337871	Herd_1	loss	472213	10
Herd_1_0039	13	25541696	25553780	Herd_1	loss	12084	3
Herd_1_0039	14	20088562	20140989	Herd_1	loss	52427	3
Herd_1_0039	14	77826364	77867144	Herd_1	loss	40780	3
Herd_1_0039	16	46019501	46217799	Herd_1	loss	198298	6
Herd_1_0039	16	48170475	48202336	Herd_1	loss	31861	3
Herd_1_0039	17	44670944	44705543	Herd_1	gain	34599	3
Herd_1_0039	19	12791947	12866463	Herd_1	loss	74516	6
Herd_1_0039	19	31865798	31891916	Herd_1	loss	26118	3
Herd_1_0039	21	8064447	8085052	Herd_1	gain	20605	3
Herd_1_0039	22	51487926	51683528	Herd_1	loss	195602	7
Herd_1_0039	23	26013871	26383160	Herd_1	loss	369289	3
Herd_1_0039	23	29532670	29586411	Herd_1	gain	53741	3
Herd_1_0039	23	51606052	51638610	Herd_1	loss	32558	3
Herd_1_0039	24	32988911	33036521	Herd_1	loss	47610	3
Herd_1_0039	27	26717112	26792117	Herd_1	loss	75005	3
Herd_1_0039	28	27751	138659	Herd_1	loss	110908	5
Herd_1_0042	1	23477787	23709011	Herd_1	gain	231224	3
Herd_1_0042	1	61128757	61179336	Herd_1	loss	50579	3
Herd_1_0042	1	87574019	87643293	Herd_1	gain	69274	3
Herd_1_0042	2	54425844	54464839	Herd_1	loss	38995	3
Herd_1_0042	2	94220721	94251753	Herd_1	loss	31032	3
Herd_1_0042	3	53568487	53610249	Herd_1	loss	41762	3
Herd_1_0042	3	94110729	94200306	Herd_1	gain	89577	3
Herd_1_0042	3	119449575	119559889	Herd_1	loss	110314	6
Herd_1_0042	4	182210	303567	Herd_1	loss	121357	3
Herd_1_0042	4	82519600	82630814	Herd_1	loss	111214	3
Herd_1_0042	5	111683369	111698823	Herd_1	loss	15454	3
Herd_1_0042	5	119551451	119651185	Herd_1	gain	99734	6
Herd_1_0042	6	42247338	42305546	Herd_1	loss	58208	3
Herd_1_0042	7	41635513	41766797	Herd_1	loss	131284	3
Herd_1_0042	9	39777873	39871137	Herd_1	loss	93264	5
Herd_1_0042	9	57793857	57901328	Herd_1	gain	107471	5
Herd_1_0042	10	23035838	23160019	Herd_1	loss	124181	3
Herd_1_0042	11	4044668	4128504	Herd_1	loss	83836	3
Herd_1_0042	11	71591853	71706593	Herd_1	loss	114740	3
Herd_1_0042	12	7034657	7477665	Herd_1	gain	443008	12
Herd_1_0042	12	71955327	72337871	Herd_1	loss	382544	5
Herd_1_0042	14	20088562	20140989	Herd_1	loss	52427	3
Herd_1_0042	15	42279839	42331151	Herd_1	loss	51312	3
Herd_1_0042	16	195314	352599	Herd_1	loss	157285	6
Herd_1_0042	17	21760205	21788850	Herd_1	loss	28645	3
Herd_1_0042	21	52393521	52432097	Herd_1	loss	38576	3
Herd_1_0042	22	51648689	51689566	Herd_1	loss	40877	3
Herd_1_0042	26	16778286	16799923	Herd_1	loss	21637	3
Herd_1_0042	27	15206040	15248351	Herd_1	loss	42311	4
Herd_1_0043	1	50943356	50974257	Herd_1	loss	30901	3
Herd_1_0043	1	87574019	87643293	Herd_1	gain	69274	3
Herd_1_0043	3	119471788	119617272	Herd_1	loss	145484	6
Herd_1_0043	4	182210	303567	Herd_1	loss	121357	3
Herd_1_0043	4	89269356	89353041	Herd_1	loss	83685	3
Herd_1_0043	5	58877871	58889899	Herd_1	loss	12028	3
Herd_1_0043	6	38043289	38055681	Herd_1	loss	12392	3
Herd_1_0043	6	99058959	99120033	Herd_1	loss	61074	3
Herd_1_0043	7	2102056	2114662	Herd_1	loss	12606	3
Herd_1_0043	7	22532736	22549491	Herd_1	gain	16755	4
Herd_1_0043	7	35302302	35512569	Herd_1	gain	210267	6
Herd_1_0043	9	12411127	12417290	Herd_1	loss	6163	3
Herd_1_0043	9	33825925	33859984	Herd_1	gain	34059	3
Herd_1_0043	9	57793857	57901328	Herd_1	gain	107471	5
Herd_1_0043	10	23035838	23160019	Herd_1	loss	124181	3
Herd_1_0043	10	32278745	32324758	Herd_1	gain	46013	3
Herd_1_0043	10	74883644	74936689	Herd_1	gain	53045	3
Herd_1_0043	11	4044668	4128504	Herd_1	loss	83836	3
Herd_1_0043	11	58724489	58758381	Herd_1	loss	33892	3
Herd_1_0043	12	22983220	23067798	Herd_1	loss	84578	3
Herd_1_0043	12	72023594	72337871	Herd_1	loss	314277	4
Herd_1_0043	13	3923197	3969216	Herd_1	loss	46019	3
Herd_1_0043	13	9298647	9338292	Herd_1	gain	39645	3
Herd_1_0043	16	71812419	71839497	Herd_1	loss	27078	3
Herd_1_0043	17	7189111	7412782	Herd_1	gain	223671	12
Herd_1_0043	18	21637852	21805702	Herd_1	gain	167850	5
Herd_1_0043	18	56595155	56652412	Herd_1	loss	57257	3
Herd_1_0043	19	55347635	55351183	Herd_1	gain	3548	3
Herd_1_0043	19	56293270	56372171	Herd_1	gain	78901	4
Herd_1_0043	20	51935582	51962992	Herd_1	loss	27410	4
Herd_1_0043	23	29559656	29613111	Herd_1	gain	53455	3
Herd_1_0043	24	610114	614370	Herd_1	gain	4256	6
Herd_1_0043	25	20004448	20021956	Herd_1	gain	17508	3
Herd_1_0043	27	26738014	26821155	Herd_1	loss	83141	3
Herd_1_0043	28	12839224	12878425	Herd_1	loss	39201	3
Herd_1_0044	1	61137053	61189193	Herd_1	loss	52140	3
Herd_1_0044	2	94220721	94251753	Herd_1	loss	31032	3
Herd_1_0044	3	67872920	67947626	Herd_1	loss	74706	3
Herd_1_0044	3	82168754	82233991	Herd_1	gain	65237	3
Herd_1_0044	3	119471788	119617272	Herd_1	loss	145484	6
Herd_1_0044	4	82519600	82630814	Herd_1	loss	111214	3
Herd_1_0044	5	117226441	117234259	Herd_1	gain	7818	4
Herd_1_0044	6	86635614	86656065	Herd_1	loss	20451	3
Herd_1_0044	7	2102056	2114662	Herd_1	loss	12606	3
Herd_1_0044	7	17323532	17454617	Herd_1	loss	131085	3
Herd_1_0044	7	41635513	41766797	Herd_1	loss	131284	3
Herd_1_0044	8	35116935	35172469	Herd_1	gain	55534	3
Herd_1_0044	9	12689732	12717483	Herd_1	loss	27751	3
Herd_1_0044	9	45534246	45662631	Herd_1	loss	128385	3
Herd_1_0044	10	23066056	23235331	Herd_1	loss	169275	3
Herd_1_0044	10	32247911	32303809	Herd_1	gain	55898	4
Herd_1_0044	10	53014478	53103130	Herd_1	gain	88652	3
Herd_1_0044	10	74883644	74936689	Herd_1	gain	53045	3
Herd_1_0044	11	53323325	53413882	Herd_1	loss	90557	3
Herd_1_0044	13	9298647	9338292	Herd_1	gain	39645	3
Herd_1_0044	13	12299912	12461751	Herd_1	gain	161839	6
Herd_1_0044	13	37983405	37989929	Herd_1	gain	6524	3
Herd_1_0044	15	47506974	47607301	Herd_1	loss	100327	3
Herd_1_0044	15	83673161	83772962	Herd_1	gain	99801	8
Herd_1_0044	17	21760205	21788850	Herd_1	loss	28645	3
Herd_1_0044	18	65706526	65814370	Herd_1	gain	107844	4
Herd_1_0044	19	12847904	12866463	Herd_1	loss	18559	3
Herd_1_0044	19	31369723	31395869	Herd_1	loss	26146	3
Herd_1_0044	19	35943607	35959586	Herd_1	loss	15979	3
Herd_1_0044	20	51954165	51962992	Herd_1	loss	8827	3
Herd_1_0044	24	610114	614370	Herd_1	gain	4256	6
Herd_1_0044	24	32988911	33036521	Herd_1	loss	47610	3
Herd_1_0044	25	19953938	20008817	Herd_1	gain	54879	3
Herd_1_0044	25	38510337	38568564	Herd_1	loss	58227	3
Herd_1_0044	27	10815870	10895604	Herd_1	gain	79734	3
Herd_1_0044	28	27751	444573	Herd_1	loss	416822	9
Herd_1_0045	1	89433389	89461074	Herd_1	loss	27685	3
Herd_1_0045	1	129191774	129345240	Herd_1	loss	153466	3
Herd_1_0045	2	94220721	94251753	Herd_1	loss	31032	3
Herd_1_0045	3	54378060	54433301	Herd_1	loss	55241	3
Herd_1_0045	3	94110729	94200306	Herd_1	gain	89577	3
Herd_1_0045	4	53596357	53768333	Herd_1	gain	171976	5
Herd_1_0045	4	82519600	82630814	Herd_1	loss	111214	3
Herd_1_0045	5	30327494	30419020	Herd_1	loss	91526	3
Herd_1_0045	6	42247338	42305546	Herd_1	loss	58208	3
Herd_1_0045	8	91265459	91284671	Herd_1	gain	19212	3
Herd_1_0045	9	33859984	33879149	Herd_1	gain	19165	3
Herd_1_0045	9	93861862	93896174	Herd_1	loss	34312	4
Herd_1_0045	10	23066056	23235331	Herd_1	loss	169275	3
Herd_1_0045	10	32303809	32355985	Herd_1	gain	52176	3
Herd_1_0045	11	4044668	4128504	Herd_1	loss	83836	3
Herd_1_0045	11	71706593	71821318	Herd_1	loss	114725	3
Herd_1_0045	12	71955327	72337871	Herd_1	loss	382544	5
Herd_1_0045	15	32368941	32448502	Herd_1	gain	79561	3
Herd_1_0045	15	50682297	50736261	Herd_1	loss	53964	3
Herd_1_0045	16	71812419	71839497	Herd_1	loss	27078	3
Herd_1_0045	17	21760205	21788850	Herd_1	loss	28645	3
Herd_1_0045	18	56595155	56652412	Herd_1	loss	57257	3
Herd_1_0045	19	12791947	12866463	Herd_1	loss	74516	6
Herd_1_0045	20	51954165	51962992	Herd_1	loss	8827	3
Herd_1_0045	21	52393521	52432097	Herd_1	loss	38576	3
Herd_1_0045	23	22985879	23035089	Herd_1	gain	49210	3
Herd_1_0045	23	29559656	29613111	Herd_1	gain	53455	3
Herd_1_0045	24	32988911	33036521	Herd_1	loss	47610	3
Herd_1_0045	25	20004448	20021956	Herd_1	gain	17508	3
Herd_1_0045	26	44002984	44105774	Herd_1	gain	102790	6
Herd_1_0045	26	45376805	45394159	Herd_1	gain	17354	3
Herd_1_0046	2	99462087	99528171	Herd_1	gain	66084	3
Herd_1_0046	3	94110729	94200306	Herd_1	gain	89577	3
Herd_1_0046	4	53596357	53768333	Herd_1	gain	171976	5
Herd_1_0046	4	82519600	82630814	Herd_1	loss	111214	3
Herd_1_0046	5	58877871	58889899	Herd_1	loss	12028	3
Herd_1_0046	5	119142249	119176033	Herd_1	loss	33784	4
Herd_1_0046	5	119551451	119651185	Herd_1	gain	99734	6
Herd_1_0046	6	42247338	42305546	Herd_1	loss	58208	3
Herd_1_0046	7	2102056	2114662	Herd_1	loss	12606	3
Herd_1_0046	7	17323532	17454617	Herd_1	loss	131085	3
Herd_1_0046	7	41635513	41766797	Herd_1	loss	131284	3
Herd_1_0046	8	36029492	36072005	Herd_1	gain	42513	3
Herd_1_0046	9	33825925	33859984	Herd_1	gain	34059	3
Herd_1_0046	10	23035838	23160019	Herd_1	loss	124181	3
Herd_1_0046	10	32303809	32355985	Herd_1	gain	52176	3
Herd_1_0046	10	42753360	42860796	Herd_1	gain	107436	4
Herd_1_0046	12	71955327	72337871	Herd_1	loss	382544	5
Herd_1_0046	13	26255077	26317654	Herd_1	loss	62577	3
Herd_1_0046	15	47506974	47607301	Herd_1	loss	100327	3
Herd_1_0046	15	56397822	56483265	Herd_1	gain	85443	3
Herd_1_0046	17	22917572	23106971	Herd_1	gain	189399	9
Herd_1_0046	18	15457895	15511798	Herd_1	loss	53903	3
Herd_1_0046	19	12847904	12866463	Herd_1	loss	18559	3
Herd_1_0046	19	31891916	31909072	Herd_1	loss	17156	3
Herd_1_0046	20	22915541	22940301	Herd_1	loss	24760	3
Herd_1_0046	20	51954165	51962992	Herd_1	loss	8827	3
Herd_1_0046	22	55021669	55061612	Herd_1	loss	39943	3
Herd_1_0046	23	22985879	23035089	Herd_1	gain	49210	3
Herd_1_0046	27	10815870	10895604	Herd_1	gain	79734	3
Herd_1_0046	28	40626934	40662835	Herd_1	loss	35901	3
Herd_1_0047	1	23477787	23709011	Herd_1	gain	231224	3
Herd_1_0047	1	84574265	84596584	Herd_1	loss	22319	3
Herd_1_0047	1	132601197	132917243	Herd_1	gain	316046	7
Herd_1_0047	2	94171377	94247104	Herd_1	loss	75727	3
Herd_1_0047	3	94110729	94200306	Herd_1	gain	89577	3
Herd_1_0047	4	82519600	82630814	Herd_1	loss	111214	3
Herd_1_0047	5	30327494	30419020	Herd_1	loss	91526	3
Herd_1_0047	5	58877871	58889899	Herd_1	loss	12028	3
Herd_1_0047	5	119551451	119651185	Herd_1	gain	99734	6
Herd_1_0047	6	100385366	100453348	Herd_1	gain	67982	3
Herd_1_0047	7	17323532	17454617	Herd_1	loss	131085	3
Herd_1_0047	7	41635513	41766797	Herd_1	loss	131284	3
Herd_1_0047	8	36029492	36072005	Herd_1	gain	42513	3
Herd_1_0047	9	82567424	82661840	Herd_1	loss	94416	3
Herd_1_0047	10	23066056	23235331	Herd_1	loss	169275	3
Herd_1_0047	10	32303809	32355985	Herd_1	gain	52176	3
Herd_1_0047	10	42753360	42860796	Herd_1	gain	107436	4
Herd_1_0047	11	4044668	4128504	Herd_1	loss	83836	3
Herd_1_0047	11	10958385	11181409	Herd_1	gain	223024	9
Herd_1_0047	11	71706593	71821318	Herd_1	loss	114725	3
Herd_1_0047	12	24109675	24125446	Herd_1	loss	15771	3
Herd_1_0047	12	71955327	72337871	Herd_1	loss	382544	5
Herd_1_0047	14	17778684	17858652	Herd_1	gain	79968	3
Herd_1_0047	15	50736261	50789871	Herd_1	loss	53610	3
Herd_1_0047	18	28073365	28122450	Herd_1	gain	49085	3
Herd_1_0047	18	56595155	56652412	Herd_1	loss	57257	3
Herd_1_0047	18	65706526	65814370	Herd_1	gain	107844	4
Herd_1_0047	20	35318913	35378617	Herd_1	gain	59704	3
Herd_1_0047	20	51935582	51962992	Herd_1	loss	27410	4
Herd_1_0047	23	22985879	23035089	Herd_1	gain	49210	3
Herd_1_0047	24	44920373	44967565	Herd_1	loss	47192	3
Herd_1_0047	25	20004448	20021956	Herd_1	gain	17508	3
Herd_1_0047	28	12839224	12878425	Herd_1	loss	39201	3
Herd_1_0048	1	36314000	36325004	Herd_1	loss	11004	3
Herd_1_0048	2	93926090	94220721	Herd_1	loss	294631	12
Herd_1_0048	4	182210	436528	Herd_1	loss	254318	8
Herd_1_0048	6	56862419	56900473	Herd_1	loss	38054	3
Herd_1_0048	6	68028962	68671573	Herd_1	loss	642611	20
Herd_1_0048	6	86635614	86656065	Herd_1	loss	20451	3
Herd_1_0048	7	41635513	41766797	Herd_1	loss	131284	3
Herd_1_0048	9	45662631	45715723	Herd_1	loss	53092	3
Herd_1_0048	11	4044668	4128504	Herd_1	loss	83836	3
Herd_1_0048	12	60405982	60508932	Herd_1	gain	102950	3
Herd_1_0048	16	28178315	28313313	Herd_1	gain	134998	7
Herd_1_0048	16	80017780	80979927	Herd_1	loss	962147	18
Herd_1_0048	17	21750397	21779970	Herd_1	loss	29573	3
Herd_1_0048	19	12804715	12866463	Herd_1	loss	61748	5
Herd_1_0048	21	53768353	53800414	Herd_1	gain	32061	3
Herd_1_0048	23	26013871	26383160	Herd_1	loss	369289	3
Herd_1_0048	23	29532670	29586411	Herd_1	gain	53741	3
Herd_1_0048	23	37958224	38103066	Herd_1	loss	144842	3
Herd_1_0048	24	19398902	19834014	Herd_1	loss	435112	15
Herd_1_0048	24	32931220	33036521	Herd_1	loss	105301	4
Herd_1_0048	27	10894549	11154715	Herd_1	gain	260166	13
Herd_1_0048	27	22885139	22933685	Herd_1	gain	48546	3
Herd_1_0049	2	94220721	94251753	Herd_1	loss	31032	3
Herd_1_0049	3	34992055	35024382	Herd_1	loss	32327	3
Herd_1_0049	3	94110729	94200306	Herd_1	gain	89577	3
Herd_1_0049	3	119471788	119617272	Herd_1	loss	145484	6
Herd_1_0049	4	82519600	82630814	Herd_1	loss	111214	3
Herd_1_0049	5	58877871	58889899	Herd_1	loss	12028	3
Herd_1_0049	5	119551451	119651185	Herd_1	gain	99734	6
Herd_1_0049	6	86635614	86656065	Herd_1	loss	20451	3
Herd_1_0049	7	41635513	41766797	Herd_1	loss	131284	3
Herd_1_0049	9	12411127	12417290	Herd_1	loss	6163	3
Herd_1_0049	9	72213085	72214634	Herd_1	loss	1549	4
Herd_1_0049	10	22807898	23160019	Herd_1	loss	352121	5
Herd_1_0049	11	4044668	4128504	Herd_1	loss	83836	3
Herd_1_0049	11	11021785	11160199	Herd_1	gain	138414	4
Herd_1_0049	11	71706593	71821318	Herd_1	loss	114725	3
Herd_1_0049	11	103257028	103259202	Herd_1	gain	2174	7
Herd_1_0049	13	12317954	12461751	Herd_1	gain	143797	5
Herd_1_0049	13	56365376	56453556	Herd_1	gain	88180	3
Herd_1_0049	15	38637635	38669484	Herd_1	loss	31849	3
Herd_1_0049	16	48183658	48277112	Herd_1	loss	93454	3
Herd_1_0049	16	71812419	71839497	Herd_1	loss	27078	3
Herd_1_0049	19	12847904	12866463	Herd_1	loss	18559	3
Herd_1_0049	19	31369723	31395869	Herd_1	loss	26146	3
Herd_1_0049	20	51935582	51962992	Herd_1	loss	27410	4
Herd_1_0049	21	52393521	52432097	Herd_1	loss	38576	3
Herd_1_0049	23	9434630	9513586	Herd_1	gain	78956	3
Herd_1_0049	23	26013871	26720588	Herd_1	loss	706717	8
Herd_1_0049	26	45376805	45394159	Herd_1	gain	17354	3
Herd_1_0049	27	26738014	26821155	Herd_1	loss	83141	3
Herd_1_0049	29	17401412	17452624	Herd_1	loss	51212	3
Herd_1_0050	1	73093141	73133775	Herd_1	gain	40634	3
Herd_1_0050	1	132743082	132917243	Herd_1	gain	174161	5
Herd_1_0050	2	54425844	54464839	Herd_1	loss	38995	3
Herd_1_0050	2	94220721	94251753	Herd_1	loss	31032	3
Herd_1_0050	3	2675658	2713912	Herd_1	gain	38254	3
Herd_1_0050	3	22828433	22859880	Herd_1	gain	31447	4
Herd_1_0050	3	94110729	94200306	Herd_1	gain	89577	3
Herd_1_0050	5	119551451	119651185	Herd_1	gain	99734	6
Herd_1_0050	6	86635614	86656065	Herd_1	loss	20451	3
Herd_1_0050	7	2102056	2114662	Herd_1	loss	12606	3
Herd_1_0050	7	41635513	41766797	Herd_1	loss	131284	3
Herd_1_0050	9	12384438	12411127	Herd_1	loss	26689	3
Herd_1_0050	10	32303809	32355985	Herd_1	gain	52176	3
Herd_1_0050	10	74883644	74936689	Herd_1	gain	53045	3
Herd_1_0050	11	71706593	71821318	Herd_1	loss	114725	3
Herd_1_0050	12	71955327	72337871	Herd_1	loss	382544	5
Herd_1_0050	13	12317954	12461751	Herd_1	gain	143797	5
Herd_1_0050	14	13576802	13651141	Herd_1	loss	74339	3
Herd_1_0050	15	50736261	50789871	Herd_1	loss	53610	3
Herd_1_0050	16	47047007	47094623	Herd_1	gain	47616	4
Herd_1_0050	16	71812419	71839497	Herd_1	loss	27078	3
Herd_1_0050	18	1269570	1300753	Herd_1	gain	31183	3
Herd_1_0050	18	56595155	56652412	Herd_1	loss	57257	3
Herd_1_0050	19	12847904	12866463	Herd_1	loss	18559	3
Herd_1_0050	21	26291880	26314114	Herd_1	loss	22234	3
Herd_1_0050	21	52393521	52432097	Herd_1	loss	38576	3
Herd_1_0050	22	51648689	51689566	Herd_1	loss	40877	3
Herd_1_0050	25	20004448	20021956	Herd_1	gain	17508	3
Herd_1_0050	27	10815870	11263282	Herd_1	gain	447412	17
Herd_1_0050	28	12878425	12922752	Herd_1	loss	44327	3
Herd_1_0050	29	42661620	42720594	Herd_1	loss	58974	3
Herd_1_0051	1	86669923	86758686	Herd_1	gain	88763	3
Herd_1_0051	1	132601197	132917243	Herd_1	gain	316046	7
Herd_1_0051	2	54425844	54464839	Herd_1	loss	38995	3
Herd_1_0051	2	94220721	94251753	Herd_1	loss	31032	3
Herd_1_0051	3	82168754	82233991	Herd_1	gain	65237	3
Herd_1_0051	3	94110729	94200306	Herd_1	gain	89577	3
Herd_1_0051	3	110210840	110364783	Herd_1	gain	153943	8
Herd_1_0051	5	119551451	119651185	Herd_1	gain	99734	6
Herd_1_0051	6	37342737	37435861	Herd_1	gain	93124	13
Herd_1_0051	6	85451298	85457804	Herd_1	gain	6506	5
Herd_1_0051	6	116581927	116886794	Herd_1	gain	304867	12
Herd_1_0051	7	2102056	2114662	Herd_1	loss	12606	3
Herd_1_0051	7	41635513	41766797	Herd_1	loss	131284	3
Herd_1_0051	9	104391142	104641228	Herd_1	loss	250086	5
Herd_1_0051	10	23066056	23235331	Herd_1	loss	169275	3
Herd_1_0051	10	56791334	56942636	Herd_1	loss	151302	3
Herd_1_0051	11	103257028	103259143	Herd_1	gain	2115	6
Herd_1_0051	12	24109675	24125446	Herd_1	loss	15771	3
Herd_1_0051	12	71955327	72337871	Herd_1	loss	382544	5
Herd_1_0051	13	12317954	12461751	Herd_1	gain	143797	5
Herd_1_0051	13	17791432	17889336	Herd_1	gain	97904	5
Herd_1_0051	15	50736261	50789871	Herd_1	loss	53610	3
Herd_1_0051	16	71812419	71839497	Herd_1	loss	27078	3
Herd_1_0051	18	65706526	65814370	Herd_1	gain	107844	4
Herd_1_0051	19	12847904	12866463	Herd_1	loss	18559	3
Herd_1_0051	19	35943607	35959586	Herd_1	loss	15979	3
Herd_1_0051	21	52393521	52432097	Herd_1	loss	38576	3
Herd_1_0051	22	6259069	6303849	Herd_1	loss	44780	3
Herd_1_0051	23	26013871	26383160	Herd_1	loss	369289	3
Herd_1_0051	25	19953938	20008817	Herd_1	gain	54879	3
Herd_1_0051	27	26738014	26821155	Herd_1	loss	83141	3
Herd_1_0051	28	7958739	7990593	Herd_1	gain	31854	5
Herd_1_0052	2	54425844	54464839	Herd_1	loss	38995	3
Herd_1_0052	2	94220721	94251753	Herd_1	loss	31032	3
Herd_1_0052	2	99462087	99528171	Herd_1	gain	66084	3
Herd_1_0052	3	19350945	19404140	Herd_1	loss	53195	3
Herd_1_0052	3	119449575	119617272	Herd_1	loss	167697	7
Herd_1_0052	4	82519600	82630814	Herd_1	loss	111214	3
Herd_1_0052	5	58877871	58889899	Herd_1	loss	12028	3
Herd_1_0052	6	33598085	33664176	Herd_1	loss	66091	3
Herd_1_0052	7	2102056	2114662	Herd_1	loss	12606	3
Herd_1_0052	7	17323532	17454617	Herd_1	loss	131085	3
Herd_1_0052	10	23035838	23160019	Herd_1	loss	124181	3
Herd_1_0052	10	32278745	32324758	Herd_1	gain	46013	3
Herd_1_0052	10	70891577	70914376	Herd_1	gain	22799	3
Herd_1_0052	11	4044668	4128504	Herd_1	loss	83836	3
Herd_1_0052	11	103257993	103259202	Herd_1	gain	1209	3
Herd_1_0052	12	71955327	72337871	Herd_1	loss	382544	5
Herd_1_0052	15	47506974	47607301	Herd_1	loss	100327	3
Herd_1_0052	15	83673161	83772962	Herd_1	gain	99801	8
Herd_1_0052	16	71812419	71839497	Herd_1	loss	27078	3
Herd_1_0052	18	56595155	56652412	Herd_1	loss	57257	3
Herd_1_0052	18	65706526	65814370	Herd_1	gain	107844	4
Herd_1_0052	19	14691163	14758657	Herd_1	loss	67494	3
Herd_1_0052	19	35943607	35959586	Herd_1	loss	15979	3
Herd_1_0052	20	2011932	2040129	Herd_1	loss	28197	3
Herd_1_0052	20	51954165	51962992	Herd_1	loss	8827	3
Herd_1_0052	23	9434630	9513586	Herd_1	gain	78956	3
Herd_1_0052	24	610114	614370	Herd_1	gain	4256	6
Herd_1_0052	25	20004448	20021956	Herd_1	gain	17508	3
Herd_1_0052	26	43992653	44105774	Herd_1	gain	113121	7
Herd_1_0052	29	21863164	21909176	Herd_1	loss	46012	3
Herd_1_0053	1	50943356	50974257	Herd_1	loss	30901	3
Herd_1_0053	1	115442386	115471509	Herd_1	loss	29123	3
Herd_1_0053	2	94220721	94251753	Herd_1	loss	31032	3
Herd_1_0053	4	82519600	82630814	Herd_1	loss	111214	3
Herd_1_0053	6	89480408	89565623	Herd_1	loss	85215	3
Herd_1_0053	9	45534246	45662631	Herd_1	loss	128385	3
Herd_1_0053	9	82557617	82572876	Herd_1	loss	15259	3
Herd_1_0053	10	22807898	23035838	Herd_1	loss	227940	3
Herd_1_0053	10	32303809	32355985	Herd_1	gain	52176	3
Herd_1_0053	12	22960259	22983220	Herd_1	loss	22961	3
Herd_1_0053	12	72023594	72337871	Herd_1	loss	314277	4
Herd_1_0053	13	12317954	12461751	Herd_1	gain	143797	5
Herd_1_0053	13	17834595	17889336	Herd_1	gain	54741	3
Herd_1_0053	14	1758505	1962429	Herd_1	loss	203924	11
Herd_1_0053	14	13576802	13651141	Herd_1	loss	74339	3
Herd_1_0053	14	60624029	60653106	Herd_1	gain	29077	3
Herd_1_0053	16	48170475	48202336	Herd_1	loss	31861	3
Herd_1_0053	19	12847904	12866463	Herd_1	loss	18559	3
Herd_1_0053	19	31891916	31909072	Herd_1	loss	17156	3
Herd_1_0053	20	8131172	8156434	Herd_1	loss	25262	3
Herd_1_0053	20	61062718	61263301	Herd_1	gain	200583	10
Herd_1_0053	21	52393521	52432097	Herd_1	loss	38576	3
Herd_1_0053	22	51648689	51689566	Herd_1	loss	40877	3
Herd_1_0053	23	29532670	29586411	Herd_1	gain	53741	3
Herd_1_0053	24	610114	614370	Herd_1	gain	4256	6
Herd_1_0053	24	32912311	32988911	Herd_1	loss	76600	3
Herd_1_0053	25	19953938	20008817	Herd_1	gain	54879	3
Herd_1_0053	27	10815870	10895604	Herd_1	gain	79734	3
Herd_1_0053	28	35237815	35374799	Herd_1	loss	136984	3
Herd_1_0055	1	73093141	73133775	Herd_1	gain	40634	3
Herd_1_0055	1	89433389	89461074	Herd_1	loss	27685	3
Herd_1_0055	1	115442386	115471509	Herd_1	loss	29123	3
Herd_1_0055	2	54421815	54451047	Herd_1	loss	29232	3
Herd_1_0055	2	94220721	94251753	Herd_1	loss	31032	3
Herd_1_0055	3	54378060	54433301	Herd_1	loss	55241	3
Herd_1_0055	3	94110729	94200306	Herd_1	gain	89577	3
Herd_1_0055	3	119518454	119617272	Herd_1	loss	98818	5
Herd_1_0055	4	38631379	38720958	Herd_1	gain	89579	3
Herd_1_0055	4	82519600	82630814	Herd_1	loss	111214	3
Herd_1_0055	5	75434875	75442300	Herd_1	gain	7425	3
Herd_1_0055	5	119551451	119651185	Herd_1	gain	99734	6
Herd_1_0055	6	85452713	85457804	Herd_1	gain	5091	3
Herd_1_0055	6	116581927	116886794	Herd_1	gain	304867	12
Herd_1_0055	7	17323532	17454617	Herd_1	loss	131085	3
Herd_1_0055	7	42656415	42683326	Herd_1	loss	26911	3
Herd_1_0055	8	25172185	25227176	Herd_1	loss	54991	3
Herd_1_0055	10	22807898	23035838	Herd_1	loss	227940	3
Herd_1_0055	12	70256647	70723531	Herd_1	loss	466884	4
Herd_1_0055	12	72023594	72337871	Herd_1	loss	314277	4
Herd_1_0055	13	9298647	9338292	Herd_1	gain	39645	3
Herd_1_0055	15	32448502	32526561	Herd_1	gain	78059	3
Herd_1_0055	15	42279839	42331151	Herd_1	loss	51312	3
Herd_1_0055	15	50736261	50789871	Herd_1	loss	53610	3
Herd_1_0055	17	7189111	7412782	Herd_1	gain	223671	12
Herd_1_0055	17	16342459	16408767	Herd_1	loss	66308	3
Herd_1_0055	18	65706526	65814370	Herd_1	gain	107844	4
Herd_1_0055	19	35925135	35944903	Herd_1	loss	19768	3
Herd_1_0055	21	34438805	34502416	Herd_1	loss	63611	3
Herd_1_0055	21	52393521	52432097	Herd_1	loss	38576	3
Herd_1_0055	22	50541873	50587363	Herd_1	gain	45490	3
Herd_1_0055	23	22985879	23035089	Herd_1	gain	49210	3
Herd_1_0055	23	29532670	29586411	Herd_1	gain	53741	3
Herd_1_0055	25	19953938	20008817	Herd_1	gain	54879	3
Herd_1_0055	25	38510337	38568564	Herd_1	loss	58227	3
Herd_1_0055	27	27676657	27723050	Herd_1	gain	46393	3
Herd_1_0055	28	35237815	35374799	Herd_1	loss	136984	3
Herd_1_0055	28	40626934	40662835	Herd_1	loss	35901	3
Herd_1_0056	1	17105670	17537664	Herd_1	gain	431994	16
Herd_1_0056	1	86669923	86758686	Herd_1	gain	88763	3
Herd_1_0056	1	132601197	132917243	Herd_1	gain	316046	7
Herd_1_0056	2	94220721	94251753	Herd_1	loss	31032	3
Herd_1_0056	3	2675658	2713912	Herd_1	gain	38254	3
Herd_1_0056	4	82519600	82630814	Herd_1	loss	111214	3
Herd_1_0056	5	119551451	119651185	Herd_1	gain	99734	6
Herd_1_0056	6	33598085	33664176	Herd_1	loss	66091	3
Herd_1_0056	6	86635614	86656065	Herd_1	loss	20451	3
Herd_1_0056	7	2102056	2114662	Herd_1	loss	12606	3
Herd_1_0056	7	41635513	41766797	Herd_1	loss	131284	3
Herd_1_0056	9	12384438	12411127	Herd_1	loss	26689	3
Herd_1_0056	9	57793857	57901328	Herd_1	gain	107471	5
Herd_1_0056	10	23066056	23235331	Herd_1	loss	169275	3
Herd_1_0056	11	103257993	103259202	Herd_1	gain	1209	3
Herd_1_0056	12	71955327	72337871	Herd_1	loss	382544	5
Herd_1_0056	14	20088562	20140989	Herd_1	loss	52427	3
Herd_1_0056	15	32448502	32526561	Herd_1	gain	78059	3
Herd_1_0056	15	50682297	50736261	Herd_1	loss	53964	3
Herd_1_0056	16	48170475	48202336	Herd_1	loss	31861	3
Herd_1_0056	16	71812419	71839497	Herd_1	loss	27078	3
Herd_1_0056	17	7189111	7412782	Herd_1	gain	223671	12
Herd_1_0056	18	56595155	56652412	Herd_1	loss	57257	3
Herd_1_0056	19	12847904	12866463	Herd_1	loss	18559	3
Herd_1_0056	20	51935582	51962992	Herd_1	loss	27410	4
Herd_1_0056	21	34438805	34502416	Herd_1	loss	63611	3
Herd_1_0056	21	52393521	52432097	Herd_1	loss	38576	3
Herd_1_0056	23	9434630	9513586	Herd_1	gain	78956	3
Herd_1_0056	25	19953938	20008817	Herd_1	gain	54879	3
Herd_1_0056	27	26738014	26821155	Herd_1	loss	83141	3
Herd_1_0056	28	12878425	12922752	Herd_1	loss	44327	3
Herd_1_0059	1	23477787	23709011	Herd_1	gain	231224	3
Herd_1_0059	1	36314000	36325004	Herd_1	loss	11004	3
Herd_1_0059	1	115442386	115471509	Herd_1	loss	29123	3
Herd_1_0059	1	132601197	132917243	Herd_1	gain	316046	7
Herd_1_0059	2	54425844	54464839	Herd_1	loss	38995	3
Herd_1_0059	2	94220721	94251753	Herd_1	loss	31032	3
Herd_1_0059	3	2675658	2713912	Herd_1	gain	38254	3
Herd_1_0059	3	119449575	119661144	Herd_1	loss	211569	9
Herd_1_0059	4	82519600	82630814	Herd_1	loss	111214	3
Herd_1_0059	5	119551451	119651185	Herd_1	gain	99734	6
Herd_1_0059	6	88813590	88882278	Herd_1	gain	68688	3
Herd_1_0059	7	41635513	41766797	Herd_1	loss	131284	3
Herd_1_0059	8	25172185	25227176	Herd_1	loss	54991	3
Herd_1_0059	8	101025360	101061337	Herd_1	loss	35977	3
Herd_1_0059	9	45534246	45662631	Herd_1	loss	128385	3
Herd_1_0059	10	22807898	23035838	Herd_1	loss	227940	3
Herd_1_0059	10	32303809	32355985	Herd_1	gain	52176	3
Herd_1_0059	12	36076362	36341507	Herd_1	gain	265145	6
Herd_1_0059	12	71949250	72337871	Herd_1	loss	388621	6
Herd_1_0059	13	9298647	9338292	Herd_1	gain	39645	3
Herd_1_0059	13	12317954	12461751	Herd_1	gain	143797	5
Herd_1_0059	14	20088562	20140989	Herd_1	loss	52427	3
Herd_1_0059	15	50682297	50736261	Herd_1	loss	53964	3
Herd_1_0059	16	79655273	79776754	Herd_1	gain	121481	5
Herd_1_0059	19	12847904	12866463	Herd_1	loss	18559	3
Herd_1_0059	19	31891916	31909072	Herd_1	loss	17156	3
Herd_1_0059	21	34438805	34502416	Herd_1	loss	63611	3
Herd_1_0059	21	52393521	52432097	Herd_1	loss	38576	3
Herd_1_0059	23	26196938	26399552	Herd_1	loss	202614	3
Herd_1_0059	25	19953938	20008817	Herd_1	gain	54879	3
Herd_1_0059	26	43992653	44105774	Herd_1	gain	113121	7
Herd_1_0059	28	35237815	35374799	Herd_1	loss	136984	3
Herd_1_0059	28	40626934	40662835	Herd_1	loss	35901	3
Herd_1_0060	1	73093141	73133775	Herd_1	gain	40634	3
Herd_1_0060	1	86758686	86805687	Herd_1	gain	47001	4
Herd_1_0060	1	132601197	132917243	Herd_1	gain	316046	7
Herd_1_0060	2	94220721	94251753	Herd_1	loss	31032	3
Herd_1_0060	4	53596357	53768333	Herd_1	gain	171976	5
Herd_1_0060	6	37342737	37458923	Herd_1	gain	116186	14
Herd_1_0060	6	100385366	100453348	Herd_1	gain	67982	3
Herd_1_0060	7	2102056	2114662	Herd_1	loss	12606	3
Herd_1_0060	7	41635513	41766797	Herd_1	loss	131284	3
Herd_1_0060	8	36029492	36072005	Herd_1	gain	42513	3
Herd_1_0060	9	12411127	12417290	Herd_1	loss	6163	3
Herd_1_0060	10	23035838	23160019	Herd_1	loss	124181	3
Herd_1_0060	10	32278745	32355985	Herd_1	gain	77240	4
Herd_1_0060	10	74883644	74936689	Herd_1	gain	53045	3
Herd_1_0060	11	4044668	4128504	Herd_1	loss	83836	3
Herd_1_0060	11	44529489	44669598	Herd_1	gain	140109	4
Herd_1_0060	11	103899248	104097856	Herd_1	gain	198608	7
Herd_1_0060	12	71820369	72337871	Herd_1	loss	517502	11
Herd_1_0060	14	20088562	20140989	Herd_1	loss	52427	3
Herd_1_0060	14	42938330	43010216	Herd_1	loss	71886	3
Herd_1_0060	14	62723002	62725128	Herd_1	loss	2126	3
Herd_1_0060	15	50736261	50789871	Herd_1	loss	53610	3
Herd_1_0060	16	35733795	35756838	Herd_1	loss	23043	3
Herd_1_0060	17	21760205	21788850	Herd_1	loss	28645	3
Herd_1_0060	18	56595155	56652412	Herd_1	loss	57257	3
Herd_1_0060	18	61330975	61476153	Herd_1	loss	145178	3
Herd_1_0060	19	12847904	12866463	Herd_1	loss	18559	3
Herd_1_0060	19	35943607	35959586	Herd_1	loss	15979	3
Herd_1_0060	21	52393521	52432097	Herd_1	loss	38576	3
Herd_1_0060	23	26013871	26383160	Herd_1	loss	369289	3
Herd_1_0060	28	40626934	40662835	Herd_1	loss	35901	3
Herd_1_0061	1	50943356	50974257	Herd_1	loss	30901	3
Herd_1_0061	2	7438032	7550253	Herd_1	gain	112221	3
Herd_1_0061	2	94220721	94251753	Herd_1	loss	31032	3
Herd_1_0061	3	54433301	54647423	Herd_1	loss	214122	3
Herd_1_0061	4	53596357	53768333	Herd_1	gain	171976	5
Herd_1_0061	4	82519600	82630814	Herd_1	loss	111214	3
Herd_1_0061	4	89269356	89353041	Herd_1	loss	83685	3
Herd_1_0061	5	67537396	67673843	Herd_1	loss	136447	4
Herd_1_0061	6	86635614	86656065	Herd_1	loss	20451	3
Herd_1_0061	7	2102056	2114662	Herd_1	loss	12606	3
Herd_1_0061	7	33034158	33299330	Herd_1	gain	265172	11
Herd_1_0061	7	41635513	41766797	Herd_1	loss	131284	3
Herd_1_0061	9	82567424	82661840	Herd_1	loss	94416	3
Herd_1_0061	10	23066056	23235331	Herd_1	loss	169275	3
Herd_1_0061	10	32303809	32355985	Herd_1	gain	52176	3
Herd_1_0061	11	4044668	4128504	Herd_1	loss	83836	3
Herd_1_0061	11	11021785	11160199	Herd_1	gain	138414	4
Herd_1_0061	11	103257993	103259202	Herd_1	gain	1209	3
Herd_1_0061	12	70256647	70723531	Herd_1	loss	466884	4
Herd_1_0061	14	1758505	1962429	Herd_1	loss	203924	11
Herd_1_0061	14	41944778	41999758	Herd_1	gain	54980	3
Herd_1_0061	14	60624029	60653106	Herd_1	gain	29077	3
Herd_1_0061	15	50736261	50789871	Herd_1	loss	53610	3
Herd_1_0061	16	48183658	48277112	Herd_1	loss	93454	3
Herd_1_0061	16	71812419	71839497	Herd_1	loss	27078	3
Herd_1_0061	18	56595155	56652412	Herd_1	loss	57257	3
Herd_1_0061	19	31891916	31909072	Herd_1	loss	17156	3
Herd_1_0061	23	25675890	25692139	Herd_1	loss	16249	3
Herd_1_0061	25	20004448	20021956	Herd_1	gain	17508	3
Herd_1_0061	25	38510337	38568564	Herd_1	loss	58227	3
Herd_1_0061	27	22885139	22933685	Herd_1	gain	48546	3
Herd_1_0061	28	12839224	12878425	Herd_1	loss	39201	3
Herd_1_0061	28	29731696	29790048	Herd_1	loss	58352	3
Herd_1_0063	1	50943356	50974257	Herd_1	loss	30901	3
Herd_1_0063	1	87574019	87643293	Herd_1	gain	69274	3
Herd_1_0063	2	94220721	94251753	Herd_1	loss	31032	3
Herd_1_0063	4	28209392	28253982	Herd_1	loss	44590	3
Herd_1_0063	4	53596357	53768333	Herd_1	gain	171976	5
Herd_1_0063	5	16076589	16099702	Herd_1	gain	23113	3
Herd_1_0063	5	119551451	119651185	Herd_1	gain	99734	6
Herd_1_0063	6	86635614	86656065	Herd_1	loss	20451	3
Herd_1_0063	7	2102056	2114662	Herd_1	loss	12606	3
Herd_1_0063	7	41635513	41766797	Herd_1	loss	131284	3
Herd_1_0063	8	101025360	101061337	Herd_1	loss	35977	3
Herd_1_0063	9	12384438	12411127	Herd_1	loss	26689	3
Herd_1_0063	9	39748349	39871137	Herd_1	loss	122788	7
Herd_1_0063	10	23035838	23160019	Herd_1	loss	124181	3
Herd_1_0063	11	4044668	4128504	Herd_1	loss	83836	3
Herd_1_0063	11	71706593	71821318	Herd_1	loss	114725	3
Herd_1_0063	12	72023594	72337871	Herd_1	loss	314277	4
Herd_1_0063	16	49467918	49539951	Herd_1	gain	72033	5
Herd_1_0063	16	50359274	50389396	Herd_1	gain	30122	8
Herd_1_0063	16	71812419	71839497	Herd_1	loss	27078	3
Herd_1_0063	17	21760205	21788850	Herd_1	loss	28645	3
Herd_1_0063	18	56595155	56652412	Herd_1	loss	57257	3
Herd_1_0063	19	12791947	12866463	Herd_1	loss	74516	6
Herd_1_0063	19	35943607	35959586	Herd_1	loss	15979	3
Herd_1_0063	20	51954165	51962992	Herd_1	loss	8827	3
Herd_1_0063	21	52393521	52432097	Herd_1	loss	38576	3
Herd_1_0063	21	65763116	65812941	Herd_1	loss	49825	3
Herd_1_0063	23	9434630	9513586	Herd_1	gain	78956	3
Herd_1_0063	23	22985879	23035089	Herd_1	gain	49210	3
Herd_1_0063	24	32988911	33036521	Herd_1	loss	47610	3
Herd_1_0063	25	19953938	20008817	Herd_1	gain	54879	3
Herd_1_0063	26	43992653	44105774	Herd_1	gain	113121	7
Herd_1_0063	27	10894549	10917355	Herd_1	gain	22806	3
Herd_1_0064	1	23477787	23709011	Herd_1	gain	231224	3
Herd_1_0064	1	61128757	61179336	Herd_1	loss	50579	3
Herd_1_0064	1	87574019	87643293	Herd_1	gain	69274	3
Herd_1_0064	2	94220721	94251753	Herd_1	loss	31032	3
Herd_1_0064	4	28209392	28253982	Herd_1	loss	44590	3
Herd_1_0064	4	53596357	53768333	Herd_1	gain	171976	5
Herd_1_0064	5	119551451	119651185	Herd_1	gain	99734	6
Herd_1_0064	7	42656415	42683326	Herd_1	loss	26911	3
Herd_1_0064	10	22807898	23160019	Herd_1	loss	352121	5
Herd_1_0064	11	103257993	103259202	Herd_1	gain	1209	3
Herd_1_0064	12	72023594	72337871	Herd_1	loss	314277	4
Herd_1_0064	13	9298647	9338292	Herd_1	gain	39645	3
Herd_1_0064	13	19611991	19660375	Herd_1	loss	48384	3
Herd_1_0064	13	56365376	56453556	Herd_1	gain	88180	3
Herd_1_0064	14	59218430	59238055	Herd_1	loss	19625	3
Herd_1_0064	15	50736261	50789871	Herd_1	loss	53610	3
Herd_1_0064	18	56595155	56652412	Herd_1	loss	57257	3
Herd_1_0064	19	12791947	12866463	Herd_1	loss	74516	6
Herd_1_0064	19	35943607	35959586	Herd_1	loss	15979	3
Herd_1_0064	20	27803363	27835268	Herd_1	loss	31905	3
Herd_1_0064	21	52393521	52432097	Herd_1	loss	38576	3
Herd_1_0064	22	51648689	51689566	Herd_1	loss	40877	3
Herd_1_0064	23	29559656	29613111	Herd_1	gain	53455	3
Herd_1_0064	24	33036521	33098507	Herd_1	loss	61986	3
Herd_1_0064	25	20004448	20021956	Herd_1	gain	17508	3
Herd_1_0064	26	44002984	44105774	Herd_1	gain	102790	6
Herd_1_0064	27	2934354	2955015	Herd_1	loss	20661	3
Herd_1_0064	28	12839224	12878425	Herd_1	loss	39201	3
Herd_1_0064	28	29731696	29790048	Herd_1	loss	58352	3
Herd_1_0067	1	23477787	23709011	Herd_1	gain	231224	3
Herd_1_0067	1	89433389	89461074	Herd_1	loss	27685	3
Herd_1_0067	1	132601197	132917243	Herd_1	gain	316046	7
Herd_1_0067	2	54416522	54425844	Herd_1	loss	9322	3
Herd_1_0067	2	94220721	94251753	Herd_1	loss	31032	3
Herd_1_0067	3	54433301	54647423	Herd_1	loss	214122	3
Herd_1_0067	4	182210	303567	Herd_1	loss	121357	3
Herd_1_0067	4	28209392	28253982	Herd_1	loss	44590	3
Herd_1_0067	4	53596357	53768333	Herd_1	gain	171976	5
Herd_1_0067	6	68159201	68631448	Herd_1	loss	472247	16
Herd_1_0067	6	85452713	85457804	Herd_1	gain	5091	3
Herd_1_0067	10	22807898	23160019	Herd_1	loss	352121	5
Herd_1_0067	10	32278745	32324758	Herd_1	gain	46013	3
Herd_1_0067	10	70891577	70914376	Herd_1	gain	22799	3
Herd_1_0067	12	71876899	72337871	Herd_1	loss	460972	9
Herd_1_0067	13	3947520	3970390	Herd_1	loss	22870	3
Herd_1_0067	14	20088562	20140989	Herd_1	loss	52427	3
Herd_1_0067	14	62723002	62725128	Herd_1	loss	2126	3
Herd_1_0067	16	48170475	48202336	Herd_1	loss	31861	3
Herd_1_0067	16	71812419	71839497	Herd_1	loss	27078	3
Herd_1_0067	18	56595155	56652412	Herd_1	loss	57257	3
Herd_1_0067	21	34438805	34502416	Herd_1	loss	63611	3
Herd_1_0067	21	52393521	52432097	Herd_1	loss	38576	3
Herd_1_0067	21	65753347	65781563	Herd_1	loss	28216	3
Herd_1_0067	23	9434630	9513586	Herd_1	gain	78956	3
Herd_1_0067	23	22985879	23035089	Herd_1	gain	49210	3
Herd_1_0067	23	29532670	29586411	Herd_1	gain	53741	3
Herd_1_0067	24	33036521	33098507	Herd_1	loss	61986	3
Herd_1_0067	25	19953938	20008817	Herd_1	gain	54879	3
Herd_1_0067	28	29731696	29790048	Herd_1	loss	58352	3
Herd_1_0068	1	23477787	23709011	Herd_1	gain	231224	3
Herd_1_0068	1	61137053	61189193	Herd_1	loss	52140	3
Herd_1_0068	2	54425844	54464839	Herd_1	loss	38995	3
Herd_1_0068	2	94220721	94251753	Herd_1	loss	31032	3
Herd_1_0068	3	54433301	54647423	Herd_1	loss	214122	3
Herd_1_0068	3	94110729	94200306	Herd_1	gain	89577	3
Herd_1_0068	4	53596357	53768333	Herd_1	gain	171976	5
Herd_1_0068	6	42207718	42273485	Herd_1	loss	65767	3
Herd_1_0068	7	41635513	41766797	Herd_1	loss	131284	3
Herd_1_0068	8	36029492	36072005	Herd_1	gain	42513	3
Herd_1_0068	8	68596795	68653126	Herd_1	loss	56331	3
Herd_1_0068	9	12689732	12717483	Herd_1	loss	27751	3
Herd_1_0068	9	45534246	45662631	Herd_1	loss	128385	3
Herd_1_0068	10	23066056	23235331	Herd_1	loss	169275	3
Herd_1_0068	11	103257028	103259202	Herd_1	gain	2174	7
Herd_1_0068	12	13331631	13398490	Herd_1	loss	66859	3
Herd_1_0068	13	25539651	25548218	Herd_1	loss	8567	3
Herd_1_0068	14	42938330	43010216	Herd_1	loss	71886	3
Herd_1_0068	14	62723002	62725128	Herd_1	loss	2126	3
Herd_1_0068	15	32368941	32448502	Herd_1	gain	79561	3
Herd_1_0068	15	47506974	47607301	Herd_1	loss	100327	3
Herd_1_0068	15	83673161	83772962	Herd_1	gain	99801	8
Herd_1_0068	18	23578547	23594319	Herd_1	loss	15772	3
Herd_1_0068	19	12791947	12866463	Herd_1	loss	74516	6
Herd_1_0068	19	35943607	35959586	Herd_1	loss	15979	3
Herd_1_0068	20	51954165	51962992	Herd_1	loss	8827	3
Herd_1_0068	21	34438805	34502416	Herd_1	loss	63611	3
Herd_1_0068	21	52393521	52432097	Herd_1	loss	38576	3
Herd_1_0068	23	9434630	9513586	Herd_1	gain	78956	3
Herd_1_0068	23	25675890	25692139	Herd_1	loss	16249	3
Herd_1_0068	23	47541253	47594531	Herd_1	loss	53278	3
Herd_1_0068	24	610114	614370	Herd_1	gain	4256	6
Herd_1_0069	1	36314000	36325004	Herd_1	loss	11004	3
Herd_1_0069	1	89433389	89461074	Herd_1	loss	27685	3
Herd_1_0069	1	132601197	132917243	Herd_1	gain	316046	7
Herd_1_0069	2	94220721	94251753	Herd_1	loss	31032	3
Herd_1_0069	5	109499057	109524208	Herd_1	gain	25151	4
Herd_1_0069	5	119551451	119651185	Herd_1	gain	99734	6
Herd_1_0069	7	2102056	2114662	Herd_1	loss	12606	3
Herd_1_0069	7	41635513	41766797	Herd_1	loss	131284	3
Herd_1_0069	8	2188454	2315988	Herd_1	loss	127534	3
Herd_1_0069	8	36029492	36072005	Herd_1	gain	42513	3
Herd_1_0069	9	33825925	33859984	Herd_1	gain	34059	3
Herd_1_0069	9	72191351	72214738	Herd_1	loss	23387	6
Herd_1_0069	9	82567424	82661840	Herd_1	loss	94416	3
Herd_1_0069	9	86978294	87051113	Herd_1	loss	72819	5
Herd_1_0069	10	23066056	23235331	Herd_1	loss	169275	3
Herd_1_0069	10	32278745	32355985	Herd_1	gain	77240	4
Herd_1_0069	11	4044668	4128504	Herd_1	loss	83836	3
Herd_1_0069	11	58724489	58758381	Herd_1	loss	33892	3
Herd_1_0069	12	71198958	71228455	Herd_1	loss	29497	3
Herd_1_0069	13	17800892	17889336	Herd_1	gain	88444	4
Herd_1_0069	14	20088562	20140989	Herd_1	loss	52427	3
Herd_1_0069	14	42938330	43010216	Herd_1	loss	71886	3
Herd_1_0069	16	35733795	35756838	Herd_1	loss	23043	3
Herd_1_0069	16	47047007	47094623	Herd_1	gain	47616	4
Herd_1_0069	16	71812419	71839497	Herd_1	loss	27078	3
Herd_1_0069	19	35943607	35959586	Herd_1	loss	15979	3
Herd_1_0069	20	27803363	27835268	Herd_1	loss	31905	3
Herd_1_0069	21	52393521	52432097	Herd_1	loss	38576	3
Herd_1_0069	22	2115343	2117726	Herd_1	gain	2383	3
Herd_1_0069	23	26013871	26383160	Herd_1	loss	369289	3
Herd_1_0069	24	32988911	33036521	Herd_1	loss	47610	3
Herd_1_0069	25	20004448	20021956	Herd_1	gain	17508	3
Herd_1_0069	28	7958739	7990593	Herd_1	gain	31854	5
Herd_1_0069	28	12839224	12878425	Herd_1	loss	39201	3
Herd_1_0070	2	87150714	87228049	Herd_1	loss	77335	3
Herd_1_0070	2	94220721	94251753	Herd_1	loss	31032	3
Herd_1_0070	4	182210	303567	Herd_1	loss	121357	3
Herd_1_0070	4	53596357	53768333	Herd_1	gain	171976	5
Herd_1_0070	5	16076589	16099702	Herd_1	gain	23113	3
Herd_1_0070	5	58448602	58541428	Herd_1	loss	92826	3
Herd_1_0070	6	37342737	37599145	Herd_1	gain	256408	19
Herd_1_0070	6	68471889	68631448	Herd_1	loss	159559	3
Herd_1_0070	6	86635614	86656065	Herd_1	loss	20451	3
Herd_1_0070	7	2102056	2114662	Herd_1	loss	12606	3
Herd_1_0070	7	41635513	41766797	Herd_1	loss	131284	3
Herd_1_0070	8	36029492	36072005	Herd_1	gain	42513	3
Herd_1_0070	9	12384438	12411127	Herd_1	loss	26689	3
Herd_1_0070	9	57749809	57770027	Herd_1	loss	20218	3
Herd_1_0070	10	23035838	23160019	Herd_1	loss	124181	3
Herd_1_0070	10	32278745	32355985	Herd_1	gain	77240	4
Herd_1_0070	10	42459990	42541460	Herd_1	loss	81470	3
Herd_1_0070	10	65647253	65740355	Herd_1	gain	93102	5
Herd_1_0070	14	42938330	43010216	Herd_1	loss	71886	3
Herd_1_0070	15	54683112	54737733	Herd_1	loss	54621	3
Herd_1_0070	16	48183658	48277112	Herd_1	loss	93454	3
Herd_1_0070	16	71812419	71839497	Herd_1	loss	27078	3
Herd_1_0070	17	7189111	7412782	Herd_1	gain	223671	12
Herd_1_0070	19	12867877	12884341	Herd_1	gain	16464	5
Herd_1_0070	19	35943607	35959586	Herd_1	loss	15979	3
Herd_1_0070	20	51935582	51962992	Herd_1	loss	27410	4
Herd_1_0070	21	36687370	37064861	Herd_1	gain	377491	12
Herd_1_0070	23	22985879	23035089	Herd_1	gain	49210	3
Herd_1_0070	23	26013871	26383160	Herd_1	loss	369289	3
Herd_1_0070	25	19953938	20008817	Herd_1	gain	54879	3
Herd_1_0070	27	10814612	11263282	Herd_1	gain	448670	18
Herd_1_0070	28	12878425	12922752	Herd_1	loss	44327	3
Herd_1_0071	1	61137053	61189193	Herd_1	loss	52140	3
Herd_1_0071	1	86669923	86758686	Herd_1	gain	88763	3
Herd_1_0071	2	54425844	54464839	Herd_1	loss	38995	3
Herd_1_0071	2	94220721	94251753	Herd_1	loss	31032	3
Herd_1_0071	5	119551451	119651185	Herd_1	gain	99734	6
Herd_1_0071	6	68471889	68631448	Herd_1	loss	159559	3
Herd_1_0071	7	42656415	42683326	Herd_1	loss	26911	3
Herd_1_0071	9	87045870	87051113	Herd_1	loss	5243	3
Herd_1_0071	10	22807898	23235331	Herd_1	loss	427433	6
Herd_1_0071	10	32278745	32355985	Herd_1	gain	77240	4
Herd_1_0071	10	74883644	74936689	Herd_1	gain	53045	3
Herd_1_0071	12	36076362	36451049	Herd_1	gain	374687	8
Herd_1_0071	12	71949250	72337871	Herd_1	loss	388621	6
Herd_1_0071	13	7024512	7083081	Herd_1	loss	58569	3
Herd_1_0071	13	26255077	26317654	Herd_1	loss	62577	3
Herd_1_0071	15	50736261	50789871	Herd_1	loss	53610	3
Herd_1_0071	17	7189111	7412782	Herd_1	gain	223671	12
Herd_1_0071	18	28073365	28122450	Herd_1	gain	49085	3
Herd_1_0071	19	31369723	31395869	Herd_1	loss	26146	3
Herd_1_0071	20	38153313	38266128	Herd_1	loss	112815	3
Herd_1_0071	21	46691381	46774729	Herd_1	gain	83348	5
Herd_1_0071	21	53768353	53800414	Herd_1	gain	32061	3
Herd_1_0071	23	25675890	25692139	Herd_1	loss	16249	3
Herd_1_0071	24	610114	614370	Herd_1	gain	4256	6
Herd_1_0071	24	32988911	33036521	Herd_1	loss	47610	3
Herd_1_0071	28	12878425	12922752	Herd_1	loss	44327	3
Herd_1_0072	1	23477787	23709011	Herd_1	gain	231224	3
Herd_1_0072	1	73830456	73942258	Herd_1	loss	111802	3
Herd_1_0072	1	132601197	132917243	Herd_1	gain	316046	7
Herd_1_0072	2	94220721	94251753	Herd_1	loss	31032	3
Herd_1_0072	3	94110729	94200306	Herd_1	gain	89577	3
Herd_1_0072	4	82519600	82630814	Herd_1	loss	111214	3
Herd_1_0072	5	58877871	58889899	Herd_1	loss	12028	3
Herd_1_0072	6	42247338	42305546	Herd_1	loss	58208	3
Herd_1_0072	6	100385366	100453348	Herd_1	gain	67982	3
Herd_1_0072	7	2102056	2114662	Herd_1	loss	12606	3
Herd_1_0072	7	41635513	41766797	Herd_1	loss	131284	3
Herd_1_0072	8	82565325	82677709	Herd_1	gain	112384	5
Herd_1_0072	10	23066056	23235331	Herd_1	loss	169275	3
Herd_1_0072	10	32278745	32324758	Herd_1	gain	46013	3
Herd_1_0072	11	103257028	103259202	Herd_1	gain	2174	7
Herd_1_0072	12	71876899	72337871	Herd_1	loss	460972	9
Herd_1_0072	14	20088562	20140989	Herd_1	loss	52427	3
Herd_1_0072	14	42938330	43010216	Herd_1	loss	71886	3
Herd_1_0072	15	42279839	42331151	Herd_1	loss	51312	3
Herd_1_0072	15	62361401	62456943	Herd_1	gain	95542	4
Herd_1_0072	16	13821123	13885944	Herd_1	loss	64821	5
Herd_1_0072	16	35733795	35756838	Herd_1	loss	23043	3
Herd_1_0072	17	42534176	42575757	Herd_1	gain	41581	3
Herd_1_0072	18	56595155	56652412	Herd_1	loss	57257	3
Herd_1_0072	20	51935582	51962992	Herd_1	loss	27410	4
Herd_1_0072	21	26291880	26314114	Herd_1	loss	22234	3
Herd_1_0072	21	52393521	52432097	Herd_1	loss	38576	3
Herd_1_0072	22	51648689	51689566	Herd_1	loss	40877	3
Herd_1_0072	23	26013871	26383160	Herd_1	loss	369289	3
Herd_1_0072	24	32912311	32988911	Herd_1	loss	76600	3
Herd_1_0072	25	19953938	20008817	Herd_1	gain	54879	3
Herd_1_0072	26	43992653	44105774	Herd_1	gain	113121	7
Herd_1_0072	26	50630351	50632354	Herd_1	gain	2003	4
Herd_1_0072	26	50993657	51075438	Herd_1	gain	81781	3
Herd_1_0072	27	16234674	16289940	Herd_1	gain	55266	3
Herd_1_0072	27	22885139	22952076	Herd_1	gain	66937	4
Herd_1_0072	28	12839224	12878425	Herd_1	loss	39201	3
Herd_1_0073	1	86669923	86758686	Herd_1	gain	88763	3
Herd_1_0073	2	94220721	94251753	Herd_1	loss	31032	3
Herd_1_0073	4	82519600	82630814	Herd_1	loss	111214	3
Herd_1_0073	5	51204033	51401342	Herd_1	gain	197309	5
Herd_1_0073	6	68028962	68631448	Herd_1	loss	602486	18
Herd_1_0073	6	100385366	100453348	Herd_1	gain	67982	3
Herd_1_0073	7	1984902	2136258	Herd_1	loss	151356	7
Herd_1_0073	7	17390230	17473594	Herd_1	loss	83364	3
Herd_1_0073	7	41635513	41766797	Herd_1	loss	131284	3
Herd_1_0073	7	90313472	90340518	Herd_1	loss	27046	14
Herd_1_0073	9	45662631	45715723	Herd_1	loss	53092	3
Herd_1_0073	9	69342754	69500203	Herd_1	loss	157449	5
Herd_1_0073	9	93861862	93896174	Herd_1	loss	34312	4
Herd_1_0073	10	23035838	23160019	Herd_1	loss	124181	3
Herd_1_0073	12	90415	127914	Herd_1	loss	37499	3
Herd_1_0073	12	71949250	72337871	Herd_1	loss	388621	6
Herd_1_0073	14	1758505	2480700	Herd_1	loss	722195	29
Herd_1_0073	14	20088562	20140989	Herd_1	loss	52427	3
Herd_1_0073	14	42938330	43010216	Herd_1	loss	71886	3
Herd_1_0073	14	62723895	62746363	Herd_1	loss	22468	3
Herd_1_0073	15	38637635	38669484	Herd_1	loss	31849	3
Herd_1_0073	15	50736261	50789871	Herd_1	loss	53610	3
Herd_1_0073	16	45908902	46217799	Herd_1	loss	308897	8
Herd_1_0073	17	21750397	21779970	Herd_1	loss	29573	3
Herd_1_0073	19	12791947	12866463	Herd_1	loss	74516	6
Herd_1_0073	19	28909477	29047415	Herd_1	loss	137938	7
Herd_1_0073	20	27912	226081	Herd_1	gain	198169	5
Herd_1_0073	21	14676343	14688524	Herd_1	loss	12181	3
Herd_1_0073	21	52393521	52432097	Herd_1	loss	38576	3
Herd_1_0073	23	25675890	25692139	Herd_1	loss	16249	3
Herd_1_0073	23	51606052	51638610	Herd_1	loss	32558	3
Herd_1_0073	24	19261145	19961769	Herd_1	loss	700624	19
Herd_1_0073	25	19953938	20008817	Herd_1	gain	54879	3
Herd_1_0073	27	22885139	22933685	Herd_1	gain	48546	3
Herd_1_0073	27	26717112	26792117	Herd_1	loss	75005	3
Herd_1_0073	28	27751	138659	Herd_1	loss	110908	5
Herd_1_0074	1	132601197	132917243	Herd_1	gain	316046	7
Herd_1_0074	2	94220721	94251753	Herd_1	loss	31032	3
Herd_1_0074	2	115953943	115964521	Herd_1	loss	10578	3
Herd_1_0074	3	82168754	82233991	Herd_1	gain	65237	3
Herd_1_0074	3	94110729	94200306	Herd_1	gain	89577	3
Herd_1_0074	4	38495028	38720958	Herd_1	gain	225930	6
Herd_1_0074	4	82519600	82630814	Herd_1	loss	111214	3
Herd_1_0074	5	14695474	14930098	Herd_1	gain	234624	12
Herd_1_0074	5	58877871	58889899	Herd_1	loss	12028	3
Herd_1_0074	6	41968146	42019649	Herd_1	gain	51503	3
Herd_1_0074	6	56837772	56862419	Herd_1	loss	24647	3
Herd_1_0074	6	86635614	86656065	Herd_1	loss	20451	3
Herd_1_0074	7	2102056	2114662	Herd_1	loss	12606	3
Herd_1_0074	7	42656415	42683326	Herd_1	loss	26911	3
Herd_1_0074	8	36029492	36072005	Herd_1	gain	42513	3
Herd_1_0074	10	23035838	23160019	Herd_1	loss	124181	3
Herd_1_0074	11	4044668	4128504	Herd_1	loss	83836	3
Herd_1_0074	12	71955327	72337871	Herd_1	loss	382544	5
Herd_1_0074	14	59196769	59220985	Herd_1	loss	24216	3
Herd_1_0074	15	32448502	32526561	Herd_1	gain	78059	3
Herd_1_0074	15	50682297	50736261	Herd_1	loss	53964	3
Herd_1_0074	16	35697721	35733795	Herd_1	loss	36074	3
Herd_1_0074	16	71812419	71839497	Herd_1	loss	27078	3
Herd_1_0074	18	56595155	56652412	Herd_1	loss	57257	3
Herd_1_0074	18	65706526	65814370	Herd_1	gain	107844	4
Herd_1_0074	19	12847904	12866463	Herd_1	loss	18559	3
Herd_1_0074	21	52393521	52432097	Herd_1	loss	38576	3
Herd_1_0074	23	25675890	25692139	Herd_1	loss	16249	3
Herd_1_0074	27	26738014	26821155	Herd_1	loss	83141	3
Herd_1_0074	28	12878425	12922752	Herd_1	loss	44327	3
Herd_1_0074	29	21863164	21909176	Herd_1	loss	46012	3
Herd_1_0075	1	87574019	87643293	Herd_1	gain	69274	3
Herd_1_0075	1	129191774	129345240	Herd_1	loss	153466	3
Herd_1_0075	2	94220721	94251753	Herd_1	loss	31032	3
Herd_1_0075	3	119471788	119617272	Herd_1	loss	145484	6
Herd_1_0075	4	82519600	82630814	Herd_1	loss	111214	3
Herd_1_0075	5	58877871	58889899	Herd_1	loss	12028	3
Herd_1_0075	6	42247338	42305546	Herd_1	loss	58208	3
Herd_1_0075	6	88813590	88882278	Herd_1	gain	68688	3
Herd_1_0075	6	100385366	100453348	Herd_1	gain	67982	3
Herd_1_0075	7	41635513	41766797	Herd_1	loss	131284	3
Herd_1_0075	10	23066056	23235331	Herd_1	loss	169275	3
Herd_1_0075	10	32303809	32355985	Herd_1	gain	52176	3
Herd_1_0075	10	101862010	101877119	Herd_1	gain	15109	3
Herd_1_0075	11	71706593	71821318	Herd_1	loss	114725	3
Herd_1_0075	12	71142060	71228455	Herd_1	loss	86395	5
Herd_1_0075	13	3947520	3970390	Herd_1	loss	22870	3
Herd_1_0075	14	17778684	17858652	Herd_1	gain	79968	3
Herd_1_0075	14	59218430	59238055	Herd_1	loss	19625	3
Herd_1_0075	15	38637635	38669484	Herd_1	loss	31849	3
Herd_1_0075	15	50736261	50789871	Herd_1	loss	53610	3
Herd_1_0075	19	35943607	35959586	Herd_1	loss	15979	3
Herd_1_0075	20	51935582	51962992	Herd_1	loss	27410	4
Herd_1_0075	23	22985879	23035089	Herd_1	gain	49210	3
Herd_1_0075	24	44920373	44967565	Herd_1	loss	47192	3
Herd_1_0075	25	19953938	20008817	Herd_1	gain	54879	3
Herd_1_0075	26	51030268	51104598	Herd_1	gain	74330	3
Herd_1_0075	27	10814612	11263282	Herd_1	gain	448670	18
Herd_1_0075	27	22885139	22933685	Herd_1	gain	48546	3
Herd_1_0075	28	12878425	12922752	Herd_1	loss	44327	3
Herd_1_0076	1	36314000	36325004	Herd_1	loss	11004	3
Herd_1_0076	1	73093141	73133775	Herd_1	gain	40634	3
Herd_1_0076	2	94220721	94251753	Herd_1	loss	31032	3
Herd_1_0076	2	136116191	136218516	Herd_1	loss	102325	3
Herd_1_0076	3	54378060	54433301	Herd_1	loss	55241	3
Herd_1_0076	3	94110729	94200306	Herd_1	gain	89577	3
Herd_1_0076	3	119449575	119709081	Herd_1	loss	259506	10
Herd_1_0076	4	82519600	82630814	Herd_1	loss	111214	3
Herd_1_0076	5	119551451	119651185	Herd_1	gain	99734	6
Herd_1_0076	6	85452713	85457804	Herd_1	gain	5091	3
Herd_1_0076	7	41635513	41766797	Herd_1	loss	131284	3
Herd_1_0076	7	81350803	81385397	Herd_1	loss	34594	3
Herd_1_0076	8	36029492	36072005	Herd_1	gain	42513	3
Herd_1_0076	9	12384438	12411127	Herd_1	loss	26689	3
Herd_1_0076	9	87045870	87051113	Herd_1	loss	5243	3
Herd_1_0076	10	23066056	23235331	Herd_1	loss	169275	3
Herd_1_0076	10	32303809	32355985	Herd_1	gain	52176	3
Herd_1_0076	10	74883644	74936689	Herd_1	gain	53045	3
Herd_1_0076	11	74307700	74385161	Herd_1	loss	77461	3
Herd_1_0076	12	90415	127914	Herd_1	loss	37499	3
Herd_1_0076	12	75978441	76047232	Herd_1	loss	68791	3
Herd_1_0076	13	17800892	17889336	Herd_1	gain	88444	4
Herd_1_0076	13	56365376	56453556	Herd_1	gain	88180	3
Herd_1_0076	13	66207371	66257762	Herd_1	loss	50391	3
Herd_1_0076	14	42938330	43010216	Herd_1	loss	71886	3
Herd_1_0076	14	59218430	59238055	Herd_1	loss	19625	3
Herd_1_0076	16	55905733	55989422	Herd_1	loss	83689	3
Herd_1_0076	18	56595155	56652412	Herd_1	loss	57257	3
Herd_1_0076	19	12867877	12884341	Herd_1	gain	16464	5
Herd_1_0076	19	29047415	29082820	Herd_1	loss	35405	3
Herd_1_0076	19	35943607	35959586	Herd_1	loss	15979	3
Herd_1_0076	20	44840167	45076553	Herd_1	gain	236386	9
Herd_1_0076	21	52393521	52432097	Herd_1	loss	38576	3
Herd_1_0076	23	9409742	9434630	Herd_1	gain	24888	3
Herd_1_0076	23	26013871	26383160	Herd_1	loss	369289	3
Herd_1_0076	23	29532670	29586411	Herd_1	gain	53741	3
Herd_1_0076	25	38510337	38568564	Herd_1	loss	58227	3
Herd_1_0077	1	50943356	50974257	Herd_1	loss	30901	3
Herd_1_0077	1	86669923	86758686	Herd_1	gain	88763	3
Herd_1_0077	2	54425844	54464839	Herd_1	loss	38995	3
Herd_1_0077	2	94220721	94251753	Herd_1	loss	31032	3
Herd_1_0077	3	82168754	82233991	Herd_1	gain	65237	3
Herd_1_0077	4	53596357	53768333	Herd_1	gain	171976	5
Herd_1_0077	4	82519600	82630814	Herd_1	loss	111214	3
Herd_1_0077	5	58877871	58889899	Herd_1	loss	12028	3
Herd_1_0077	6	6591880	6630222	Herd_1	loss	38342	3
Herd_1_0077	6	42247338	42305546	Herd_1	loss	58208	3
Herd_1_0077	8	36029492	36072005	Herd_1	gain	42513	3
Herd_1_0077	9	45662631	45715723	Herd_1	loss	53092	3
Herd_1_0077	10	23066056	23235331	Herd_1	loss	169275	3
Herd_1_0077	10	32303809	32355985	Herd_1	gain	52176	3
Herd_1_0077	11	4044668	4128504	Herd_1	loss	83836	3
Herd_1_0077	11	71706593	71821318	Herd_1	loss	114725	3
Herd_1_0077	11	103257028	103259202	Herd_1	gain	2174	7
Herd_1_0077	13	12317954	12461751	Herd_1	gain	143797	5
Herd_1_0077	13	17791432	17889336	Herd_1	gain	97904	5
Herd_1_0077	16	71812419	71839497	Herd_1	loss	27078	3
Herd_1_0077	17	50382652	50443488	Herd_1	loss	60836	3
Herd_1_0077	18	15457895	15511798	Herd_1	loss	53903	3
Herd_1_0077	18	56595155	56652412	Herd_1	loss	57257	3
Herd_1_0077	19	12847904	12866463	Herd_1	loss	18559	3
Herd_1_0077	20	35259879	35378617	Herd_1	gain	118738	5
Herd_1_0077	20	51935582	51962992	Herd_1	loss	27410	4
Herd_1_0077	21	52393521	52432097	Herd_1	loss	38576	3
Herd_1_0077	21	65753347	65781563	Herd_1	loss	28216	3
Herd_1_0077	22	55021669	55061612	Herd_1	loss	39943	3
Herd_1_0077	23	26013871	26383160	Herd_1	loss	369289	3
Herd_1_0077	24	35803827	35839218	Herd_1	loss	35391	3
Herd_1_0077	25	20004448	20021956	Herd_1	gain	17508	3
Herd_1_0077	25	28700730	28717061	Herd_1	loss	16331	3
Herd_1_0078	1	23477787	23709011	Herd_1	gain	231224	3
Herd_1_0078	1	79606618	79659004	Herd_1	gain	52386	3
Herd_1_0078	1	132743082	132917243	Herd_1	gain	174161	5
Herd_1_0078	2	54425844	54464839	Herd_1	loss	38995	3
Herd_1_0078	2	82605160	82668108	Herd_1	loss	62948	3
Herd_1_0078	2	94220721	94251753	Herd_1	loss	31032	3
Herd_1_0078	3	54378060	54433301	Herd_1	loss	55241	3
Herd_1_0078	4	182210	303567	Herd_1	loss	121357	3
Herd_1_0078	4	89269356	89353041	Herd_1	loss	83685	3
Herd_1_0078	5	111698823	111763843	Herd_1	loss	65020	3
Herd_1_0078	5	119551451	119627581	Herd_1	gain	76130	4
Herd_1_0078	6	100385366	100453348	Herd_1	gain	67982	3
Herd_1_0078	7	2102056	2114662	Herd_1	loss	12606	3
Herd_1_0078	7	42656415	42683326	Herd_1	loss	26911	3
Herd_1_0078	9	36108895	36139068	Herd_1	loss	30173	3
Herd_1_0078	9	72213085	72214738	Herd_1	loss	1653	5
Herd_1_0078	9	87018753	87051113	Herd_1	loss	32360	4
Herd_1_0078	10	32247911	32303809	Herd_1	gain	55898	4
Herd_1_0078	10	74883644	74936689	Herd_1	gain	53045	3
Herd_1_0078	11	4044668	4128504	Herd_1	loss	83836	3
Herd_1_0078	11	103257993	103259202	Herd_1	gain	1209	3
Herd_1_0078	12	71949250	72337871	Herd_1	loss	388621	6
Herd_1_0078	14	59218430	59238055	Herd_1	loss	19625	3
Herd_1_0078	15	54683112	54737733	Herd_1	loss	54621	3
Herd_1_0078	16	48183658	48277112	Herd_1	loss	93454	3
Herd_1_0078	16	71812419	71839497	Herd_1	loss	27078	3
Herd_1_0078	18	56595155	56652412	Herd_1	loss	57257	3
Herd_1_0078	19	12847904	12866463	Herd_1	loss	18559	3
Herd_1_0078	19	20668398	20851272	Herd_1	gain	182874	3
Herd_1_0078	19	35943607	35959586	Herd_1	loss	15979	3
Herd_1_0078	20	2735597	2853820	Herd_1	gain	118223	5
Herd_1_0078	20	51935582	51962992	Herd_1	loss	27410	4
Herd_1_0078	23	26013871	26383160	Herd_1	loss	369289	3
Herd_1_0078	24	8957421	9026000	Herd_1	gain	68579	3
Herd_1_0078	24	19464161	19713870	Herd_1	loss	249709	5
Herd_1_0078	24	32912311	32988911	Herd_1	loss	76600	3
Herd_1_0078	26	50993657	51075438	Herd_1	gain	81781	3
Herd_1_0078	27	10894549	11108154	Herd_1	gain	213605	11
Herd_1_0078	28	29731696	29790048	Herd_1	loss	58352	3
Herd_1_0079	1	23477787	23709011	Herd_1	gain	231224	3
Herd_1_0079	1	87574019	87643293	Herd_1	gain	69274	3
Herd_1_0079	1	132601197	132757424	Herd_1	gain	156227	5
Herd_1_0079	2	54425844	54464839	Herd_1	loss	38995	3
Herd_1_0079	2	94220721	94251753	Herd_1	loss	31032	3
Herd_1_0079	3	15323380	15354735	Herd_1	loss	31355	3
Herd_1_0079	3	94110729	94200306	Herd_1	gain	89577	3
Herd_1_0079	3	119471788	119709081	Herd_1	loss	237293	9
Herd_1_0079	5	13277335	13356499	Herd_1	loss	79164	3
Herd_1_0079	5	119551451	119651185	Herd_1	gain	99734	6
Herd_1_0079	7	2102056	2114662	Herd_1	loss	12606	3
Herd_1_0079	7	42656415	42683326	Herd_1	loss	26911	3
Herd_1_0079	7	81350803	81385397	Herd_1	loss	34594	3
Herd_1_0079	9	45606562	45694047	Herd_1	loss	87485	3
Herd_1_0079	10	22807898	23160019	Herd_1	loss	352121	5
Herd_1_0079	10	63689034	63849977	Herd_1	gain	160943	3
Herd_1_0079	14	62723002	62725128	Herd_1	loss	2126	3
Herd_1_0079	16	48170475	48202336	Herd_1	loss	31861	3
Herd_1_0079	18	28073365	28122450	Herd_1	gain	49085	3
Herd_1_0079	18	56595155	56652412	Herd_1	loss	57257	3
Herd_1_0079	19	12791947	12866463	Herd_1	loss	74516	6
Herd_1_0079	19	35943607	35959586	Herd_1	loss	15979	3
Herd_1_0079	21	52393521	52432097	Herd_1	loss	38576	3
Herd_1_0079	22	51648689	51689566	Herd_1	loss	40877	3
Herd_1_0079	23	25675890	25692139	Herd_1	loss	16249	3
Herd_1_0079	29	42661620	42720594	Herd_1	loss	58974	3
Herd_1_0080	1	36314000	36325004	Herd_1	loss	11004	3
Herd_1_0080	1	61137053	61189193	Herd_1	loss	52140	3
Herd_1_0080	1	132601197	132917243	Herd_1	gain	316046	7
Herd_1_0080	2	94220721	94251753	Herd_1	loss	31032	3
Herd_1_0080	4	82519600	82630814	Herd_1	loss	111214	3
Herd_1_0080	4	89269356	89353041	Herd_1	loss	83685	3
Herd_1_0080	5	16076589	16099702	Herd_1	gain	23113	3
Herd_1_0080	6	86635614	86656065	Herd_1	loss	20451	3
Herd_1_0080	7	2102056	2114662	Herd_1	loss	12606	3
Herd_1_0080	7	41635513	41766797	Herd_1	loss	131284	3
Herd_1_0080	8	36029492	36072005	Herd_1	gain	42513	3
Herd_1_0080	8	101025360	101061337	Herd_1	loss	35977	3
Herd_1_0080	9	12411127	12417290	Herd_1	loss	6163	3
Herd_1_0080	9	104391142	104641228	Herd_1	loss	250086	5
Herd_1_0080	10	23066056	23235331	Herd_1	loss	169275	3
Herd_1_0080	11	71706593	71821318	Herd_1	loss	114725	3
Herd_1_0080	15	47506974	47607301	Herd_1	loss	100327	3
Herd_1_0080	15	80139222	80163273	Herd_1	gain	24051	3
Herd_1_0080	16	71812419	71839497	Herd_1	loss	27078	3
Herd_1_0080	18	56595155	56652412	Herd_1	loss	57257	3
Herd_1_0080	19	12877231	12884341	Herd_1	gain	7110	3
Herd_1_0080	20	51935582	51962992	Herd_1	loss	27410	4
Herd_1_0080	21	53768353	53800414	Herd_1	gain	32061	3
Herd_1_0080	23	26013871	26383160	Herd_1	loss	369289	3
Herd_1_0080	23	29559656	29613111	Herd_1	gain	53455	3
Herd_1_0080	24	610114	614370	Herd_1	gain	4256	6
Herd_1_0080	25	19953938	20008817	Herd_1	gain	54879	3
Herd_1_0080	25	36511484	36633551	Herd_1	loss	122067	4
Herd_1_0080	27	26738014	26821155	Herd_1	loss	83141	3
Herd_1_0080	28	12839224	12878425	Herd_1	loss	39201	3
Herd_1_0085	1	50943356	50974257	Herd_1	loss	30901	3
Herd_1_0085	2	65278798	65299756	Herd_1	loss	20958	3
Herd_1_0085	2	94220721	94251753	Herd_1	loss	31032	3
Herd_1_0085	3	32919126	32928510	Herd_1	loss	9384	3
Herd_1_0085	3	94110729	94200306	Herd_1	gain	89577	3
Herd_1_0085	4	82519600	82630814	Herd_1	loss	111214	3
Herd_1_0085	6	37143187	37144587	Herd_1	loss	1400	3
Herd_1_0085	6	86635614	86656065	Herd_1	loss	20451	3
Herd_1_0085	7	2102056	2114662	Herd_1	loss	12606	3
Herd_1_0085	7	17323532	17454617	Herd_1	loss	131085	3
Herd_1_0085	7	42656415	42683326	Herd_1	loss	26911	3
Herd_1_0085	9	12384438	12411127	Herd_1	loss	26689	3
Herd_1_0085	9	57793857	57901328	Herd_1	gain	107471	5
Herd_1_0085	9	82567424	82661840	Herd_1	loss	94416	3
Herd_1_0085	10	23066056	23235331	Herd_1	loss	169275	3
Herd_1_0085	10	32278745	32355985	Herd_1	gain	77240	4
Herd_1_0085	10	74883644	74936689	Herd_1	gain	53045	3
Herd_1_0085	12	71955327	72337871	Herd_1	loss	382544	5
Herd_1_0085	13	3947520	3970390	Herd_1	loss	22870	3
Herd_1_0085	15	32448502	32526561	Herd_1	gain	78059	3
Herd_1_0085	18	15511798	15547615	Herd_1	gain	35817	3
Herd_1_0085	18	56595155	56652412	Herd_1	loss	57257	3
Herd_1_0085	19	12867877	12884341	Herd_1	gain	16464	5
Herd_1_0085	19	31891916	31909072	Herd_1	loss	17156	3
Herd_1_0085	21	52393521	52432097	Herd_1	loss	38576	3
Herd_1_0085	22	888704	927155	Herd_1	loss	38451	3
Herd_1_0085	23	26196938	26399552	Herd_1	loss	202614	3
Herd_1_0085	24	610114	614370	Herd_1	gain	4256	6
Herd_1_0085	26	44002984	44105774	Herd_1	gain	102790	6
Herd_1_0085	27	22885139	22952076	Herd_1	gain	66937	4
Herd_1_0085	28	12839224	12878425	Herd_1	loss	39201	3
Herd_1_0086	1	23477787	23709011	Herd_1	gain	231224	3
Herd_1_0086	1	50943356	50974257	Herd_1	loss	30901	3
Herd_1_0086	1	87574019	87643293	Herd_1	gain	69274	3
Herd_1_0086	2	94220721	94251753	Herd_1	loss	31032	3
Herd_1_0086	3	54433301	54647423	Herd_1	loss	214122	3
Herd_1_0086	3	94110729	94200306	Herd_1	gain	89577	3
Herd_1_0086	4	82519600	82630814	Herd_1	loss	111214	3
Herd_1_0086	5	119551451	119651185	Herd_1	gain	99734	6
Herd_1_0086	6	6591880	6630222	Herd_1	loss	38342	3
Herd_1_0086	7	2102056	2114662	Herd_1	loss	12606	3
Herd_1_0086	7	41635513	41766797	Herd_1	loss	131284	3
Herd_1_0086	9	82567424	82661840	Herd_1	loss	94416	3
Herd_1_0086	10	23066056	23235331	Herd_1	loss	169275	3
Herd_1_0086	10	32278745	32355985	Herd_1	gain	77240	4
Herd_1_0086	11	4044668	4128504	Herd_1	loss	83836	3
Herd_1_0086	11	11021785	11181409	Herd_1	gain	159624	6
Herd_1_0086	12	72023594	72337871	Herd_1	loss	314277	4
Herd_1_0086	13	3947520	3970390	Herd_1	loss	22870	3
Herd_1_0086	13	29585355	29648866	Herd_1	loss	63511	3
Herd_1_0086	14	59218430	59238055	Herd_1	loss	19625	3
Herd_1_0086	15	32448502	32526561	Herd_1	gain	78059	3
Herd_1_0086	15	50682297	50736261	Herd_1	loss	53964	3
Herd_1_0086	17	50382652	50443488	Herd_1	loss	60836	3
Herd_1_0086	18	56595155	56652412	Herd_1	loss	57257	3
Herd_1_0086	19	35943607	35959586	Herd_1	loss	15979	3
Herd_1_0086	23	26196938	26399552	Herd_1	loss	202614	3
Herd_1_0086	24	32988911	33036521	Herd_1	loss	47610	3
Herd_1_0086	25	38510337	38568564	Herd_1	loss	58227	3
Herd_1_0086	28	12878425	12922752	Herd_1	loss	44327	3
Herd_1_0086	28	29731696	29790048	Herd_1	loss	58352	3
Herd_1_0088	1	61137053	61189193	Herd_1	loss	52140	3
Herd_1_0088	1	87574019	87643293	Herd_1	gain	69274	3
Herd_1_0088	1	132601197	132917243	Herd_1	gain	316046	7
Herd_1_0088	2	54425844	54464839	Herd_1	loss	38995	3
Herd_1_0088	2	94220721	94251753	Herd_1	loss	31032	3
Herd_1_0088	4	82519600	82630814	Herd_1	loss	111214	3
Herd_1_0088	5	13911927	13970721	Herd_1	gain	58794	3
Herd_1_0088	5	94777898	94905552	Herd_1	gain	127654	5
Herd_1_0088	5	119551451	119651185	Herd_1	gain	99734	6
Herd_1_0088	7	2102056	2114662	Herd_1	loss	12606	3
Herd_1_0088	7	41635513	41766797	Herd_1	loss	131284	3
Herd_1_0088	9	8458373	8467227	Herd_1	loss	8854	3
Herd_1_0088	9	86978294	87051113	Herd_1	loss	72819	5
Herd_1_0088	10	23066056	23235331	Herd_1	loss	169275	3
Herd_1_0088	10	32303809	32355985	Herd_1	gain	52176	3
Herd_1_0088	11	71706593	71821318	Herd_1	loss	114725	3
Herd_1_0088	12	70256647	70723531	Herd_1	loss	466884	4
Herd_1_0088	12	72023594	72337871	Herd_1	loss	314277	4
Herd_1_0088	13	12317954	12461751	Herd_1	gain	143797	5
Herd_1_0088	13	17791432	17889336	Herd_1	gain	97904	5
Herd_1_0088	13	76298838	76327565	Herd_1	gain	28727	3
Herd_1_0088	15	50682297	50736261	Herd_1	loss	53964	3
Herd_1_0088	17	7189111	7412782	Herd_1	gain	223671	12
Herd_1_0088	18	28073365	28122450	Herd_1	gain	49085	3
Herd_1_0088	18	65706526	65814370	Herd_1	gain	107844	4
Herd_1_0088	19	12867877	12884341	Herd_1	gain	16464	5
Herd_1_0088	20	27803363	27835268	Herd_1	loss	31905	3
Herd_1_0088	20	51935582	51962992	Herd_1	loss	27410	4
Herd_1_0088	21	52393521	52432097	Herd_1	loss	38576	3
Herd_1_0088	23	9434630	9513586	Herd_1	gain	78956	3
Herd_1_0088	23	26013871	26383160	Herd_1	loss	369289	3
Herd_1_0088	24	32988911	33036521	Herd_1	loss	47610	3
Herd_1_0088	25	19953938	20008817	Herd_1	gain	54879	3
Herd_1_0088	28	7958739	7990593	Herd_1	gain	31854	5
Herd_1_0088	29	17401412	17452624	Herd_1	loss	51212	3
Herd_1_0089	1	61128757	61179336	Herd_1	loss	50579	3
Herd_1_0089	1	87557723	87612393	Herd_1	gain	54670	3
Herd_1_0089	2	94220721	94251753	Herd_1	loss	31032	3
Herd_1_0089	4	182210	303567	Herd_1	loss	121357	3
Herd_1_0089	4	88842477	88924851	Herd_1	loss	82374	3
Herd_1_0089	6	33598085	33664176	Herd_1	loss	66091	3
Herd_1_0089	6	86635614	86656065	Herd_1	loss	20451	3
Herd_1_0089	7	41635513	41766797	Herd_1	loss	131284	3
Herd_1_0089	8	19936390	19956045	Herd_1	loss	19655	6
Herd_1_0089	9	12689732	12717483	Herd_1	loss	27751	3
Herd_1_0089	10	23035838	23160019	Herd_1	loss	124181	3
Herd_1_0089	10	42459990	42541460	Herd_1	loss	81470	3
Herd_1_0089	11	4044668	4128504	Herd_1	loss	83836	3
Herd_1_0089	11	103257969	103259143	Herd_1	gain	1174	3
Herd_1_0089	12	22983220	23067798	Herd_1	loss	84578	3
Herd_1_0089	12	71820369	72337871	Herd_1	loss	517502	11
Herd_1_0089	14	21442334	21479119	Herd_1	loss	36785	3
Herd_1_0089	14	42938330	43010216	Herd_1	loss	71886	3
Herd_1_0089	14	60624029	60653106	Herd_1	gain	29077	3
Herd_1_0089	15	42285508	42375242	Herd_1	loss	89734	3
Herd_1_0089	15	47506974	47611231	Herd_1	loss	104257	4
Herd_1_0089	16	11827791	11929841	Herd_1	loss	102050	8
Herd_1_0089	16	46019501	46217799	Herd_1	loss	198298	6
Herd_1_0089	19	12847904	12866463	Herd_1	loss	18559	3
Herd_1_0089	20	22122113	22154431	Herd_1	loss	32318	21
Herd_1_0089	23	26013871	26383160	Herd_1	loss	369289	3
Herd_1_0089	27	30729867	30790005	Herd_1	gain	60138	3
Herd_1_0091	2	54425844	54464839	Herd_1	loss	38995	3
Herd_1_0091	2	94220721	94251753	Herd_1	loss	31032	3
Herd_1_0091	3	2675658	2713912	Herd_1	gain	38254	3
Herd_1_0091	3	82168754	82233991	Herd_1	gain	65237	3
Herd_1_0091	3	119806195	119856836	Herd_1	loss	50641	3
Herd_1_0091	4	82519600	82630814	Herd_1	loss	111214	3
Herd_1_0091	5	119142249	119176033	Herd_1	loss	33784	4
Herd_1_0091	5	119551451	119651185	Herd_1	gain	99734	6
Herd_1_0091	7	41635513	41766797	Herd_1	loss	131284	3
[truncated: 121,815 more rows]
