# Supplementary material for: Copy number variant scan in more than four thousand Holstein cows bred in Lombardy, Italy
Source: PLoS One. 2024 May 21;19(5):e0303044. doi: 10.1371/journal.pone.0303044 (PMC11108207; doi:10.1371/journal.pone.0303044)
Supplement: S2 Table — (XLSX) [file pone.0303044.s002.xlsx]

## Sheet: All CNVRs
Chromosome	Start	End	Length	Final_State	Number of Individuals
chr1	4615149	4699856	84707	loss	3
chr1	5099108	5562248	463140	gain	1
chr1	8182783	8497403	314620	loss	4
chr1	11774866	11993667	218801	complex	4
chr1	15484128	15577736	93608	complex	1258
chr1	16563596	16666424	102828	gain	7
chr1	17105670	17537664	431994	gain	7
chr1	23477787	23747154	269367	gain	917
chr1	25651580	25769325	117745	complex	4
chr1	27210034	27239572	29538	loss	1
chr1	29712048	29747969	35921	loss	1
chr1	29938999	30006137	67138	complex	31
chr1	33584316	33610831	26515	gain	10
chr1	36314000	36480633	166633	loss	231
chr1	37299219	37575077	275858	gain	10
chr1	38729558	38816049	86491	loss	1
chr1	42104562	42149528	44966	gain	1
chr1	42513439	42572194	58755	loss	1
chr1	43390633	43454408	63775	gain	1
chr1	43901606	43970492	68886	loss	5
chr1	50914381	50974257	59876	loss	707
chr1	58965351	59116837	151486	gain	1
chr1	59498681	59686995	188314	complex	108
chr1	61100002	61219155	119153	loss	366
chr1	62631854	62729731	97877	loss	10
chr1	65608563	65816655	208092	gain	9
chr1	68532921	68623214	90293	loss	1
chr1	70995564	71132759	137195	gain	2
chr1	72081243	72193451	112208	complex	45
chr1	73093141	73143183	50042	complex	130
chr1	73815945	73942258	126313	loss	25
chr1	78021787	78038998	17211	loss	1
chr1	79605572	79677707	72135	gain	98
chr1	79963430	79968792	5362	gain	1
chr1	84399618	84596584	196966	loss	66
chr1	86254196	86275998	21802	gain	40
chr1	86657279	86805687	148408	gain	344
chr1	87524347	87643293	118946	gain	879
chr1	89289355	89476002	186647	complex	633
chr1	93407044	93741986	334942	loss	2
chr1	93871814	93950568	78754	gain	4
chr1	96440802	96472797	31995	loss	1
chr1	97424287	97493737	69450	loss	1
chr1	102859117	102951011	91894	loss	3
chr1	103600111	103923551	323440	complex	185
chr1	110113109	110125411	12302	gain	3
chr1	110190689	110282092	91403	loss	32
chr1	114188331	114225007	36676	loss	34
chr1	115368465	115471509	103044	loss	107
chr1	116582826	116685049	102223	gain	3
chr1	119170218	119230827	60609	loss	1
chr1	120064732	120119376	54644	gain	22
chr1	120633461	121452956	819495	gain	12
chr1	121510032	121708616	198584	loss	18
chr1	126208399	126268824	60425	loss	218
chr1	129191774	129349546	157772	loss	90
chr1	132601197	133024245	423048	gain	644
chr1	134475334	134580004	104670	gain	1
chr1	137501805	137723339	221534	gain	3
chr1	138837594	138886539	48945	gain	1
chr1	142168313	142255275	86962	complex	3
chr1	143410314	143582830	172516	loss	11
chr1	144157659	144306817	149158	loss	1
chr1	144776522	144838376	61854	loss	1
chr1	145165190	145578991	413801	complex	7
chr1	145949545	145992077	42532	loss	1
chr1	146807207	146877448	70241	loss	1
chr1	148309128	148343611	34483	loss	4
chr1	150007190	150173691	166501	loss	1
chr1	155989944	156059225	69281	gain	3
chr1	158324522	158527968	203446	loss	4
chr2	4942729	4962224	19495	gain	1
chr2	6290725	6481109	190384	gain	7
chr2	7408103	7550253	142150	gain	40
chr2	7780583	7830926	50343	loss	9
chr2	8969249	8999207	29958	gain	4
chr2	9275041	9424560	149519	loss	59
chr2	10339886	10413949	74063	gain	77
chr2	11624612	11723543	98931	gain	16
chr2	14706224	14728694	22470	loss	3
chr2	15490685	15519802	29117	gain	1
chr2	23772269	23867469	95200	loss	8
chr2	24502590	24549264	46674	gain	1
chr2	25147100	25316475	169375	loss	30
chr2	25756444	25837058	80614	gain	5
chr2	28482635	28538438	55803	loss	4
chr2	28778563	28903228	124665	gain	23
chr2	29715986	29743773	27787	gain	2
chr2	35923650	36015377	91727	loss	16
chr2	39865518	39910074	44556	gain	16
chr2	41441399	41484524	43125	loss	1
chr2	41693864	42069899	376035	loss	1
chr2	44716392	44806818	90426	loss	1
chr2	53100190	53189348	89158	loss	50
chr2	54416522	54464839	48317	loss	2141
chr2	55318441	55731720	413279	loss	1
chr2	55844406	56063251	218845	gain	15
chr2	60002916	60090218	87302	loss	20
chr2	65278798	65299756	20958	loss	90
chr2	65726104	65831787	105683	loss	76
chr2	70532188	70594351	62163	loss	1
chr2	75373277	75524020	150743	loss	1
chr2	79993674	79995390	1716	gain	84
chr2	82605160	82668108	62948	loss	4
chr2	87133938	87228049	94111	loss	123
chr2	88215447	88433489	218042	complex	79
chr2	91155910	91626802	470892	gain	7
chr2	93120706	93211232	90526	loss	66
chr2	93926090	94251753	325663	loss	3107
chr2	99435084	99528171	93087	gain	80
chr2	103843858	103869511	25653	loss	41
chr2	115875702	115932090	56388	gain	4
chr2	115953943	115986085	32142	loss	19
chr2	121439894	121496926	57032	loss	1
chr2	123765659	123844228	78569	loss	57
chr2	125731160	125756528	25368	loss	25
chr2	128751668	128820861	69193	loss	9
chr2	131373547	131513053	139506	loss	25
chr2	131798081	131944866	146785	gain	5
chr2	133275676	133354953	79277	loss	8
chr2	133766537	133852858	86321	loss	11
chr2	134714711	134802870	88159	loss	3
chr2	134870755	134917597	46842	loss	3
chr2	135808124	136218516	410392	complex	177
chr3	44539	290684	246145	loss	15
chr3	2675658	2713912	38254	gain	183
chr3	2989122	3060560	71438	gain	6
chr3	4029933	4085470	55537	gain	64
chr3	4153221	4210623	57402	gain	2
chr3	6204501	6213036	8535	loss	1
chr3	6620341	6635945	15604	loss	11
chr3	9732847	9883868	151021	loss	25
chr3	10991148	11052338	61190	loss	13
chr3	11774252	12223955	449703	loss	10
chr3	13267593	13576512	308919	loss	4
chr3	15323380	15390083	66703	loss	44
chr3	15530218	15545177	14959	gain	1
chr3	17897325	18024788	127463	loss	2
chr3	19350945	19404140	53195	loss	9
chr3	20436653	20510101	73448	gain	1
chr3	21576250	21675080	98830	complex	82
chr3	22828433	22859880	31447	gain	48
chr3	30167683	30310527	142844	loss	1
chr3	32423079	32529922	106843	loss	1
chr3	32919126	32928510	9384	loss	23
chr3	34441298	34466917	25619	gain	47
chr3	34877706	35024382	146676	loss	73
chr3	37435623	37601600	165977	gain	12
chr3	37828608	37991464	162856	loss	4
chr3	40383550	40473689	90139	gain	1
chr3	40720459	41020905	300446	complex	37
chr3	41946261	42184197	237936	loss	16
chr3	42993276	43028635	35359	gain	3
chr3	46751723	47013530	261807	gain	22
chr3	52274782	52442363	167581	gain	11
chr3	52576659	52705929	129270	loss	5
chr3	53531327	53693620	162293	loss	39
chr3	54378060	54772459	394399	loss	1582
chr3	60071256	60094119	22863	loss	2
chr3	61135803	61226587	90784	gain	9
chr3	62446569	62629759	183190	gain	3
chr3	63950495	64842833	892338	gain	82
chr3	66208796	66510294	301498	loss	68
chr3	67838982	67947626	108644	loss	21
chr3	68885836	69060748	174912	gain	74
chr3	77186222	77283525	97303	loss	7
chr3	79448823	79493395	44572	gain	35
chr3	82032694	82233991	201297	gain	65
chr3	83671924	83799460	127536	gain	15
chr3	86816001	86963914	147913	loss	74
chr3	91440050	92104265	664215	loss	1
chr3	94086772	94223217	136445	complex	1322
chr3	95367573	95731595	364022	loss	1
chr3	101605832	101674312	68480	gain	8
chr3	110160214	110534872	374658	complex	195
chr3	112986965	113019028	32063	gain	1
chr3	114224649	114735376	510727	loss	110
chr3	116575934	116648636	72702	gain	12
chr3	117465864	117521630	55766	gain	4
chr3	118060516	118439045	378529	complex	7
chr3	119432067	119718948	286881	loss	507
chr3	119806195	120092823	286628	loss	21
chr3	120153166	120190239	37073	gain	4
chr3	120234364	120317276	82912	gain	1
chr4	182210	436528	254318	loss	284
chr4	3451198	3474850	23652	gain	6
chr4	4788623	4875456	86833	gain	18
chr4	5751394	5837525	86131	gain	1
chr4	9267423	9402430	135007	loss	4
chr4	9706609	9790224	83615	gain	1
chr4	10622158	10720679	98521	complex	60
chr4	13695387	13785481	90094	loss	4
chr4	18050277	18172340	122063	gain	69
chr4	18661495	18691345	29850	gain	1
chr4	20445754	20652215	206461	complex	63
chr4	21023255	21060819	37564	gain	110
chr4	23675646	23682659	7013	gain	1
chr4	26191711	26257023	65312	loss	16
chr4	28186796	28307693	120897	loss	694
chr4	30212321	30263052	50731	loss	1
chr4	30668053	30696495	28442	loss	8
chr4	33072176	33175457	103281	loss	6
chr4	35347999	35419674	71675	gain	9
chr4	36152591	36234467	81876	loss	48
chr4	37982226	38011188	28962	gain	3
chr4	38358099	38781582	423483	gain	227
chr4	38823750	38845581	21831	loss	1
chr4	40722506	40805778	83272	loss	1
chr4	42928337	42979411	51074	gain	1
chr4	46204868	46311240	106372	gain	1
chr4	48305101	48334138	29037	loss	1
chr4	50028927	50238639	209712	loss	61
chr4	53463433	53782204	318771	gain	991
chr4	54458899	54558116	99217	loss	58
chr4	55119203	55274927	155724	loss	1
chr4	57388662	57443352	54690	loss	3
chr4	58369993	58628868	258875	loss	72
chr4	59526928	59760019	233091	loss	17
chr4	61772169	61797854	25685	loss	9
chr4	62004587	62056595	52008	loss	1
chr4	63467660	63820638	352978	complex	4
chr4	64259774	64352247	92473	loss	1
chr4	66753486	66843167	89681	gain	4
chr4	71173356	71298574	125218	loss	1
chr4	72878259	72913081	34822	loss	9
chr4	73971874	74023593	51719	loss	2
chr4	74233342	74263578	30236	gain	1
chr4	76493513	76550975	57462	complex	16
chr4	77130625	77212587	81962	complex	3
chr4	80312765	80342472	29707	loss	1
chr4	82498161	82649833	151672	loss	2194
chr4	83806996	83896198	89202	gain	2
chr4	84961478	85035293	73815	gain	10
chr4	86283849	86338437	54588	gain	1
chr4	88636425	88924851	288426	complex	45
chr4	89008256	89183705	175449	gain	24
chr4	89186231	89353041	166810	loss	68
chr4	89786645	89972463	185818	gain	20
chr4	92703589	92819493	115904	gain	1
chr4	95089033	95238174	149141	gain	1
chr4	101203193	101211357	8164	loss	1
chr4	103142613	103272066	129453	loss	1
chr4	105088495	105233048	144553	loss	11
chr4	105284849	105466850	182001	loss	1
chr4	105564304	105694090	129786	loss	1
chr4	106268630	106326090	57460	loss	1
chr4	109319729	109533204	213475	complex	16
chr4	109840544	109908056	67512	gain	60
chr4	111781916	111973945	192029	gain	34
chr4	112899067	113089385	190318	gain	7
chr4	113551826	113930166	378340	loss	9
chr4	116485782	116568600	82818	gain	79
chr4	117065358	117104771	39413	gain	1
chr4	118888567	118904819	16252	loss	1
chr5	32329	55934	23605	gain	1
chr5	3393262	3765739	372477	loss	79
chr5	6352906	6481310	128404	loss	14
chr5	8432749	8578620	145871	complex	11
chr5	10426457	10566990	140533	gain	194
chr5	13277335	13458578	181243	loss	24
chr5	13697150	14006938	309788	complex	45
chr5	14695474	14970142	274668	gain	4
chr5	15943853	16099702	155849	gain	210
chr5	19211885	19242757	30872	complex	3
chr5	21573981	21640055	66074	loss	5
chr5	22221368	22419729	198361	loss	16
chr5	24419864	24507769	87905	loss	3
chr5	26298804	26346656	47852	loss	1
chr5	26556271	26558365	2094	gain	9
chr5	28462959	28518159	55200	loss	1
chr5	30317353	30419020	101667	loss	317
chr5	33100241	33164143	63902	gain	12
chr5	37038115	37173448	135333	loss	1
chr5	40396147	40719223	323076	gain	1
chr5	41602868	41682610	79742	loss	1
chr5	46623092	46700191	77099	loss	2
chr5	50026056	50117741	91685	loss	1
chr5	51160972	51401342	240370	complex	3
chr5	52510950	52664497	153547	gain	2
chr5	54859395	54940848	81453	gain	8
chr5	55836286	55873933	37647	loss	1
chr5	56720461	56801400	80939	gain	2
chr5	57723436	57941345	217909	gain	9
chr5	58065425	58073867	8442	loss	4
chr5	58445811	58599028	153217	loss	133
chr5	58831744	59139148	307404	loss	974
chr5	61176628	61373797	197169	gain	136
chr5	62711355	62810245	98890	gain	1
chr5	65864670	65940635	75965	gain	1
chr5	67506930	67879865	372935	loss	139
chr5	75285153	75348982	63829	loss	1
chr5	75434875	75551742	116867	complex	8
chr5	79572206	79642924	70718	gain	4
chr5	86862939	86928621	65682	loss	1
chr5	87726564	87762497	35933	gain	2
chr5	94777898	94926178	148280	gain	4
chr5	99838426	99879298	40872	loss	11
chr5	100035934	100409257	373323	gain	5
chr5	101629646	102582716	953070	loss	4
chr5	102772474	103046878	274404	loss	2
chr5	103696939	103773444	76505	loss	6
chr5	105773054	105784987	11933	gain	61
chr5	106272522	106296961	24439	loss	3
chr5	106562039	106574860	12821	loss	1
chr5	109493803	109541650	47847	complex	27
chr5	109730972	109801761	70789	gain	81
chr5	110863812	111051837	188025	loss	5
chr5	111059268	111089446	30178	gain	2
chr5	111683369	111807008	123639	loss	368
chr5	113163249	114007915	844666	loss	1
chr5	114724973	114814526	89553	loss	4
chr5	115346239	115439654	93415	gain	12
chr5	117035746	117240812	205066	complex	26
chr5	118300392	118543807	243415	gain	12
chr5	118669719	118696815	27096	loss	3
chr5	118732607	118747438	14831	loss	1
chr5	118832777	118837695	4918	loss	1
chr5	119081030	120074643	993613	complex	935
chr6	115156	172860	57704	loss	58
chr6	5127659	5288074	160415	gain	62
chr6	6566482	6647427	80945	loss	302
chr6	10076494	10442283	365789	gain	18
chr6	11319429	11432891	113462	gain	7
chr6	12227186	12253688	26502	gain	1
chr6	14425410	14561600	136190	gain	3
chr6	18954331	18990160	35829	loss	3
chr6	23708946	23809082	100136	gain	20
chr6	25528726	25566725	37999	loss	9
chr6	27446535	28020290	573755	gain	20
chr6	29035338	29128064	92726	gain	51
chr6	33598085	33709997	111912	complex	272
chr6	34501470	34564254	62784	loss	2
chr6	36614641	36625644	11003	gain	1
chr6	37138139	37144587	6448	loss	49
chr6	37245497	37273774	28277	loss	30
chr6	37338394	37741893	403499	complex	125
chr6	38042337	38089862	47525	complex	59
chr6	39755061	39858450	103389	gain	10
chr6	41968146	42019649	51503	gain	108
chr6	42207718	42344085	136367	loss	454
chr6	49011409	49174800	163391	loss	3
chr6	51746317	52508663	762346	complex	274
chr6	56837772	56900473	62701	loss	244
chr6	59422750	59579872	157122	loss	2
chr6	62439488	62814916	375428	complex	4
chr6	64101465	64928624	827159	loss	7
chr6	67914420	68671573	757153	loss	368
chr6	68768120	68932249	164129	gain	2
chr6	71305377	71375475	70098	gain	1
chr6	72022899	72068578	45679	loss	3
chr6	73895553	73976015	80462	loss	1
chr6	76656948	76774381	117433	loss	1
chr6	79749169	80140791	391622	loss	2
chr6	80747741	80981597	233856	loss	167
chr6	84368516	84435673	67157	loss	120
chr6	85092523	85440295	347772	gain	66
chr6	85451298	85472949	21651	complex	444
chr6	86618893	86703978	85085	loss	629
chr6	86795926	86815869	19943	loss	1
chr6	87187812	87298154	110342	loss	18
chr6	88227174	88286952	59778	gain	1
chr6	88719395	88891056	171661	gain	25
chr6	89459649	89591010	131361	loss	35
chr6	91722935	91743229	20294	gain	3
chr6	93806944	93833626	26682	gain	2
chr6	94184374	94277282	92908	gain	2
chr6	99044653	99120033	75380	loss	15
chr6	100345459	100515434	169975	gain	672
chr6	104177966	104188526	10560	loss	2
chr6	108698709	108802871	104162	gain	6
chr6	109403313	109451738	48425	loss	1
chr6	112198424	112325616	127192	loss	2
chr6	113950763	114036566	85803	gain	1
chr6	116581927	117124190	542263	complex	34
chr7	30499	692908	662409	loss	4
chr7	1167569	1284158	116589	loss	27
chr7	1984902	2144414	159512	loss	1396
chr7	3786959	3821837	34878	gain	11
chr7	4145665	4203677	58012	gain	2
chr7	8562310	10432630	1870320	complex	19
chr7	11763682	11803552	39870	gain	3
chr7	13924814	14099915	175101	loss	13
chr7	15823601	15986888	163287	loss	364
chr7	17288974	17502523	213549	loss	715
chr7	18995005	19027786	32781	gain	6
chr7	20264097	20382516	118419	loss	3
chr7	22532736	22549491	16755	gain	1
chr7	27618040	27697119	79079	loss	6
chr7	33034158	33299330	265172	gain	2
chr7	34775582	34787007	11425	loss	2
chr7	35302302	35512569	210267	complex	3
chr7	41511743	41964060	452317	loss	2156
chr7	42656415	42804161	147746	loss	959
chr7	43541948	43829614	287666	gain	1
chr7	49672488	49908375	235887	gain	25
chr7	56304212	56381886	77674	gain	8
chr7	61473314	61484517	11203	complex	37
chr7	63377142	63524391	147249	loss	4
chr7	74635366	74679391	44025	gain	17
chr7	74817572	74873966	56394	loss	1
chr7	75948337	76108517	160180	loss	185
chr7	79304309	79315487	11178	loss	5
chr7	81350803	81495867	145064	loss	147
chr7	85540162	85882621	342459	gain	1
chr7	89939539	90094834	155295	complex	28
chr7	90313472	90340518	27046	loss	1
chr7	94635099	94859961	224862	loss	8
chr7	96920063	96942040	21977	loss	8
chr7	98078055	98148842	70787	gain	1
chr7	104068858	104184197	115339	gain	1
chr7	104579614	104750222	170608	loss	54
chr8	1832989	1917757	84768	loss	3
chr8	2188454	2434812	246358	loss	72
chr8	5441922	5447611	5689	loss	1
chr8	6429576	6524803	95227	gain	26
chr8	8084354	8288535	204181	complex	321
chr8	9669781	9817576	147795	gain	2
chr8	10546048	10587948	41900	loss	5
chr8	11030386	11078911	48525	loss	2
chr8	12532915	12749771	216856	loss	1
chr8	12992078	13146481	154403	loss	3
chr8	13265425	13313849	48424	loss	1
chr8	13941675	14053168	111493	loss	1
chr8	14789646	14888814	99168	gain	6
chr8	18257065	18337901	80836	loss	29
chr8	19910906	20011119	100213	loss	11
chr8	21176481	21282510	106029	loss	66
chr8	21717394	21733510	16116	gain	41
chr8	22051954	22151964	100010	loss	6
chr8	25172185	25270600	98415	loss	67
chr8	26259626	26307123	47497	gain	14
chr8	26617059	26633752	16693	loss	2
chr8	29838179	29903489	65310	gain	24
chr8	31520558	31633328	112770	loss	3
chr8	32506168	32825383	319215	loss	6
chr8	34980651	35187870	207219	gain	68
chr8	35432003	35445061	13058	loss	13
chr8	36023858	36133581	109723	gain	1185
chr8	36994137	37111726	117589	loss	3
chr8	39446248	39659087	212839	complex	4
chr8	44184737	44372510	187773	gain	1
chr8	44418596	44484817	66221	loss	1
chr8	47398547	47468132	69585	loss	1
chr8	53614485	53769149	154664	loss	1
chr8	54945275	54981156	35881	loss	2
chr8	55733674	55878178	144504	loss	5
chr8	56452230	56558249	106019	complex	29
chr8	56719078	56772027	52949	gain	1
chr8	59370527	59394663	24136	gain	37
chr8	62481563	62740192	258629	gain	63
chr8	68540799	68653126	112327	loss	66
chr8	69421607	69565670	144063	loss	2
chr8	69895253	70052240	156987	loss	3
chr8	71762251	71908887	146636	loss	58
chr8	76316934	76438008	121074	loss	78
chr8	81454750	81529442	74692	loss	110
chr8	82565325	82677709	112384	gain	1
chr8	83960539	83989250	28711	loss	1
chr8	84484032	84774279	290247	loss	35
chr8	85288648	85390185	101537	loss	2
chr8	87245919	87462546	216627	complex	54
chr8	90272686	90437122	164436	loss	5
chr8	91114014	91338977	224963	complex	620
chr8	91807812	92588207	780395	complex	70
chr8	92884510	92940052	55542	gain	10
chr8	94060595	94169835	109240	complex	6
chr8	100991195	101120087	128892	loss	144
chr8	101701833	101823684	121851	gain	16
chr8	104015103	104081385	66282	loss	14
chr8	104825195	104884990	59795	loss	1
chr8	107744856	108117497	372641	loss	2
chr8	109024298	109078628	54330	loss	2
chr8	110888349	111491864	603515	complex	27
chr8	113092506	113265058	172552	complex	4
chr9	12352	95676	83324	gain	3
chr9	6300543	6429499	128956	gain	2
chr9	7576159	7697888	121729	gain	1
chr9	8373305	8497911	124606	loss	130
chr9	9659704	9683428	23724	gain	1
chr9	10547350	10552901	5551	gain	2
chr9	10778549	10784748	6199	loss	1
chr9	11150173	11232049	81876	loss	19
chr9	12384438	12417290	32852	loss	605
chr9	12652798	12717483	64685	loss	152
chr9	15766008	16182439	416431	loss	3
chr9	16862586	16873013	10427	loss	15
chr9	19163350	19396832	233482	complex	5
chr9	20516796	20780517	263721	gain	39
chr9	22017707	22047870	30163	gain	8
chr9	27841387	28074592	233205	gain	2
chr9	28318255	28424983	106728	loss	8
chr9	30286216	30299880	13664	loss	5
chr9	32640681	32731225	90544	gain	20
chr9	33825925	33879149	53224	gain	268
chr9	35485795	35554825	69030	loss	41
chr9	36086786	36139068	52282	loss	9
chr9	37471469	37527072	55603	loss	2
chr9	39377711	39575601	197890	gain	2
chr9	39748349	39916121	167772	loss	175
chr9	43817294	43949194	131900	gain	165
chr9	45495778	45715723	219945	loss	941
chr9	47921833	48412007	490174	gain	82
chr9	52850738	53738100	887362	loss	297
chr9	54101786	54263883	162097	loss	11
chr9	54740559	54812727	72168	gain	5
chr9	55258768	55358467	99699	gain	3
chr9	55599582	56203305	603723	loss	2
chr9	57749809	57948062	198253	complex	406
chr9	60813474	60827498	14024	gain	9
chr9	62117650	62230116	112466	loss	1
chr9	63036984	63071402	34418	loss	2
chr9	65838173	66020470	182297	gain	20
chr9	69342754	69500203	157449	loss	7
chr9	72103900	72260311	156411	loss	319
chr9	73223569	73251019	27450	gain	1
chr9	78081007	78329786	248779	loss	1
chr9	78683760	78770891	87131	complex	8
chr9	79316198	79776026	459828	complex	155
chr9	80507740	80527392	19652	gain	3
chr9	81847682	82217558	369876	gain	18
chr9	82557617	82764325	206708	complex	640
chr9	82980398	83025132	44734	gain	2
chr9	84677058	85423881	746823	loss	4
chr9	86937966	87249196	311230	loss	617
chr9	89496436	89929531	433095	gain	1
chr9	91857667	92056243	198576	complex	80
chr9	92380497	92507446	126949	gain	3
chr9	93213593	93239939	26346	loss	1
chr9	93861862	93899929	38067	loss	127
chr9	97912180	97940526	28346	gain	14
chr9	99487538	99518906	31368	gain	10
chr9	101963397	102068573	105176	gain	8
chr9	102286977	102312797	25820	loss	29
chr9	103346085	103396428	50343	loss	1
chr9	103433163	103493999	60836	loss	28
chr9	104357495	104641228	283733	loss	174
chr10	39639	491874	452235	loss	42
chr10	1257872	1302587	44715	loss	13
chr10	1527153	1627089	99936	loss	1
chr10	6779773	7264550	484777	loss	1
chr10	9190344	9243642	53298	gain	13
chr10	10559975	10742098	182123	gain	20
chr10	11354552	11594710	240158	gain	3
chr10	14157673	14228843	71170	gain	8
chr10	20306852	20346812	39960	loss	3
chr10	20629073	20689846	60773	loss	1
chr10	22676353	23235331	558978	loss	3528
chr10	24799737	25171229	371492	loss	7
chr10	27093643	27146999	53356	gain	7
chr10	27436857	27614613	177756	loss	18
chr10	31101987	31197676	95689	loss	2
chr10	32247911	32387411	139500	gain	1844
chr10	32700897	32741687	40790	loss	9
chr10	41011750	41131669	119919	gain	67
chr10	41489099	41585648	96549	gain	5
chr10	42437194	42541460	104266	loss	248
chr10	42727961	42860796	132835	gain	190
chr10	42906034	42969811	63777	loss	1
chr10	44938203	44987427	49224	gain	1
chr10	46286903	46301038	14135	loss	1
chr10	46510514	46513368	2854	complex	3
chr10	46927974	47034794	106820	loss	31
chr10	47314999	47347033	32034	loss	1
chr10	50415615	50467891	52276	loss	1
chr10	52984733	53160800	176067	gain	30
chr10	53224252	53342430	118178	loss	32
chr10	53652144	53776043	123899	gain	107
chr10	54768646	55095355	326709	loss	98
chr10	56771662	56942636	170974	loss	180
chr10	57950386	58133144	182758	gain	1
chr10	59668723	59940476	271753	gain	90
chr10	60551159	60655507	104348	loss	2
chr10	63668616	63863849	195233	gain	25
chr10	65534312	65740355	206043	gain	128
chr10	68292610	68336932	44322	loss	1
chr10	69041705	69071810	30105	loss	7
chr10	70859572	70914376	54804	gain	174
chr10	74883644	75151694	268050	gain	340
chr10	75861677	76056471	194794	loss	6
chr10	76742309	77270683	528374	loss	13
chr10	78830390	78962168	131778	gain	1
chr10	79224684	79265033	40349	loss	1
chr10	80433411	80673463	240052	complex	205
chr10	81832202	81834701	2499	gain	3
chr10	81912596	82202122	289526	loss	1
chr10	83953443	83997833	44390	loss	1
chr10	85592204	85706170	113966	complex	15
chr10	87351643	87823481	471838	loss	2
chr10	88380327	88472859	92532	gain	4
chr10	90114183	90230319	116136	complex	7
chr10	95153478	95181766	28288	loss	1
chr10	98732785	98745219	12434	gain	1
chr10	99639196	99762196	123000	gain	3
chr10	100017074	100072468	55394	loss	1
chr10	101250880	101650412	399532	loss	73
chr10	101862010	101887955	25945	gain	169
chr11	92081	1841503	1749422	loss	1
chr11	3974364	4167320	192956	loss	616
chr11	4704888	4745033	40145	loss	40
chr11	5180952	5216864	35912	loss	24
chr11	10958385	11181409	223024	gain	8
chr11	11547855	11557141	9286	loss	1
chr11	12138421	12297320	158899	gain	1
chr11	16934584	17005906	71322	gain	1
chr11	19039535	19080278	40743	loss	1
chr11	20865913	21041090	175177	gain	10
chr11	21404747	21435774	31027	loss	9
chr11	23584878	23638171	53293	loss	2
chr11	24590162	24728140	137978	gain	1
chr11	28896192	29003990	107798	loss	2
chr11	30341055	30683688	342633	loss	1
chr11	32583978	32659947	75969	gain	2
chr11	33412632	33439951	27319	gain	2
chr11	34248970	34369905	120935	loss	1
chr11	37590929	37669831	78902	loss	13
chr11	41648764	41785227	136463	loss	1
chr11	44377857	44452771	74914	loss	2
chr11	44529489	44669598	140109	gain	6
chr11	53323325	53442812	119487	loss	63
chr11	58724489	58782207	57718	loss	55
chr11	62803003	62979714	176711	loss	104
chr11	69347891	69497386	149495	loss	17
chr11	71591853	71821318	229465	loss	341
chr11	74307700	74453679	145979	loss	284
chr11	77566255	77601906	35651	gain	1
chr11	78889292	78928711	39419	gain	2
chr11	79788304	79835666	47362	loss	1
chr11	82710121	82711344	1223	loss	8
chr11	82818248	82831380	13132	loss	12
chr11	93904380	94004998	100618	loss	1
chr11	101175170	101202106	26936	loss	2
chr11	102873312	103259939	386627	complex	390
chr11	103668223	103827391	159168	loss	1
chr11	103862736	104128751	266015	gain	68
chr11	104498605	104599450	100845	gain	7
chr11	105294064	105366443	72379	loss	1
chr11	105580094	105629294	49200	loss	7
chr11	105978728	106026712	47984	loss	10
chr12	90415	182708	92293	loss	44
chr12	4663209	4702442	39233	loss	2
chr12	4935531	5085504	149973	loss	32
chr12	6198622	6281959	83337	loss	2
chr12	6974952	8079202	1104250	complex	126
chr12	9389748	9494262	104514	loss	100
chr12	12572486	12645460	72974	loss	1
chr12	12764521	12894769	130248	loss	1
chr12	13316231	13398490	82259	loss	4
chr12	18059420	18070890	11470	gain	1
chr12	22960259	23067798	107539	loss	145
chr12	24088775	24169964	81189	loss	266
chr12	24646452	24674120	27668	gain	1
chr12	25313848	25409844	95996	loss	21
chr12	26010669	26460369	449700	gain	1
chr12	28834261	28998907	164646	gain	25
chr12	32273686	32363666	89980	loss	3
chr12	33536210	33702969	166759	loss	112
chr12	35684393	35777077	92684	gain	2
chr12	36076362	36451049	374687	gain	15
chr12	37167132	37248107	80975	loss	2
chr12	37349300	37358458	9158	loss	1
chr12	39769482	39961909	192427	loss	56
chr12	44703903	45110416	406513	complex	103
chr12	48618233	48747095	128862	gain	3
chr12	55586476	55661347	74871	complex	10
chr12	56071971	56206814	134843	gain	8
chr12	56722262	56839067	116805	loss	4
chr12	57899040	58016260	117220	gain	3
chr12	60405982	60572921	166939	gain	40
chr12	63297603	63546805	249202	complex	16
chr12	67403214	67440930	37716	complex	4
chr12	68572875	68681354	108479	gain	1
chr12	69749212	71308648	1559436	loss	608
chr12	71560049	72881009	1320960	loss	2685
chr12	72890811	72930744	39933	gain	8
chr12	75978441	76047232	68791	loss	1
chr12	80099819	80258942	159123	gain	34
chr12	83242946	83287905	44959	gain	3
chr12	85604893	87206875	1601982	complex	258
chr13	1413922	1458827	44905	loss	1
chr13	2065726	2080032	14306	gain	1
chr13	2102229	2115789	13560	loss	2
chr13	2402378	2434836	32458	loss	1
chr13	3923197	4013808	90611	loss	420
chr13	5454082	5473065	18983	gain	5
chr13	7024512	7115328	90816	loss	211
chr13	8980654	9110476	129822	loss	2
chr13	9272028	9338292	66264	gain	24
chr13	9394241	9440781	46540	loss	1
chr13	10878489	10897077	18588	gain	1
chr13	12280490	12471939	191449	gain	152
chr13	12851592	12908119	56527	gain	28
chr13	14079114	14173394	94280	loss	1
chr13	14358460	14549983	191523	complex	107
chr13	15903141	15929813	26672	gain	1
chr13	16087910	16238103	150193	loss	31
chr13	17364628	17414343	49715	loss	2
chr13	17791432	17889336	97904	gain	660
chr13	19611991	19660375	48384	loss	14
chr13	19991065	20094078	103013	gain	1
chr13	20455892	20546160	90268	loss	39
chr13	21549414	21608958	59544	loss	104
chr13	22162978	22330374	167396	gain	103
chr13	25539651	25553780	14129	loss	425
chr13	26248997	26409781	160784	loss	153
chr13	27371552	27391370	19818	loss	1
chr13	27465215	27523014	57799	gain	44
chr13	28416787	28809679	392892	complex	20
chr13	29555550	29648866	93316	loss	60
chr13	29892330	29932465	40135	gain	5
chr13	29949911	29983428	33517	loss	1
chr13	32152935	32240332	87397	loss	8
chr13	32482462	32509667	27205	loss	9
chr13	32580932	32609189	28257	loss	7
chr13	32891104	32964826	73722	gain	1
chr13	36606673	36636841	30168	gain	9
chr13	36762945	36821789	58844	loss	126
chr13	37026808	37212986	186178	complex	24
chr13	37745416	37861193	115777	gain	1
chr13	37983405	38014698	31293	gain	20
chr13	39086065	39113944	27879	loss	1
chr13	44736057	44887254	151197	loss	2
chr13	45035329	45082428	47099	gain	1
chr13	46711869	46766018	54149	loss	1
chr13	49198564	49264842	66278	loss	1
chr13	51400732	51499938	99206	loss	1
chr13	52027306	52164387	137081	loss	32
chr13	53444123	54968963	1524840	complex	702
chr13	56365376	56539514	174138	gain	307
chr13	57838361	57898822	60461	gain	2
chr13	59334409	59501677	167268	gain	1
chr13	59969257	60060338	91081	loss	1
chr13	61444179	61510311	66132	gain	313
chr13	62123784	62469591	345807	complex	13
chr13	62664272	62737371	73099	loss	8
chr13	62925626	63113668	188042	loss	1
chr13	63918499	63931660	13161	gain	1
chr13	66015227	66061139	45912	loss	1
chr13	66207371	66303937	96566	loss	36
chr13	68288953	68411547	122594	gain	1
chr13	72905003	72960079	55076	loss	1
chr13	76298838	76340585	41747	gain	124
chr13	77465560	77884619	419059	complex	34
chr13	78638238	78680508	42270	loss	7
chr13	79325593	79365467	39874	loss	5
chr13	80841518	80914403	72885	loss	9
chr13	82861436	82903567	42131	loss	1
chr14	17128	169307	152179	loss	3
chr14	580019	597054	17035	gain	12
chr14	609870	1265916	656046	gain	4
chr14	1645654	2814468	1168814	complex	216
chr14	7698105	7750320	52215	gain	3
chr14	7894004	7977514	83510	gain	3
chr14	11155580	11198555	42975	loss	5
chr14	13407571	13651141	243570	loss	102
chr14	17568264	17863393	295129	complex	520
chr14	20088562	20184685	96123	loss	1063
chr14	21442334	21479119	36785	loss	1
chr14	22916046	22950339	34293	gain	3
chr14	27701201	28706164	1004963	loss	1
chr14	29602402	29637485	35083	gain	40
chr14	30098989	30157993	59004	gain	1
chr14	32398088	32554055	155967	gain	1
chr14	37239769	37240942	1173	loss	1
chr14	37401030	37592361	191331	complex	219
chr14	39053929	39752585	698656	loss	1
chr14	39848659	39980380	131721	loss	1
chr14	41197278	41298034	100756	gain	2
chr14	41906677	42029950	123273	gain	17
chr14	42931715	43020793	89078	loss	981
chr14	47722668	47804054	81386	loss	1
chr14	48161370	48202902	41532	gain	4
chr14	48623119	48884353	261234	gain	12
chr14	49370838	49487643	116805	loss	1
chr14	51222685	51304884	82199	loss	1
chr14	53606890	53675210	68320	gain	1
chr14	59196769	59240759	43990	loss	423
chr14	60001153	60074414	73261	complex	9
chr14	60573159	60856786	283627	gain	178
chr14	61127339	61513794	386455	loss	4
chr14	62705509	62746363	40854	loss	329
chr14	66158833	66179257	20424	loss	1
chr14	67713023	67751963	38940	loss	1
chr14	70445052	70580770	135718	gain	7
chr14	72785677	72811989	26312	loss	2
chr14	76800429	76964292	163863	loss	42
chr14	77817440	77905168	87728	loss	113
chr15	2403949	2713001	309052	gain	5
chr15	3518224	3623809	105585	gain	8
chr15	6707584	6801920	94336	gain	1
chr15	7861416	7913751	52335	complex	6
chr15	10078396	10271113	192717	complex	14
chr15	11870972	12113084	242112	gain	3
chr15	13117530	13289071	171541	loss	26
chr15	16444199	16557253	113054	loss	3
chr15	16763241	16942815	179574	loss	31
chr15	18793657	18808548	14891	loss	1
chr15	19087555	19272015	184460	loss	1
chr15	20337930	20338935	1005	loss	4
chr15	21282913	21373623	90710	loss	17
chr15	22463347	22597661	134314	gain	4
chr15	25160849	25214035	53186	loss	20
chr15	28535180	28731036	195856	complex	30
chr15	32326526	32544394	217868	complex	508
chr15	35983729	36457841	474112	complex	7
chr15	38632616	38697939	65323	loss	37
chr15	40003217	40187291	184074	loss	29
chr15	42278291	42382603	104312	loss	98
chr15	42659546	42721893	62347	gain	2
chr15	44213989	44315425	101436	gain	6
chr15	45938493	45975664	37171	gain	20
chr15	46190128	46280755	90627	loss	1
chr15	46633591	48309415	1675824	loss	388
chr15	50682297	50821354	139057	loss	1409
chr15	52881879	52944944	63065	gain	18
chr15	53336794	53384296	47502	loss	2
chr15	54627343	54745619	118276	loss	77
chr15	56285244	56501007	215763	gain	292
chr15	58882110	59009797	127687	gain	12
chr15	60813785	60847989	34204	loss	1
chr15	62313058	62468802	155744	complex	14
chr15	62721305	62791499	70194	loss	16
chr15	63681564	63833091	151527	loss	2
chr15	64385716	64458779	73063	gain	10
chr15	67644035	67820655	176620	loss	20
chr15	67967711	68085352	117641	gain	13
chr15	68874381	68936594	62213	loss	1
chr15	69847414	70429364	581950	complex	6
chr15	76809127	76924572	115445	loss	15
chr15	77339046	77415394	76348	loss	12
chr15	78296239	78355606	59367	loss	30
chr15	78597311	78685313	88002	loss	1
chr15	79166222	79575981	409759	complex	89
chr15	79721708	79802455	80747	loss	136
chr15	80139222	80224913	85691	gain	313
chr15	80364614	80377898	13284	loss	1
chr15	83520952	83793384	272432	complex	504
chr16	195314	352599	157285	complex	4
chr16	1205084	1255273	50189	loss	8
chr16	2369450	2486530	117080	loss	4
chr16	4633165	4754578	121413	loss	54
chr16	5181213	5232663	51450	loss	4
chr16	7332484	7463987	131503	gain	1
chr16	8870689	8923213	52524	gain	2
chr16	9259631	9478212	218581	loss	7
chr16	9609704	9653910	44206	gain	5
chr16	10823924	10864737	40813	gain	4
chr16	11207054	11287870	80816	gain	10
chr16	11827791	11929841	102050	loss	1
chr16	13821123	13885944	64821	loss	12
chr16	16840048	16985421	145373	gain	3
chr16	17871928	18200419	328491	gain	541
chr16	20929571	21000021	70450	gain	3
chr16	21383455	21399890	16435	loss	1
chr16	26218830	26573927	355097	loss	3
chr16	27640447	27858405	217958	loss	46
chr16	28178315	28313313	134998	gain	8
chr16	32245387	32289340	43953	gain	2
chr16	35589454	35756838	167384	loss	277
chr16	37128689	37194310	65621	loss	33
chr16	37457859	37554724	96865	loss	4
chr16	37956751	37992488	35737	gain	1
chr16	42784481	42965570	181089	gain	2
chr16	44104492	44527833	423341	loss	1
chr16	45628162	45680822	52660	gain	2
chr16	45908902	46217799	308897	loss	11
chr16	47047007	47125873	78866	gain	23
chr16	48119794	48420731	300937	loss	929
chr16	48916987	49697264	780277	complex	45
chr16	49875135	49976111	100976	gain	186
chr16	50349234	50415675	66441	gain	29
chr16	50805447	50864761	59314	loss	1
chr16	51311742	51347753	36011	loss	2
chr16	54226192	54282665	56473	loss	28
chr16	54359112	54491909	132797	loss	4
chr16	55311309	55366093	54784	gain	2
chr16	55869545	55989422	119877	loss	93
chr16	62300736	62392896	92160	loss	8
chr16	64213762	64277215	63453	gain	111
chr16	66347122	66466029	118907	loss	2
chr16	67603552	67755828	152276	loss	1
chr16	71165455	71328220	162765	gain	3
chr16	71794403	71839497	45094	loss	437
chr16	72631957	72684735	52778	gain	2
chr16	72759755	72891061	131306	loss	31
chr16	73705498	73870092	164594	complex	12
chr16	75227708	75276029	48321	loss	1
chr16	77113967	77157076	43109	complex	6
chr16	77265461	77287527	22066	loss	1
chr16	78732954	78936848	203894	loss	1
chr16	79464066	80979927	1515861	complex	110
chr17	1124833	1183831	58998	gain	1
chr17	1723296	1834396	111100	gain	1
chr17	2746448	3061666	315218	complex	62
chr17	4139734	4193869	54135	loss	12
chr17	4759772	4794893	35121	gain	1
chr17	6304897	6334590	29693	loss	1
chr17	7189111	7485862	296751	gain	170
chr17	8394439	8426486	32047	loss	1
chr17	9307685	9412806	105121	gain	4
chr17	15764508	15921266	156758	complex	6
chr17	16325626	16408767	83141	loss	68
chr17	18547026	18570672	23646	gain	35
chr17	21720777	22132712	411935	loss	471
chr17	22602024	23126507	524483	complex	42
chr17	23960220	24079505	119285	loss	32
chr17	26292050	26314514	22464	gain	1
chr17	26883751	27036077	152326	complex	16
chr17	31152565	31477216	324651	loss	152
chr17	35658672	35935403	276731	complex	26
chr17	36748394	36913689	165295	gain	1
chr17	42534176	42624932	90756	gain	100
chr17	42924904	43133674	208770	complex	25
chr17	44050770	44212531	161761	loss	2
chr17	44670944	44705543	34599	gain	2
chr17	45637897	45691454	53557	loss	1
chr17	48040675	48200300	159625	complex	14
chr17	48352886	48475674	122788	loss	1
chr17	50321814	50485602	163788	loss	375
chr17	54403426	54477991	74565	gain	10
chr17	57286345	57311860	25515	gain	13
chr17	57867921	57937352	69431	gain	2
chr17	61178910	61262399	83489	complex	36
chr17	62664264	62711357	47093	loss	18
chr17	63390808	63518156	127348	gain	1
chr17	65057314	65156414	99100	loss	2
chr17	67387954	67442797	54843	gain	3
chr17	68648613	68807598	158985	gain	7
chr17	68907367	68952612	45245	loss	5
chr17	69823676	69981185	157509	loss	51
chr17	70229172	70311117	81945	loss	40
chr17	71368482	73155293	1786811	complex	21
chr18	158847	1113034	954187	loss	6
chr18	1269570	1300753	31183	complex	64
chr18	1719106	1934127	215021	gain	3
chr18	3536579	3636044	99465	loss	37
chr18	4509775	4595396	85621	gain	1
chr18	4605444	4617771	12327	loss	2
chr18	5509249	5601331	92082	loss	9
chr18	7275275	7436396	161121	loss	18
chr18	7520734	7597218	76484	gain	20
chr18	7691780	7722433	30653	gain	1
chr18	8923059	9044384	121325	loss	135
chr18	10341158	10475705	134547	loss	19
chr18	12313214	12460885	147671	gain	2
chr18	12739390	12902587	163197	loss	2
chr18	13195401	14810181	1614780	complex	142
chr18	15080807	15547615	466808	complex	229
chr18	15684301	15747856	63555	loss	1
chr18	17583753	17611480	27727	loss	1
chr18	21637852	21805702	167850	gain	1
chr18	21929666	22013861	84195	gain	1
chr18	22533858	22553688	19830	loss	1
chr18	23578547	23827560	249013	loss	190
chr18	23849530	24031279	181749	gain	382
chr18	25128137	25145458	17321	loss	1
chr18	25791033	25858503	67470	loss	78
chr18	26060180	26149177	88997	complex	47
chr18	27034659	27095526	60867	loss	4
chr18	27856333	28303561	447228	gain	144
chr18	28491643	28618867	127224	loss	1
chr18	29324758	29451286	126528	loss	20
chr18	29952845	30032003	79158	loss	1
chr18	32170927	32509462	338535	gain	1
chr18	36641548	36762077	120529	gain	5
chr18	39599756	39696347	96591	complex	287
chr18	40169055	40364426	195371	loss	21
chr18	40573511	40602712	29201	gain	84
chr18	41965150	42006544	41394	gain	6
chr18	42703808	42756119	52311	gain	2
chr18	42928748	42996010	67262	gain	1
chr18	43144297	43209180	64883	gain	6
chr18	45765483	45919734	154251	loss	32
chr18	46899428	46947848	48420	gain	1
chr18	48310319	48545897	235578	complex	236
chr18	51277820	51411693	133873	loss	123
chr18	55935296	57689072	1753776	complex	1405
chr18	57792116	57912164	120048	loss	1
chr18	59338521	59387874	49353	loss	2
chr18	59437955	59461740	23785	gain	3
chr18	59597973	59684109	86136	loss	3
chr18	60699700	61559702	860002	complex	40
chr18	61738196	62478125	739929	complex	158
chr18	62551415	62760149	208734	loss	8
chr18	65255899	65269408	13509	loss	2
chr18	65671097	65814370	143273	complex	130
chr19	1761700	1811146	49446	loss	2
chr19	2100207	2126395	26188	loss	1
chr19	2924064	2972597	48533	loss	1
chr19	7023393	7090367	66974	gain	3
chr19	7378165	7414082	35917	loss	120
chr19	9971045	10222141	251096	gain	3
chr19	11112419	11467654	355235	gain	1
chr19	11522439	11648227	125788	loss	145
chr19	12452617	12493938	41321	gain	2
chr19	12522457	12544020	21563	loss	13
chr19	12746565	12998379	251814	complex	1354
chr19	13181563	13223983	42420	loss	3
chr19	14664165	14758657	94492	loss	27
chr19	16064959	16101786	36827	loss	78
chr19	18650667	18694147	43480	gain	14
chr19	20407245	20914334	507089	complex	122
chr19	21317170	21503706	186536	loss	2
chr19	22225908	22257159	31251	gain	3
chr19	23969262	24073466	104204	loss	6
chr19	26257100	26295847	38747	gain	1
chr19	26488555	26501545	12990	gain	1
chr19	26979001	27011004	32003	gain	1
chr19	27496286	27584089	87803	loss	9
chr19	27865593	27930133	64540	gain	27
chr19	28234897	28339070	104173	loss	12
chr19	28909477	29082820	173343	loss	738
chr19	31247817	31395869	148052	loss	173
chr19	31510882	31604367	93485	gain	3
chr19	31865798	31909072	43274	loss	397
chr19	32849546	32877913	28367	loss	1
chr19	34112959	35131463	1018504	loss	4
chr19	35556448	35735962	179514	complex	5
chr19	35804610	35984650	180040	loss	704
chr19	37939759	38150033	210274	gain	9
chr19	38990481	39098246	107765	gain	1
chr19	40043192	40083976	40784	loss	3
chr19	43179417	43356698	177281	loss	10
chr19	46056920	46232626	175706	gain	4
chr19	47720046	48203740	483694	loss	3
chr19	49009124	49052596	43472	gain	194
chr19	50691143	51709953	1018810	complex	144
chr19	52105919	52234747	128828	gain	1
chr19	52484973	52492405	7432	gain	69
chr19	53713775	53778165	64390	loss	11
chr19	54002914	54021705	18791	loss	3
chr19	54505743	54589197	83454	gain	10
chr19	54927242	55023618	96376	gain	26
chr19	55159399	55506254	346855	complex	31
chr19	55943091	56063234	120143	complex	21
chr19	56274000	56399800	125800	complex	103
chr19	57051528	57127500	75972	complex	4
chr19	57847912	58004537	156625	complex	5
chr19	58706069	58789100	83031	loss	5
chr19	59415876	59445353	29477	gain	2
chr19	60659208	60742516	83308	gain	4
chr19	61756520	61794220	37700	gain	7
chr19	61935309	62000115	64806	gain	2
chr19	62821022	62882190	61168	loss	102
chr19	63367207	63432318	65111	gain	2
chr20	27912	226081	198169	gain	6
chr20	2010562	2061240	50678	loss	600
chr20	2735597	2853820	118223	gain	38
chr20	2868248	2990892	122644	loss	4
chr20	3252909	3306724	53815	gain	3
chr20	3416182	3496821	80639	loss	3
chr20	4684304	4708515	24211	complex	47
chr20	5847956	6012082	164126	complex	3
chr20	8131172	8156434	25262	loss	13
chr20	12136194	12181749	45555	gain	1
chr20	14120849	14842827	721978	loss	3
chr20	16865160	16928917	63757	gain	3
chr20	19017019	19034335	17316	gain	2
chr20	20109868	20247670	137802	loss	14
chr20	22076253	22154431	78178	loss	2
chr20	22406350	22444382	38032	gain	40
chr20	22696752	22996991	300239	loss	83
chr20	24442534	24479790	37256	loss	2
chr20	24840568	24896243	55675	gain	7
chr20	25422359	25528151	105792	gain	1
chr20	26449927	26525296	75369	loss	2
chr20	27803363	27901130	97767	loss	186
chr20	29447902	29759679	311777	complex	203
chr20	30109049	30149974	40925	gain	1
chr20	31888449	31963910	75461	loss	24
chr20	35259879	35463200	203321	gain	93
chr20	38098335	38266128	167793	loss	56
chr20	42904117	43287639	383522	gain	1
chr20	44816716	45091826	275110	gain	582
chr20	45726823	45766550	39727	gain	1
chr20	45898604	47031551	1132947	loss	12
chr20	48508646	48593010	84364	loss	1
chr20	50005498	50144760	139262	loss	2
chr20	51813752	52166308	352556	loss	2445
chr20	52599942	53086865	486923	loss	4
chr20	53568975	53597155	28180	loss	1
chr20	55464319	55545074	80755	loss	2
chr20	57331859	57471508	139649	complex	4
chr20	58645538	58688893	43355	gain	1
chr20	59066911	59163861	96950	loss	3
chr20	60254962	60552112	297150	loss	8
chr20	60771333	60864932	93599	loss	1
chr20	61062718	61413133	350415	gain	28
chr20	61613627	61697937	84310	gain	37
chr20	61992013	62179591	187578	loss	29
chr20	63521064	63672361	151297	gain	85
chr20	66818777	66921301	102524	gain	76
chr20	68361408	68432538	71130	loss	9
chr20	69367474	69465858	98384	gain	17
chr20	70907342	71971476	1064134	complex	105
chr21	29987	479389	449402	gain	1
chr21	1889959	1988047	98088	gain	42
chr21	5614875	5658833	43958	complex	4
chr21	8064447	8096480	32033	complex	7
chr21	8299636	8383681	84045	loss	3
chr21	8864569	8902862	38293	loss	1
chr21	12087405	12184875	97470	gain	314
chr21	12219231	12283846	64615	gain	1
chr21	13398570	13549146	150576	gain	3
chr21	14564126	15335014	770888	complex	155
chr21	26056970	26159646	102676	gain	2
chr21	26291880	26468533	176653	loss	180
chr21	27418010	27519408	101398	gain	2
chr21	31791229	31958701	167472	loss	2
chr21	33390306	33528382	138076	loss	37
chr21	33912593	33981469	68876	loss	1
chr21	34107338	34153399	46061	loss	29
chr21	34416654	34502416	85762	loss	487
chr21	36687370	37064861	377491	gain	103
chr21	39135790	39408126	272336	complex	59
chr21	40382995	40438208	55213	loss	135
chr21	46670211	46779702	109491	gain	86
chr21	52336910	52432097	95187	complex	1180
chr21	53202184	53322768	120584	gain	2
chr21	53671014	53834580	163566	complex	280
chr21	55588988	55606618	17630	loss	8
chr21	56947438	56957780	10342	loss	4
chr21	59756623	59780306	23683	loss	3
chr21	60379179	60401986	22807	loss	1
chr21	64323158	64347656	24498	loss	1
chr21	65693883	65812941	119058	complex	15
chr21	67671738	67739884	68146	loss	1
chr21	68620389	69858568	1238179	complex	195
chr22	52575	118253	65678	complex	2
chr22	888704	927155	38451	loss	2
chr22	2111112	2117726	6614	gain	44
chr22	3385438	3457675	72237	loss	1
chr22	3714740	3880753	166013	loss	1
chr22	4315679	4400908	85229	gain	1
chr22	6245037	6390506	145469	loss	53
chr22	6683071	6728633	45562	gain	12
chr22	6920191	6970153	49962	gain	1
chr22	8661303	8800308	139005	gain	1
chr22	9272976	10250864	977888	loss	7
chr22	11028707	11083535	54828	loss	1
chr22	11307555	11532046	224491	loss	2
chr22	13473162	13547038	73876	loss	1
chr22	19274295	19358318	84023	loss	1
chr22	19977941	20310903	332962	complex	10
chr22	22764830	23015305	250475	gain	2
chr22	23221174	23906888	685714	loss	17
chr22	25016572	25466278	449706	complex	46
chr22	26079188	26092215	13027	gain	1
chr22	26344356	27085082	740726	complex	3
chr22	28984386	29077381	92995	gain	2
chr22	29887563	30127708	240145	complex	11
chr22	31530283	31583840	53557	gain	22
chr22	32437497	32483637	46140	gain	2
chr22	33279448	33522763	243315	gain	13
chr22	35592531	35621387	28856	gain	11
chr22	41697991	41789028	91037	loss	9
chr22	42673319	42948391	275072	loss	1
chr22	44774719	44892075	117356	gain	77
chr22	45629410	45719793	90383	complex	100
chr22	45976030	46052082	76052	loss	21
chr22	48339762	48401787	62025	loss	27
chr22	48907762	48964410	56648	loss	1
chr22	50030758	50038809	8051	complex	93
chr22	50444853	50587363	142510	gain	46
chr22	51110167	51197040	86873	loss	2
chr22	51342988	51689566	346578	loss	424
chr22	52267013	52638988	371975	gain	17
chr22	55010026	55061612	51586	loss	155
chr22	56531377	56635317	103940	gain	1
chr22	57143987	57274276	130289	loss	2
chr22	57511426	57544351	32925	gain	1
chr22	57870012	57948490	78478	loss	2
chr22	58024217	58086195	61978	loss	6
chr22	59169035	59505596	336561	complex	315
chr22	59726054	59931231	205177	complex	30
chr22	60084635	60115712	31077	loss	6
chr22	60204756	60258838	54082	gain	2
chr23	26021	201333	175312	loss	1
chr23	1744435	1755721	11286	loss	1
chr23	4350355	4471114	120759	gain	4
chr23	4625783	4719992	94209	gain	6
chr23	5694573	5941477	246904	gain	3
chr23	6909751	6963777	54026	loss	1
chr23	9110835	9112456	1621	gain	1
chr23	9403324	9513586	110262	gain	1215
chr23	10586174	10643242	57068	gain	1
chr23	12569582	12743005	173423	gain	1
chr23	12889784	12894787	5003	loss	2
chr23	13850106	13978444	128338	loss	2
chr23	18281282	18571055	289773	gain	25
chr23	20122587	20161187	38600	loss	7
chr23	22985879	23091995	106116	gain	433
chr23	23277585	23436672	159087	loss	69
chr23	24597471	26883703	2286232	loss	2719
chr23	28526405	28560191	33786	loss	13
chr23	29093399	29149819	56420	loss	4
chr23	29517641	29613111	95470	gain	866
chr23	29890932	30005801	114869	loss	10
chr23	33411872	33458120	46248	loss	10
chr23	33574097	33609998	35901	loss	2
chr23	37917650	38103066	185416	loss	32
chr23	42021817	43221835	1200018	loss	3
chr23	44273376	44285955	12579	complex	30
chr23	47541253	47598874	57621	loss	23
chr23	48053404	48146419	93015	gain	2
chr23	50193931	50214330	20399	loss	1
chr23	51592602	51670874	78272	loss	527
chr24	585475	614370	28895	gain	234
chr24	622549	844195	221646	loss	47
chr24	4572498	4612976	40478	loss	11
chr24	5293370	5818978	525608	complex	139
chr24	6396503	6451940	55437	complex	4
chr24	8764637	8784332	19695	gain	1
chr24	8898079	9026000	127921	gain	1014
chr24	9712320	9913322	201002	loss	2
chr24	10830771	10904926	74155	gain	1
chr24	12731540	13022884	291344	complex	74
chr24	15523751	16136731	612980	complex	18
chr24	18806446	18903008	96562	gain	62
chr24	19261145	19961769	700624	loss	123
chr24	20087411	20248129	160718	gain	6
chr24	21560885	21750823	189938	gain	2
chr24	26037525	26063391	25866	loss	71
chr24	27078953	27308041	229088	complex	404
chr24	30203368	30250034	46666	loss	1
chr24	30584805	30676154	91349	complex	7
chr24	32867531	33098507	230976	loss	1312
chr24	35735594	35839218	103624	loss	34
chr24	44860074	44967565	107491	loss	38
chr24	46079378	46140787	61409	loss	33
chr24	50129434	50364656	235222	loss	25
chr24	53656566	53707911	51345	gain	21
chr24	56366001	56517984	151983	gain	1
chr24	60752323	60798822	46499	gain	3
chr24	61273428	61440616	167188	loss	6
chr25	31475	1430966	1399491	complex	70
chr25	1929340	1978689	49349	gain	3
chr25	2479395	2555768	76373	loss	10
chr25	3606474	3688368	81894	loss	3
chr25	7532168	7544409	12241	gain	1
chr25	10046944	10095215	48271	gain	18
chr25	16496858	16567443	70585	loss	1
chr25	19953938	20050726	96788	gain	2400
chr25	24986249	25154075	167826	complex	3
chr25	25933247	25950148	16901	complex	160
chr25	27198386	27538984	340598	loss	113
chr25	27821725	28156096	334371	complex	14
chr25	28608879	28717061	108182	loss	146
chr25	29252134	29330794	78660	gain	3
chr25	31853139	32382668	529529	loss	1
chr25	32723815	32843535	119720	gain	8
chr25	32903256	33366676	463420	loss	1
chr25	36511484	36653836	142352	loss	556
chr25	37380520	37846868	466348	loss	2
chr25	38496510	38568564	72054	loss	417
chr25	38690642	39543056	852414	loss	221
chr25	40267715	40306557	38842	loss	1
chr25	41167039	42321155	1154116	complex	55
chr26	2404154	3717624	1313470	complex	61
chr26	3757322	3809307	51985	gain	1
chr26	4793595	4851669	58074	loss	3
chr26	5229419	5300022	70603	loss	3
chr26	6068296	6081192	12896	loss	1
chr26	8076489	8101467	24978	loss	2
chr26	8148418	8194110	45692	loss	1
chr26	9333187	9532563	199376	gain	2
chr26	10221758	10305675	83917	gain	7
chr26	11496622	11533461	36839	loss	1
chr26	13419517	13455840	36323	gain	1
chr26	14083043	14110837	27794	gain	1
chr26	16751990	16799923	47933	complex	32
chr26	17667270	17714604	47334	loss	6
chr26	17857480	17953795	96315	gain	2
chr26	18298318	19172779	874461	loss	8
chr26	20038904	20104927	66023	gain	1
chr26	23702423	23994008	291585	gain	170
chr26	24883250	24952630	69380	loss	3
chr26	25721603	25787064	65461	loss	2
chr26	26424398	26561752	137354	gain	1
chr26	27091833	27130646	38813	loss	2
chr26	27167350	27240787	73437	gain	5
chr26	27712775	27720275	7500	gain	2
chr26	28108725	28283530	174805	gain	210
chr26	28618900	28804654	185754	loss	1
chr26	29284184	30021820	737636	complex	4
chr26	30500585	30892856	392271	complex	10
chr26	32275964	32401598	125634	loss	2
chr26	32523085	32565506	42421	gain	2
chr26	32977874	33072410	94536	loss	1
chr26	33218028	33328268	110240	gain	5
chr26	35904911	36007487	102576	loss	1
chr26	36104043	36326215	222172	loss	1
chr26	38772064	38980554	208490	loss	4
chr26	42931489	42960112	28623	gain	27
chr26	43992653	44109799	117146	gain	130
chr26	45300762	45325671	24909	loss	3
chr26	45376805	45394159	17354	gain	8
chr26	45619365	46094808	475443	loss	18
chr26	47217449	47240526	23077	loss	1
chr26	48169052	48341670	172618	gain	103
chr26	50598736	51990348	1391612	complex	479
chr27	622508	649739	27231	loss	1
chr27	1176385	1236997	60612	loss	12
chr27	1283660	1292211	8551	gain	2
chr27	2758274	2850487	92213	loss	13
chr27	2928220	2955522	27302	loss	33
chr27	4477596	4552871	75275	loss	3
chr27	5915404	6866530	951126	complex	5
chr27	7940961	8037298	96337	gain	12
chr27	10171403	11370634	1199231	gain	1089
chr27	15063562	15372253	308691	complex	64
chr27	16234674	16310331	75657	gain	7
chr27	18571519	18617358	45839	gain	52
chr27	19243252	19417940	174688	loss	254
chr27	20610545	21000723	390178	loss	3
chr27	22885139	23009502	124363	gain	308
chr27	23452403	23477778	25375	loss	1
chr27	23526240	23761006	234766	complex	10
chr27	25349929	25597037	247108	loss	7
chr27	26315496	26341802	26306	gain	1
chr27	26491341	26530153	38812	gain	1
chr27	26697914	26821155	123241	loss	820
chr27	27669949	27725452	55503	gain	156
chr27	28378930	28476505	97575	loss	1
chr27	30694263	30790005	95742	complex	153
chr27	31149839	31186395	36556	gain	12
chr27	32444811	32616363	171552	loss	27
chr27	33081125	33119827	38702	gain	27
chr27	34093019	34136336	43317	loss	5
chr27	36522458	36575886	53428	gain	6
chr27	37042820	37168180	125360	loss	4
chr27	40088158	40193292	105134	gain	12
chr27	41466640	41543814	77174	gain	12
chr27	42238314	42350513	112199	loss	1
chr27	42814941	42871781	56840	gain	136
chr28	27751	466053	438302	loss	332
chr28	1291101	1409764	118663	complex	11
chr28	1833621	1924353	90732	gain	1
chr28	3196128	3291488	95360	gain	1
chr28	6324037	6397579	73542	loss	1
chr28	7958739	8010103	51364	gain	125
chr28	8554468	8619250	64782	loss	1
chr28	10339825	10462415	122590	gain	1
chr28	11726934	11912353	185419	gain	3
chr28	12839224	12922752	83528	loss	1447
chr28	15353091	15385408	32317	gain	15
chr28	15691073	15769071	77998	gain	51
chr28	16387453	16392547	5094	loss	1
chr28	16439099	16501973	62874	gain	2
chr28	17440256	17475241	34985	gain	2
chr28	18062670	18144747	82077	gain	111
chr28	19711845	19756973	45128	gain	1
chr28	20296723	21466579	1169856	complex	21
chr28	21818337	21857178	38841	gain	1
chr28	22365220	22450452	85232	gain	1
chr28	23039763	23092130	52367	loss	1
chr28	24802774	24865497	62723	gain	2
chr28	24905998	24940953	34955	loss	138
chr28	26347419	26414679	67260	loss	4
chr28	29342756	29381935	39179	gain	55
chr28	29415330	29496439	81109	loss	12
chr28	29722566	29810167	87601	loss	237
chr28	30033440	30054894	21454	complex	7
chr28	31851728	32428639	576911	loss	1
chr28	33528392	33572294	43902	gain	1
chr28	33646177	33704619	58442	loss	1
chr28	34601278	34632517	31239	gain	351
chr28	34851742	35013406	161664	loss	50
chr28	35233874	35389980	156106	loss	235
chr28	35574954	35643864	68910	loss	1
chr28	36396857	36848109	451252	gain	15
chr28	38028480	38098897	70417	loss	2
chr28	39042278	39252840	210562	complex	105
chr28	39986537	40049877	63340	loss	50
chr28	40626934	40662835	35901	loss	117
chr28	41590447	41752572	162125	gain	74
chr29	36700	426723	390023	gain	14
chr29	3666170	3730791	64621	gain	3
chr29	3908457	3992669	84212	gain	16
chr29	8948174	8997939	49765	loss	1
chr29	9816846	9873360	56514	loss	45
chr29	12897927	12951115	53188	loss	1
chr29	13721921	13812527	90606	gain	31
chr29	14470262	14665051	194789	loss	23
chr29	17401412	17550202	148790	loss	195
chr29	21315078	21456743	141665	loss	2
chr29	21820276	21909176	88900	loss	58
chr29	23177553	23276174	98621	loss	10
chr29	27585088	27820719	235631	gain	6
chr29	29316818	29393279	76461	loss	122
chr29	31451846	31502791	50945	gain	86
chr29	34573341	34638312	64971	loss	1
chr29	34867145	34902286	35141	gain	68
chr29	35358410	35411697	53287	loss	4
chr29	39126383	39276155	149772	gain	5
chr29	42624250	42720594	96344	loss	444
chr29	43581038	43602975	21937	loss	2
chr29	49403810	51090359	1686549	complex	485

## Sheet: CNVRs_2%
CNVR_id	Chromosome	Start	End	Length	Final_State	Number individuals	Gene	QTL
cnvr_001	chr1	15484128	15577736	93608	complex	1258	NCAM2	NCAM2: Conception rate (QTL:160535)
cnvr_002	chr1	23477787	23747154	269367	gain	917
cnvr_003	chr1	36314000	36480633	166633	loss	231
cnvr_004	chr1	50914381	50974257	59876	loss	707
cnvr_005	chr1	59498681	59686995	188314	complex	108
cnvr_006	chr1	61100002	61219155	119153	loss	366	LSAMP	LSAMP: Muscularity (QTL:282920)
cnvr_007	chr1	73093141	73143183	50042	complex	130	ATP13A3, GP5
cnvr_008	chr1	79605572	79677707	72135	gain	98	BCL6, RTP2, SST	BCL6: Intermuscular fat percentage (QTL:25125), Meat percentage (QTL:25124); SST: Body height (QTL:18745; QTL:12132), Body length (QTL:18748; QTL:18752; QTL:18744), Carcass weight (QTL:1311), Chest girth (QTL:18750), Hip width ( QTL:18746; QTL:18749; QTL:18753), Longissimus muscle width (QTL:13194), Marbling score (QTL:12133), Rump width (QTL:18751; QTL:18754; QTL:18747)
cnvr_009	chr1	86657279	86805687	148408	gain	344
cnvr_010	chr1	87524347	87643293	118946	gain	879	MRPL47, ACTL6A
cnvr_011	chr1	89289355	89476002	186647	complex	633
cnvr_012	chr1	103600111	103923551	323440	complex	185
cnvr_013	chr1	115368465	115471509	103044	loss	107	MBNL1
cnvr_014	chr1	126208399	126268824	60425	loss	218	PCOLCE2, TRPC1	TRPC1: Inseminations per conception (QTL:62365), Interval from first to last insemination (QTL:62367)
cnvr_015	chr1	129191774	129349546	157772	loss	90
cnvr_016	chr1	132601197	133024245	423048	gain	644	STAG1, PCCB	PCCB: Calving to conception interval (QTL:127058), Conception rate (QTL:1224069), Early embryonic survival (QTL:57090), Inseminations per conception (QTL:127041), Length of productive life (QTL:57202), Net merit (QTL:57234), Pregnancy rate (QTL:122372; QTL:57131)
cnvr_017	chr2	10339886	10413949	74063	gain	77
cnvr_018	chr2	54416522	54464839	48317	loss	2141
cnvr_019	chr2	65278798	65299756	20958	loss	90
cnvr_020	chr2	65726104	65831787	105683	loss	76
cnvr_021	chr2	79993674	79995390	1716	gain	84	MYO1B
cnvr_022	chr2	87133938	87228049	94111	loss	123
cnvr_023	chr2	88215447	88433489	218042	complex	79	FTCDNL1
cnvr_024	chr2	93926090	94251753	325663	loss	3107	PARD3B, NRP2
cnvr_025	chr2	99435084	99528171	93087	gain	80	ERBB4
cnvr_026	chr2	135808124	136218516	410392	complex	177	FBXO42, CPLANE2, ARHGEF19, EPHA2, FAM131C, CLCNKA, HSPB7, SRARP
cnvr_027	chr3	2675658	2713912	38254	gain	183	FAM78B
cnvr_028	chr3	21576250	21675080	98830	complex	82	RNF115, CD160, PDZK1	RNF115: Finishing precocity (QTL: 282898), Milk protein percentage (QTL: 174809); CD160: Milk protein percentage (QTL: 174810)
cnvr_029	chr3	54378060	54772459	394399	loss	1582	GBP4, GBP6
cnvr_030	chr3	63950495	64842833	892338	gain	82
cnvr_031	chr3	94086772	94223217	136445	complex	1322	ZFYVE9
cnvr_032	chr3	110160214	110534872	374658	complex	195	PSMB2, TFAP2E, NCDN, KIAA0319L, ZMYM4	ZMYM4: Abomasum displacement (QTL:23952)
cnvr_033	chr3	114224649	114735376	510727	loss	110	SH3BP4
cnvr_034	chr3	119432067	119718948	286881	loss	507	CSF2RA, IL3RA, P2RY8, AKAP17A, COPS9, OTOS
cnvr_035	chr4	182210	436528	254318	loss	284
cnvr_036	chr4	21023255	21060819	37564	gain	110
cnvr_037	chr4	28186796	28307693	120897	loss	694
cnvr_038	chr4	38358099	38781582	423483	gain	227	CACNA2D1	CACNA2D1: 305-day milk yield (QTL:161392; QTL:161393; QTL:161391), Carcass weight (QTL:12990), Clinical mastitis (QTL:161387; QTL:161388), Dressing percentage (QTL:12991; QTL:13057) , Fat color (QTL:13058), Fat thickness at the 12th rib (QTL:13059; QTL:12993), Meat percentage (QTL:12992), Milk yield (QTL:161389; QTL:161390)
cnvr_039	chr4	53463433	53782204	318771	gain	991	MDFIC, FOXP2
cnvr_040	chr4	82498161	82649833	151672	loss	2194	AMPH
cnvr_041	chr4	116485782	116568600	82818	gain	79	DPP6	DPP6: Average daily gain (QTL:23219), Body weight (QTL:31731; QTL:31727), Bovine respiratory disease susceptibility (QTL:160060)
cnvr_042	chr5	3393262	3765739	372477	loss	79
cnvr_043	chr5	10426457	10566990	140533	gain	194	LIN7A	LIN7A: Feet and leg conformation (QTL:40736; QTL:40753), Foot angle (QTL:40752; QTL:40735), Length of productive life (QTL:40759; QTL:40741), Milk fat yield (QTL:40739; QTL:40756), Milk pentadecylic acid content (QTL:34354; QTL:34355; QTL:34673), Milk protein yield (QTL:40742; QTL:40760), Milk yield (QTL:40757), Net merit (QTL:40740; QTL:40758), PTA type (QTL:40754; QTL:40737), Rear leg placement…
cnvr_044	chr5	15943853	16099702	155849	gain	210	MGAT4C	MGAT4C: Length of productive life (QTL:40801), Net merit (QTL:40800), PTA type (QTL:40798), Pregnancy rate (QTL:40796), Somatic cell score (QTL:40802), Stature (QTL:40803), Stillbirth (QTL:40797), Strength (QTL:40804), Udder attachment (QTL:40799), Udder depth (QTL:40805)
cnvr_045	chr5	30317353	30419020	101667	loss	317	SPATS2	SPATS2: Milk protein yield (QTL:176251), Milk yield (QTL:175970)
cnvr_046	chr5	58445811	58599028	153217	loss	133	OR6C68, OR6C76, OR6C75
cnvr_047	chr5	58831744	59139148	307404	loss	974	OR6C3
cnvr_048	chr5	61176628	61373797	197169	gain	136
cnvr_049	chr5	67506930	67879865	372935	loss	139	NT5DC3, HSP90B1, C5H12orf73, TDG, GLT8D2, HCFC2, NFYB	NT5DC3: Net merit:(QTL:41054), Milk protein yield:(QTL:41057), Rump width:(QTL:41060), Stillbirth:(QTL:41063), Teat length:(QTL:41066), Milk protein yield:(QTL:176239), Pregnancy rate:(QTL:41046), Milk fat percentage:(QTL:41049), Udder attachment:(QTL:41052), Length of productive life:(QTL:41055), Rear leg placement - rear view:(QTL:41058), Calving ease:(QTL:41061), Stature:(QTL:41064), Udder dep…
cnvr_050	chr5	109730972	109801761	70789	gain	81	MICALL1, C5H22orf23, POLR2F, SOX10	MICALL1: Milk protein yield (QTL:175407)
cnvr_051	chr5	111683369	111807008	123639	loss	368	ADSL, SGSM3, MKL1
cnvr_052	chr5	119081030	120074643	993613	complex	935	BRD1, ZBED4, ALG12, CRELD2, PIM3, IL17REL, TTLL8, MLC1, MOV10L1, PANX2, TRABD, SELENOO, TUBGCP6, HDAC10, MAPK12, MAPK11, PLXNB2, DENND6B, PPP6R2, SBF1, ADM2, MIOX, LMF2, NCAPH2, SCO2, ODF3B, KLHDC7B, SYCE3, CPT1B, CHKB, MAPK8IP2, ARSA, SHANK3, ACR, RABL2B	CPT1B: Bovine respiratory disease susceptibility (QTL:160088)
cnvr_053	chr6	6566482	6647427	80945	loss	302	SEC24D, METTL14	SEC24D: Body depth (QTL:41843), Calving ease (QTL:41860; QTL:41844), Feet and leg conformation (QTL:41847), Foot angle (QTL:41846), Length of productive life (QTL:41854), Milk fat percentage (QTL:41848), Milk fat yield (QTL:41851), Milk protein percentage (QTL:41855), Milk protein yield (QTL:41856), Milk yield (QTL:41852), Net merit (QTL:41853), PTA type (QTL:41849), Pregnancy rate (QTL:41845), R…
cnvr_054	chr6	33598085	33709997	111912	complex	272	CCSER1	CCSER1: Average daily gain (QTL:25113), Metabolic body weight (QTL:25112), Quadriceps weight (QTL:125069), Residual feed intake (QTL:154049; QTL:154048)
cnvr_055	chr6	37338394	37741893	403499	complex	125	NCAPG, LCORL	NCAPG: Average daily gain:(QTL:20086; QTL:20088; QTL:20089; QTL:20091; QTL:20094; QTL:20093; QTL:20095), Body height:(QTL:19913; QTL:19914; QTL:19915; QTL:19919; QTL:19920 ), Body length:(QTL:19905; QTL:19906; QTL:19907; QTL:19916), Body weight:(QTL:11394; QTL:4541; QTL:138411; QTL:257139; QTL:257156; QTL:257256; QTL:257257; QTL:257158; QTL:257340; QTL:257343; QTL:257338; QTL:257339; QTL:257341; …
cnvr_056	chr6	41968146	42019649	51503	gain	108	ADGRA3
cnvr_057	chr6	42207718	42344085	136367	loss	454	GBA3	GBA3: Digital cushion thickness (QTL:259411)
cnvr_058	chr6	51746317	52508663	762346	complex	274
cnvr_059	chr6	56837772	56900473	62701	loss	244	C6H4orf19
cnvr_060	chr6	67914420	68671573	757153	loss	368	SPATA18, USP46, RASL11B, SCFD2
cnvr_061	chr6	80747741	80981597	233856	loss	167	EPHA5	EPHA5: Conception rate (QTL:1763809), Milk protein percentage (QTL:174832), Milk urea nitrogen content (QTL:256316), Milk yield (QTL:174430)
cnvr_062	chr6	84368516	84435673	67157	loss	120
cnvr_063	chr6	85451298	85472949	21651	complex	444	CSN2, HSTN	CSN2: Curd firming rate (QTL:25031; QTL:25037), Curd firmness (QTL:136214), Length of productive life (QTL:31645; QTL:31641; QTL:31647), Milk alpha-S1-casein percentage (QTL:13562; QTL:36284), Milk alpha-S2-casein percentage (QTL:13563; QTL:36285), Milk alpha-lactalbumin percentage (QTL:36287; QTL:13560), Milk beta-casein percentage (QTL:13564), Milk beta-lactoglobulin percentage (QTL:36288; QTL:…
cnvr_064	chr6	86618893	86703978	85085	loss	629	SLC4A4	SLC4A4: Angularity (QTL:147090), Conception rate (QTL:176385), Milk fat yield (QTL:175907; QTL:174109), Milk protein percentage (QTL:174862; QTL:174860; QTL:174861; QTL:176083), Milk protein yield (QTL:168279; QTL:176284; QTL:175440; QTL:156676), Milk yield (QTL:174461; QTL:175998), Pregnancy rate (QTL:173415), Somatic cell score (QTL:175718)
cnvr_065	chr6	100345459	100515434	169975	gain	672	ARHGAP24
cnvr_066	chr7	1984902	2144414	159512	loss	1396	ADAMTS2
cnvr_067	chr7	15823601	15986888	163287	loss	364	PRKCSH, ELAVL3, ZNF653, ECSIT, CNN1, ELOF1, ACP5
cnvr_068	chr7	17288974	17502523	213549	loss	715
cnvr_069	chr7	41511743	41964060	452317	loss	2156	OR2L13, OR2T12, OR2M5, OR2M4, OR2M3
cnvr_070	chr7	42656415	42804161	147746	loss	959	PGBD2
cnvr_071	chr7	75948337	76108517	160180	loss	185
cnvr_072	chr7	81350803	81495867	145064	loss	147	ACOT12, SSBP2	SSBP2: 305-day milk yield (QTL:218645), Calf sucking reflex (QTL:215257)
cnvr_073	chr8	8084354	8288535	204181	complex	321	XKR6
cnvr_074	chr8	36023858	36133581	109723	gain	1185	PTPRD	PTPRD: First service conception (QTL: 213029)
cnvr_075	chr8	76316934	76438008	121074	loss	78	FRMD3
cnvr_076	chr8	81454750	81529442	74692	loss	110	C8H9orf3
cnvr_077	chr8	91114014	91338977	224963	complex	620	MRPL50, ZNF189, ALDOB, TMEM246, RNF20, GRIN3A, PPP3R2	ALDOB: Bovine respiratory disease susceptibility (QTL:160128); GRIN3A: Milk protein yield (QTL:156681; QTL:168284)
cnvr_078	chr8	100991195	101120087	128892	loss	144	PTGR1, DNAJC25, GNG10, C8H9orf84
cnvr_079	chr9	8373305	8497911	124606	loss	130
cnvr_080	chr9	12384438	12417290	32852	loss	605	KCNQ5
cnvr_081	chr9	12652798	12717483	64685	loss	152	KHDC1L
cnvr_082	chr9	33825925	33879149	53224	gain	268	GPRC6A, FAM162B, KPNA5
cnvr_083	chr9	39748349	39916121	167772	loss	175	SLC22A16, DDO, METTL24
cnvr_084	chr9	43817294	43949194	131900	gain	165	PRDM1
cnvr_085	chr9	45495778	45715723	219945	loss	941
cnvr_086	chr9	47921833	48412007	490174	gain	82	GRIK2	GRIK2: Body depth (QTL:43994); Bovine tuberculosis susceptibility (QTL:167798), Calving ease (QTL:43995; QTL:44004), Feet and leg conformation (QTL:43996), Inseminations per conception (QTL:212666), Milk fat yield (QTL:43999), Net merit (QTL:44000), PTA type (QTL:43997), Rear leg placement - rear view (QTL:44001), Rump width (QTL:44003), Stature (QTL:44006), Stillbirth (QTL:44005), Strength (QTL:…
cnvr_087	chr9	52850738	53738100	887362	loss	297	NDUFAF4, GPR63, FHL5, UFL1, FUT9	UFL1: Bovine respiratory disease susceptibility (QTL:160072)
cnvr_088	chr9	57749809	57948062	198253	complex	406
cnvr_089	chr9	72103900	72260311	156411	loss	319	TBPL1, SLC2A12
cnvr_090	chr9	79316198	79776026	459828	complex	155	NMBR, GJE1, VTA1, ADGRG6
cnvr_091	chr9	82557617	82764325	206708	complex	640
cnvr_092	chr9	86937966	87249196	311230	loss	617	PCMT1, LRP11, ULBP21, RAET1L, ULBP17, RAET1G
cnvr_093	chr9	91857667	92056243	198576	complex	80	TIAM2, TFB1M, CLDN20, NOX3
cnvr_094	chr9	93861862	93899929	38067	loss	127
cnvr_095	chr9	104357495	104641228	283733	loss	174
cnvr_096	chr10	22676353	23235331	558978	loss	3528
cnvr_097	chr10	32247911	32387411	139500	gain	1844	C10H15orf41	C10H15orf41: Feet and leg conformation:(QTL:125869), Foot angle:(QTL:125934), Bone quality:(QTL:125947)
cnvr_098	chr10	42437194	42541460	104266	loss	248
cnvr_099	chr10	42727961	42860796	132835	gain	190	KLHDC1, KLHDC2, NEMF, ARF6
cnvr_100	chr10	53652144	53776043	123899	gain	107	ZNF280D	ZNF280D: Body depth (QTL:44776), Dairy form (QTL:44777), Feet and leg conformation (QTL:44778), PTA type (QTL:44779), Rump width (QTL:44784), Somatic cell score (QTL:44785), Stature (QTL:44786), Strength (QTL:44787), Teat placement - front (QTL:44780), Teat placement - rear (QTL:44782), Udder attachment (QTL:44781), Udder cleft (QTL:44788), Udder depth (QTL:44789), Udder height (QTL:44783)
cnvr_101	chr10	54768646	55095355	326709	loss	98	PRTG, PYGO1, DNAAF4, CCPG1, PIGB, RAB27A	PRTG: Dairy capacity composite index (QTL:125895), Foot angle (QTL:125936)
cnvr_102	chr10	56771662	56942636	170974	loss	180	WDR72
cnvr_103	chr10	59668723	59940476	271753	gain	90	TRPM7, USP50, USP8, GABPB1	TRPM7: First service conception (QTL:212230), Inseminations per conception (QTL:212695)
cnvr_104	chr10	65534312	65740355	206043	gain	128	FERMT2, DDHD1
cnvr_105	chr10	70859572	70914376	54804	gain	174	KIAA0586, DACT1
cnvr_106	chr10	74883644	75151694	268050	gain	340	KCNH5	KCNH5: Inseminations per conception (QTL:212699), Milk conjugated linoleic acid content (QTL:35095; QTL:35096; QTL:35094)
cnvr_107	chr10	80433411	80673463	240052	complex	205	ZFP36L1, ACTN1
cnvr_108	chr10	101862010	101887955	25945	gain	169	PSMC1, NRDE2	PSMC1: Body length (QTL:31618), Hip width (QTL:31619)
cnvr_109	chr11	3974364	4167320	192956	loss	616	KIAA1211L
cnvr_110	chr11	62803003	62979714	176711	loss	104	LGALSL, AFTPH
cnvr_111	chr11	71591853	71821318	229465	loss	341	BABAM2
cnvr_112	chr11	74307700	74453679	145979	loss	284	DNAJC27, ADCY3, CENPO, PTRHD1, NCOA1	ADCY3: Body depth (QTL:45555; QTL:45541), Calving ease (maternal) (QTL:45542), Dairy form (QTL:45557; QTL:45543), Feet and leg conformation (QTL:45558; QTL:45544), Milk fat yield (QTL:45561; QTL:45547), Milk yield (QTL:45562; QTL:45548), PTA type (QTL:45559; QTL:45545), Rear leg placement - rear view (QTL:45549; QTL:45563), Rump width (QTL:45552; QTL:45566), Stature (QTL:45567; QTL:45553), Teat p…
cnvr_113	chr11	102873312	103259939	386627	complex	390	AK8, SPACA9, TSC1, GFI1B, GTF3C5, CEL, RALGDS, GBGT1, PAEP	AK8: Abomasum displacement (QTL:23970), Milk saturated fatty acid content (QTL:32663); TSC1: Milk protein percentage (QTL:161892); GTF3C5: Body weight (QTL:31734); RALGDS:Body weight (QTL:31736; QTL:31739; QTL:31742; QTL:31737; QTL:31740; QTL:31735; QTL:31738; QTL:31741); PAEP: Curd firmness (QTL:12435), Early embryonic survival (QTL:15932), Fertilization rate (QTL:15933), Milk alpha-S1-casein pe…
cnvr_114	chr12	6974952	8079202	1104250	complex	126
cnvr_115	chr12	9389748	9494262	104514	loss	100
cnvr_116	chr12	22960259	23067798	107539	loss	145	LHFPL6	LHFPL6: daily gain (QTL:167133)
cnvr_117	chr12	24088775	24169964	81189	loss	266	TRPC4
cnvr_118	chr12	33536210	33702969	166759	loss	112	ATP8A2	ATP8A2: Duration of inactivity during novel object test (QTL:66134)
cnvr_119	chr12	44703903	45110416	406513	complex	103
cnvr_120	chr12	69749212	71308648	1559436	loss	608
cnvr_121	chr12	71560049	72881009	1320960	loss	2685
cnvr_122	chr12	85604893	87206875	1601982	complex	258	SOX1, SPACA7, TUBGCP3, ATP11A, MCF2L, F7, F10, PROZ, PCID2, CUL4A, LAMP1, GRTP1, ADPRHL1, DCUN1D2, TMCO3, TFDP1, ATP4B, GRK1, TMEM255B, GAS6, C12H13orf46, RASA3, CDC16, UPF3A, CHAMP1	RASA3: Dairy form (QTL:46576), Feet and leg conformation (QTL:46577), PTA type (QTL:46578), Rear leg placement - rear view (QTL:46581), Rump width (QTL:465849), Stature (QTL:46585), Teat placement - front (QTL:46579), Teat placement - rear (QTL:465829), Udder attachment (QTL:46580), Udder cleft (QTL:465869), Udder depth (QTL:465879, Udder height (QTL:46583)
cnvr_123	chr13	3923197	4013808	90611	loss	420	SLX4IP, JAG1
cnvr_124	chr13	7024512	7115328	90816	loss	211	TASP1	TASP1: Calving ease (QTL:46758), Feet and leg conformation (QTL:46761), Foot angle (QTL:46760), Length of productive life (QTL:46766), Net merit (QTL:46765), PTA type (QTL:46762), Rear leg placement - rear view (QTL:46767), Rump width (QTL:46770), Stillbirth (QTL:46759), Teat placement - front (QTL:46763), Teat placement - rear (QTL:46768), Udder attachment (QTL:46764), Udder cleft (QTL:46771), U…
cnvr_125	chr13	12280490	12471939	191449	gain	152	DHTKD1, UPF2, PROSER2	UPF2: Milk linoleic acid content ( QTL:34337); PROSER2: Milk linoleic acid content (QTL:35021; QTL:35019; QTL:35022; QTL:35020)
cnvr_126	chr13	14358460	14549983	191523	complex	107
cnvr_127	chr13	17791432	17889336	97904	gain	660	ACBD5, ABI1
cnvr_128	chr13	21549414	21608958	59544	loss	104	PLXDC2
cnvr_129	chr13	22162978	22330374	167396	gain	103	NEBL
cnvr_130	chr13	25539651	25553780	14129	loss	425	ARHGAP21
cnvr_131	chr13	26248997	26409781	160784	loss	153	GPR158	GPR158: Bovine respiratory disease susceptibility (QTL: 160166)
cnvr_132	chr13	36762945	36821789	58844	loss	126
cnvr_133	chr13	53444123	54968963	1524840	complex	702	SIRPB1, GINS1, PCMTD2, MYT1, NPBWR2, OPRL1, LKAAEAR1, RGS19, TCEA2, SOX18, C13H20orf204, PRPF6, SAMD10, ZNF512B, UCKL1, DNAJC5, TPD52L2, ABHD16B, ZBTB46, SLC2A4RG, LIME1, ZGPAT, ARFRP1, TNFRSF6B, RTEL1, STMN3, GMEB2, FNDC11, SRMS, PTK6, PPDPF, EEF1A2, KCNQ2, CHRNA4, COL20A1, ARFGAP1, NKAIN4, BIRC7, YTHDF1, BHLHE23, SLC17A9, GID8, DIDO1, TCFL5, COL9A3, OGFR, MRGBP, NTSR1, SLCO4A1, GATA5, RBBP8NL, …	SIRPB1: Milk protein percentage (QTL: 174904); MYT1: Milk protein percentage (QTL:174905); PRPF6: Marbling score (QTL:157135), Milk protein percentage (QTL:174906), Milk yield (QTL:174512); DNAJC5: Milk protein percentage (QTL:174907), Milk yield (QTL:174513); TPD52L2: Milk protein percentage (QTL:174908), Milk yield (QTL:174514); ABHD16B: Non-return rate (QTL:193420); ZBTB46: Milk protein percen…
cnvr_134	chr13	56365376	56539514	174138	gain	307
cnvr_135	chr13	61444179	61510311	66132	gain	313	TTLL9, PDRG1, XKR7
cnvr_136	chr13	76298838	76340585	41747	gain	124
cnvr_137	chr14	1645654	2814468	1168814	complex	216	LY6D, LYNX1, LYPD2, SLURP1, THEM6, PSCA, JRK, ARC, ADGRB1, TSNARE1, MROH5, PTP4A3, GPR20, SLC45A4, DENND3	LY6D: Milk fat percentage (QTL:33308; QTL:166962; QTL:161706), Milk protein percentage (QTL:161824)
cnvr_138	chr14	13407571	13651141	243570	loss	102
cnvr_139	chr14	17568264	17863393	295129	complex	520
cnvr_140	chr14	20088562	20184685	96123	loss	1063
cnvr_141	chr14	37401030	37592361	191331	complex	219	JPH1
cnvr_142	chr14	42931715	43020793	89078	loss	981	HEY1
cnvr_143	chr14	59196769	59240759	43990	loss	423	ZFPM2	ZFPM2: Milk protein percentage (QTL:175046)
cnvr_144	chr14	60573159	60856786	283627	gain	178	RIMS2	RIMS2: Carcass weight:(QTL:160600;QTL:172720), Bone weight:(QTL:172725;QTL:160610;QTL:154593), Milk protein percentage:(QTL:175052;QTL:175053;QTL:176087)
cnvr_145	chr14	62705509	62746363	40854	loss	329	NCALD, GRHL2	NCALD: Bovine respiratory disease susceptibility (QTL:137215), Milk protein percentage (QTL:175075; QTL:175078; QTL:175076; QTL:175079; QTL:175074; QTL:175077; QTL:175080); GRHL2: Milk fat percentage (QTL:173788; QTL:173789)
cnvr_146	chr14	77817440	77905168	87728	loss	113	RALYL	RALYL: Bovine viral diarrhea virus susceptibility (QTL:37306)
cnvr_147	chr15	32326526	32544394	217868	complex	508
cnvr_148	chr15	42278291	42382603	104312	loss	98	ADM
cnvr_149	chr15	46633591	48309415	1675824	loss	388	APBB1, SMPD1, CAVIN3, CCKBR, CNGA4, FAM160A2, C15H11orf42, OR52W1, OR52B2, OR52L1, OR56A1, OR56A3, OR56A4, OR52E4, OR52E8, OR52E6, OR52N2, OR52N5, OR56B4, TRIM5, TRIM34, TRIM6, OR52B6, OR52H1, MGC137098, UBQLNL, UBQLN3, OR52D1, OR51I2, OR51I1, OR51Q1, OR51M1	APPB1: Pregnancy rate (QTL: 122351); CCKBR: Average daily gain (QTL:24259), Dry matter intake (QTL:24260; QTL:24261; QTL:24276; QTL:24271; QTL:24274), Feed conversion ratio (QTL:24278; QTL:24273; QTL:24262), Residual feed intake (QTL:24263; QTL:24272; QTL:24275; QTL:24264; QTL:24277)
cnvr_150	chr15	50682297	50821354	139057	loss	1409	OR52B4
cnvr_151	chr15	54627343	54745619	118276	loss	77	GDPD5, SERPINH1	SERPINH1: Bovine respiratory disease susceptibility (QTL:160204; QTL:160203)
cnvr_152	chr15	56285244	56501007	215763	gain	292	ACER3, B3GNT6, CAPN5
cnvr_153	chr15	79166222	79575981	409759	complex	89	OR8K1, OR8J1, OR8K3	OR8J1: Liver abscess (QTL:96070)
cnvr_154	chr15	79721708	79802455	80747	loss	136	OR5M3
cnvr_155	chr15	80139222	80224913	85691	gain	313
cnvr_156	chr15	83520952	83793384	272432	complex	504	THYN1, ACAD8, GLB1L3, B3GAT1
cnvr_157	chr16	17871928	18200419	328491	gain	541
cnvr_158	chr16	35589454	35756838	167384	loss	277	RGS7	RGS7: Bovine respiratory disease susceptibility (QTL:160214), Rear leg placement - side view (QTL:48283)
cnvr_159	chr16	48119794	48420731	300937	loss	929
cnvr_160	chr16	49875135	49976111	100976	gain	186	PRDM16	PRDM16: PTA type:(QTL:48311;QTL:48332;QTL:48321), Udder depth:(QTL:48343;QTL:48317;QTL:48328), Rear leg placement - rear view:(QTL:48314;QTL:48324;QTL:48336), Feet and leg conformation:(QTL:48320), Udder attachment:(QTL:48323), Rump width:(QTL:48326), Body depth:(QTL:48329;QTL:48318), Net merit:(QTL:48335), Average daily gain:(QTL:11310;QTL:11312), Udder height:(QTL:48338), Foot angle:(QTL:48309;…
cnvr_161	chr16	55869545	55989422	119877	loss	93
cnvr_162	chr16	64213762	64277215	63453	gain	111	LAMC2
cnvr_163	chr16	71794403	71839497	45094	loss	437
cnvr_164	chr16	79464066	80979927	1515861	complex	110	CAMSAP2, GPR25, INAVA, KIF21B, CACNA1S, ASCL5, TMEM9, IGFN1, PKP1, CYB5R1, ADIPOR1, KLHL12, RABIF, KDM5B, SYT2, PPP1R12B, UBE2T, LGR6, PTPN7, ARL8A, GPR37L1, ELF3, RNPEP, TIMM17A, LMOD1, SHISA4, IPO9, NAV1, CSRP1, PHLDA3, TNNI1, LAD1, TNNT2	LMOD1: Average daily gain (QTL:23222), Subcutaneous fat thickness (QTL:154003)
cnvr_165	chr17	7189111	7485862	296751	gain	170	LRBA, MAB21L2	LRBA: Calving ease (QTL:48681; QTL:48670), Dairy form (QTL:48682; QTL:48671), First service conception (QTL:212308), Foot angle (QTL:48674), Inseminations per conception (QTL:212829), Length of productive life (QTL:48666; QTL:48687; QTL:48677), Milk yield (QTL:48665), Net merit (QTL:48686; QTL:48676), Pregnancy rate (QTL:48683; QTL:48672), Somatic cell score (QTL:48678; QTL:48688), Stillbirth (QT…
cnvr_166	chr17	21720777	22132712	411935	loss	471
cnvr_167	chr17	31152565	31477216	324651	loss	152
cnvr_168	chr17	42534176	42624932	90756	gain	100
cnvr_169	chr17	50321814	50485602	163788	loss	375	TMEM132B
cnvr_170	chr18	8923059	9044384	121325	loss	135
cnvr_171	chr18	13195401	14810181	1614780	complex	142	JPH3, KLHDC4, SLC7A5, CA5A, BANP, ZNF469, ZFPM1, ZC3H18, CYBA, MVD, SNAI3, RNF166, CTU2, PIEZO1, CDT1, APRT, GALNS, TRAPPC2L, PABPN1L, CBFA2T3, ACSF3, CDH15, SLC22A31, ANKRD11, SPG7, RPL13, CPNE7, DPEP1, CHMP1A, SPATA33, CDK10, SPATA2L, VPS9D1, ZNF276, FANCA, SPIRE2, TCF25, MC1R, TUBB3, DEF8, CENPBD1, DBNDD1, GAS8	BANP: Somatic cell score (QTL:175782); TCF25: Bovine tuberculosis susceptibility (QTL:167835; QTL:167832; QTL:167836; QTL:167833)
cnvr_172	chr18	15080807	15547615	466808	complex	229	MYLK3, C18H16orf87, GPT2, DNAJA2, NETO2
cnvr_173	chr18	23578547	23827560	249013	loss	190	IRX6, MMP2, LPCAT2
cnvr_174	chr18	23849530	24031279	181749	gain	382	LPCAT2, SLC6A2, CES1, MT1A, MT1E
cnvr_175	chr18	25791033	25858503	67470	loss	78	CNGB1
cnvr_176	chr18	27856333	28303561	447228	gain	144
cnvr_177	chr18	39599756	39696347	96591	complex	287	ZNF19, ZNF23, CALB2
cnvr_178	chr18	40573511	40602712	29201	gain	84	URI1
cnvr_179	chr18	48310319	48545897	235578	complex	236	RYR1, MAP4K1, EIF3K, ACTN4, CAPN12, LGALS7, LGALS7B, LGALS4	LGALS4: Liver abscess (QTL:96072)
cnvr_180	chr18	51277820	51411693	133873	loss	123	ARHGEF1, CD79A, RPS19, DMRTC2, LYPD4
cnvr_181	chr18	55935296	57689072	1753776	complex	1405	FLT3LG, RPL13A, RPS11, FCGRT, RCN3, NOSIP, PRRG2, PRR12, RRAS, SCAF1, IRF3, BCL2L12, PRMT1, ADM5, CPT1C, TSKS, AP2A1, FUZ, MED25, PTOV1, PNKP, AKT1S1, TBC1D17, IL4I1, NUP62, ATF5, SIGLEC11, VRK3, ZNF473, IZUMO2, MYH14, KCNC3, NAPSA, NR1H2, POLD1, SPIB, MYBPC2, FAM71E1, EMC10, JOSD2, ASPDH, LRRC4B, SYT3, C18H19orf81, SHANK1, CLEC11A, GPR32, ACP4, C18H19orf48, KLK1, KLK15, KLK4, KLK5, KLK6, KLK7, K…	BCL2L12: Milk protein percentage (QTL:65676); MYH14: Calving ease (QTL:147032; QTL:146999); KCNC3: Calving ease (QTL:147033; QTL:147000), Stillbirth (QTL:147048); POLD1: Milk protein yield (QTL:156691; QTL:168293); SYT3: Calving ease (QTL:126029; QTL:49876), Foot angle (QTL:49868), Length of productive life (QTL:49872), Milk fat percentage (QTL:49869), Milk fat yield (QTL:49870), Milk protein per…
cnvr_182	chr18	61738196	62478125	739929	complex	158	NLRP9, BOSTAUV1R424, BOSTAUV1R425, BOSTAUV1R426, EPN1, U2AF2, CCDC106, ZNF581, ZNF580, ZNF784, ZNF865, ZNF524, FIZ1, ZNF579, SBK3, SBK2, SSC5D, NAT14, ZNF628, ISOC2, SHISA7, UBE2S, RPL28, TMEM238, TMEM190, IL11, FAM71E2, COX6B2, KMT5C, TMEM150B, BRSK1, HSPBP1, PPP6R1, TMEM86B, PTPRH, SYT5, DNAAF3, TNNI3, TNNT1, PPP1R12C, EPS8L1, RDH13, GP6, NLRP2	NLRP9: Body temperature (QTL:57053), Calving to conception interval (QTL:127056), Milk protein yield (QTL:57274), Milk yield (QTL:57248), Pregnancy rate (QTL:57128); SSC5D: Connective tissue amount (QTL:172287); TMEM150B: Inseminations per conception (QTL:212862)
cnvr_183	chr18	65671097	65814370	143273	complex	130	ZNF584, ZNF132, ZNF446, SLC27A5, ZBTB45, TRIM28, CHMP2A, UBE2M, MZF1
cnvr_184	chr19	7378165	7414082	35917	loss	120	NOG
cnvr_185	chr19	11522439	11648227	125788	loss	145	TBX4
cnvr_186	chr19	12746565	12998379	251814	complex	1354	USP32, CA4, ZNHIT3, MYO19, PIGW, GGNBP2, DHRS11, MRM1	USP32: Body weight (QTL:224422; QTL:224421)
cnvr_187	chr19	16064959	16101786	36827	loss	78	ASIC2	ASIC2: Beef flavor intensity (QTL:172316), Milk conjugated linoleic acid content (QTL:32313; QTL:32314)
cnvr_188	chr19	20407245	20914334	507089	complex	122	PIPOX, TIAF1, MYO18A, CRYBA1, NUFIP2, TAOK1, ABHD15, TP53I13, GIT1, ANKRD13B, CORO6, SSH2	PIPOX: Milk conjugated linoleic acid content (QTL:32318); SSH2: Body height (QTL:218689)
cnvr_189	chr19	28909477	29082820	173343	loss	738	USP43, DHRS7C, GSG1L2, GLP2R, RCVRN, GAS7
cnvr_190	chr19	31247817	31395869	148052	loss	173	ARHGAP44, ELAC2
cnvr_191	chr19	31865798	31909072	43274	loss	397
cnvr_192	chr19	35804610	35984650	180040	loss	704	TOB1, WFIKKN2, LINC00483
cnvr_193	chr19	49009124	49052596	43472	gain	194	BPTF	BPTF: Myristic acid content (QTL:107659), Myristoleic acid content (QTL:107783), Palmitoleic acid content (QTL:107806)
cnvr_194	chr19	50691143	51709953	1018810	complex	144	CCDC57, NPLOC4, FASN, DUS1L, GPS1, RFNG, DCXR, RAC3, LRRC45, CENPX, ASPSCR1, NOTUM, MYADML2, PYCR1, MAFG, SIRT7, PCYT2, NPB, ANAPC11, ALYREF, ARHGDIA, P4HB, PPP1R27, MCRIP1, GCGR, SLC25A10, MRPL12, HGS, ARL16, CCDC137, OXLD1, PDE6G, TSPAN10, FAAP100, FSCN2, ACTG1, BAHCC1, SLC38A10, NDUFAF8, TEPSIN, CEP131, PVALEF, AATK, BAIAP2, CHMP6, RPTOR	CCDC57: Milk fat percentage (QTL:214848; QTL:173835; QTL:214764; QTL:173836), Milk fat yield (QTL:214849; QTL:214765; QTL:174304), Milk lauric acid content (QTL:32510), Milk myristic acid content (QTL:23250; QTL:23254; QTL:23237; QTL:23240; QTL:23243; QTL:23248; QTL:23251; QTL:23235; QTL:23238; QTL:23241; QTL:23246; QTL:23249; QTL:23253; QTL:23236; QTL:23239; QTL:23242; QTL:23247), Myristic acid …
cnvr_195	chr19	56274000	56399800	125800	complex	103	SUMO2, JPT1, NT5C, ARMC7, SLC16A5, KCTD2, ATP5PD	KCTD2: Body depth (QTL:50147), Dairy form (QTL:50148), Feet and leg conformation (QTL:50150), Foot angle (QTL:50149), PTA type (QTL:50151), Rear leg placement - rear view (QTL:50154), Rump width (QTL:50157), Stature (QTL:50158), Strength (QTL:50159), Teat placement - front (QTL:50152), Teat placement - rear (QTL:50155), Udder attachment (QTL:50153), Udder cleft (QTL:50160), Udder depth (QTL:50161…
cnvr_196	chr19	62821022	62882190	61168	loss	102	PRKCA	PRKCA: Bovine respiratory disease susceptibility (QTL:160293)
cnvr_197	chr20	2010562	2061240	50678	loss	600	FOXI1
cnvr_198	chr20	22696752	22996991	300239	loss	83	ANKRD55
cnvr_199	chr20	27803363	27901130	97767	loss	186
cnvr_200	chr20	29447902	29759679	311777	complex	203	HCN1	HCN1: Lactation persistency (QTL_125224), Milk fat percentage (QTL_173845; QTL_173848; QTL_173851; QTL_173846; QTL_173849; QTL_173847; QTL_173850; QTL_175834), Milk protein percentage (QTL_175206; QTL_175209; QTL_176110; QTL_176113; QTL_175204; QTL_175207; QTL_175210; QTL_176111; QTL_175205; QTL_175208; QTL_176112), Milk protein yield (QTL_176296), Milk yield (QTL_174703; QTL_174706; QTL_176014; …
cnvr_201	chr20	35259879	35463200	203321	gain	93	FYB1, RICTOR	RICTOR: Longissimus muscle area (QTL:157117), Milk fat percentage (QTL:173918), Milk protein percentage (QTL:161878; QTL:175284; QTL:176127), Milk yield (QTL:174758)
cnvr_202	chr20	44816716	45091826	275110	gain	582
cnvr_203	chr20	51813752	52166308	352556	loss	2445
cnvr_204	chr20	63521064	63672361	151297	gain	85	TAS2R1, SEMA5A	SEMA5A: Milk protein percentage (QTL:176128), Subcutaneous fat thickness (QTL:56192)
cnvr_205	chr20	66818777	66921301	102524	gain	76	MED10
cnvr_206	chr20	70907342	71971476	1064134	complex	105	LPCAT1, SLC6A3, CLPTM1L, TERT, SLC6A18, SLC6A19, SLC12A7, NKD2, TRIP13, BRD9, TPPP, CEP72, SLC9A3, EXOC3, AHRR, PDCD6, SDHA, CCDC127, LRRC14B	SLC6A3: Bovine respiratory disease susceptibility (QTL:160304); CEP72: Longissimus muscle area (QTL:157119)
cnvr_207	chr21	12087405	12184875	97470	gain	314
cnvr_208	chr21	14564126	15335014	770888	complex	155	ST8SIA2, SLCO3A1	SLCO3A1: Body weight (QTL:224435)
cnvr_209	chr21	26291880	26468533	176653	loss	180	ARNT2
cnvr_210	chr21	34416654	34502416	85762	loss	487	STRA6	STRA6: Conformation score (QTL:125857)
cnvr_211	chr21	36687370	37064861	377491	gain	103	NOVA1
cnvr_212	chr21	40382995	40438208	55213	loss	135	PRKD1	PRKD1: Calving ease (maternal) (QTL_51192; QTL_51179; QTL_51206), Daughter pregnancy rate (QTL_51207; QTL_51193; QTL_51180), Feet and leg conformation (QTL_51195; QTL_51182; QTL_51209), Length of productive life (QTL_51213; QTL_51187; QTL_51200), Net merit (QTL_51186; QTL_51199; QTL_51212), PTA type (QTL_51183; QTL_51210; QTL_51196); Rump width (QTL_51215; QTL_51189; QTL_51202), Somatic cell scor…
cnvr_213	chr21	46670211	46779702	109491	gain	86	NKX2-1, NKX2-8
cnvr_214	chr21	52336910	52432097	95187	complex	1180
cnvr_215	chr21	53671014	53834580	163566	complex	280
cnvr_216	chr21	68620389	69858568	1238179	complex	195	ASPG, KIF26A, C21H14orf180, TMEM179, INF2, ADSSL1, SIVA1, AKT1, ZBTB42, CEP170B, PLD4, AHNAK2, CLBA1, CDCA4, GPR132, JAG2, NUDT14, BRF1, BTBD6, PACS2, TEX22, MTA1, CRIP2, CRIP1, TEDC1, TMEM121	AKT1: Bovine respiratory disease susceptibility (QTL: 160320; QTL: 160321); BRF1: Conception rate (QTL: 123998)
cnvr_217	chr22	44774719	44892075	117356	gain	77	ERC2	ERC2: Milk protein yield (QTL: 176305), Milk yield (QTL: 176051)
cnvr_218	chr22	45629410	45719793	90383	complex	100
cnvr_219	chr22	50030758	50038809	8051	complex	93	HYAL1, NAA80, HYAL3
cnvr_220	chr22	51342988	51689566	346578	loss	424	PFKFB4, SHISA5, TREX1, ATRIP, TMA7, CCDC51, PLXNB1, SPINK8, NME6, CAMP, CATHL1, CATHL4, CATHL3, CATHL2, CATHL6, CATHL5	SPINK8: Duration of inactivity during open field test (QTL:66118)
cnvr_221	chr22	55010026	55061612	51586	loss	155	SLC6A1	SLC6A1: Body depth (QTL_51831), Dairy form (QTL_51832), PTA type (QTL_51833), Rump width (QTL_51836), Stature (QTL_51837), Strength (QTL_51838), Udder attachment (QTL_51834), Udder cleft (QTL_51839), Udder height (QTL_51835)
cnvr_222	chr22	59169035	59505596	336561	complex	315	H1FX, RAB7A, RPN1, GATA2, DNAJB8, EEFSEC	EEFSEC: Muscle taurine content (QTL:166671; QTL:166669), Temperament (QTL:220055)
cnvr_223	chr23	9403324	9513586	110262	gain	1215	FANCE, RPL10A, TEAD3, TULP1
cnvr_224	chr23	22985879	23091995	106116	gain	433
cnvr_225	chr23	24597471	26883703	2286232	loss	2719	IL17A, IL17F, MCM3, PAQR8, EFHC1, TRAM2, TMEM14A, GSTA2, GSTA1, GSTA5, GSTA3, GSTA4, ICK, FBXO9, GCM1, ELOVL5, BOLA-DQA2, BOLA-DQB, BOLA-DQA5, BLA-DQB, BOLA-DRB3, BOLA-DRB2, BOLA-DRA, BTNL2	IL17A: Interleukin-4 level (QTL:166736; QTL:166735); IL17F: Interleukin-17 level (QTL:166737); Somatic cell score (QTL:166734); GSTA3: Milk protein yield (QTL:175637); ICK: Bovine tuberculosis susceptibility (QTL:168086; QTL:168089; QTL:168084; QTL:168087; QTL:168090; QTL:168085; QTL:168088); GCM1: Milk yield (QTL:168327; QTL:156726); ELOVL5: Bovine respiratory disease susceptibility (QTL:160342)…
cnvr_226	chr23	29517641	29613111	95470	gain	866
cnvr_227	chr23	51592602	51670874	78272	loss	527	GMDS, FOXC1
cnvr_228	chr24	585475	614370	28895	gain	234	PQLC1, KCNG2
cnvr_229	chr24	5293370	5818978	525608	complex	139	CBLN2
cnvr_230	chr24	8898079	9026000	127921	gain	1014
cnvr_231	chr24	19261145	19961769	700624	loss	123	CELF4, KIAA1328
cnvr_232	chr24	27078953	27308041	229088	complex	404
cnvr_233	chr24	32867531	33098507	230976	loss	1312	LAMA3, ANKRD29, NPC1	LAMA3: 305-day milk yield (QTL:218683), Cooking loss (QTL:172313), Inseminations per conception (QTL:212955); NPC1: Body weight (QTL:31583; QTL:31586; QTL:31591), Chest girth (QTL:31589; QTL:31584), Hip width (QTL:31587; QTL:31590; QTL:31585; QTL:31588), Milk fat percentage (QTL:16274), Milk fat yield (QTL:16272), Milk protein percentage (QTL:16275), Milk protein yield (QTL:16273), Non-return rat…
cnvr_234	chr25	19953938	20050726	96788	gain	2400	EEF2K, POLR3E, CDR2
cnvr_235	chr25	25933247	25950148	16901	complex	160	ATP2A1
cnvr_236	chr25	27198386	27538984	340598	loss	113	PRSS53, VKORC1, BCKDK, KAT8, PRSS8, PRSS36, FUS, PYCARD, TRIM72, ITGAM, ITGAX, ITGAD, COX6A2, ARMC5, TGFB1I1, SLC5A2, C25H16orf58, AHSP
cnvr_237	chr25	28608879	28717061	108182	loss	146	CALN1
cnvr_238	chr25	36511484	36653836	142352	loss	556	CYP3A5, CYP3A4
cnvr_239	chr25	38496510	38568564	72054	loss	417	ZNF12, RBAK	ZNF12: Bovine respiratory disease susceptibility (QTL:160367)
cnvr_240	chr25	38690642	39543056	852414	loss	221	RNF216, FSCN1, ACTB, FBXL18, TNRC18, SLC29A4, WIPI2, MMD2, RADIL, PAPOLB, AP5Z1, FOXK1, SDK1
cnvr_241	chr26	23702423	23994008	291585	gain	170	CNNM2, NT5C2, C26H6orf52, INA, PCGF6, TAF5, ATP5MD, PDCD11	NT5C2: Milk C14 index (QTL:34068; QTL:34160; QTL:34183; QTL:33758; QTL:34069; QTL:34161; QTL:34184; QTL:33756; QTL:34067; QTL:34159; QTL:34165; QTL:33757), Milk myristoleic acid content (QTL:33838; QTL:33839; QTL:33837); CNNM2: Milk C14 index (QTL:32976; QTL:32979; QTL:33257; QTL:33907; QTL:34399; QTL:34521; QTL:34851; QTL:32617; QTL:32977; QTL:32980; QTL:33463; QTL:34229; QTL:34519; QTL:34631; Q…
cnvr_242	chr26	28108725	28283530	174805	gain	210	SORCS1	SORCS1: Milk C14 index:(QTL:33452; QTL 33642;QTL:33491;QTL:33709;QTL:33641), Milk linoleic acid content:(QTL:34740; QTL:34743;QTL:34741;QTL:34739;QTL:34742), Carcass weight:(QTL:151379)
cnvr_243	chr26	43992653	44109799	117146	gain	130	OAT, NKX1-2, LHPP
cnvr_244	chr26	48169052	48341670	172618	gain	103
cnvr_245	chr26	50598736	51990348	1391612	complex	479	KNDC1, ADGRA1, CFAP46, NKX6-2, INPP5A, BNIP3, JAKMIP3, DPYSL4, STK32C, LRRC27, PWWP2B
cnvr_246	chr27	10171403	11370634	1199231	gain	1089
cnvr_247	chr27	19243252	19417940	174688	loss	254	ASAH1, PCM1, FGL1
cnvr_248	chr27	22885139	23009502	124363	gain	308
cnvr_249	chr27	26697914	26821155	123241	loss	820	RBPMS, GTF2E2, SMIM18, GSR
cnvr_250	chr27	27669949	27725452	55503	gain	156
cnvr_251	chr27	30694263	30790005	95742	complex	153	UNC5D	UNC5D: Body depth (QTL_53506), Calving ease (maternal) (QTL_53507), Dairy form (QTL_53508), Feet and leg conformation (QTL_53510), Foot angle (QTL_53509), Inseminations per conception (QTL_212990), PTA type (QTL_53511), Rear leg placement - rear view (QTL_53514), Rump width (QTL_53517), Stature (QTL_53518), Strength (QTL_53519), Teat placement - front (QTL_53512), Teat placement - rear (QTL_53515…
cnvr_252	chr27	42814941	42871781	56840	gain	136
cnvr_253	chr28	27751	466053	438302	loss	332	OR5D14, OR5L2, OR5AS1
cnvr_254	chr28	7958739	8010103	51364	gain	125	ARID4B
cnvr_255	chr28	12839224	12922752	83528	loss	1447	ZNF33B
cnvr_256	chr28	18062670	18144747	82077	gain	111	ARID5B	ARID5B: Inseminations per conception (QTL_212993), Milk fat percentage (QTL_162059), Milk protein percentage (QTL_16206), Milk protein yield (QTL_16204); Milk yield (QTL_16203)
cnvr_257	chr28	24905998	24940953	34955	loss	138	TET1
cnvr_258	chr28	29722566	29810167	87601	loss	237	CAMK2G, PLAU
cnvr_259	chr28	34601278	34632517	31239	gain	351
cnvr_260	chr28	35233874	35389980	156106	loss	235	TMEM254
cnvr_261	chr28	39042278	39252840	210562	complex	105	GHITM, C28H10orf99, CDHR1, LRIT2, LRIT1, RGR
cnvr_262	chr28	40626934	40662835	35901	loss	117	GRID1
cnvr_263	chr29	17401412	17550202	148790	loss	195	TENM4, NARS2	TENM4: Myristic acid content (QTL:107765); NARS2: Milk protein yield (QTL:168303; QTL:156701)
cnvr_264	chr29	29316818	29393279	76461	loss	122	CDON
cnvr_265	chr29	31451846	31502791	50945	gain	86
cnvr_266	chr29	42624250	42720594	96344	loss	444	CCDC88B, RPS6KA4	CCDC88B: Temperament (QTL:126024)
cnvr_267	chr29	49403810	51090359	1686549	complex	485	IGF2, MRPL23, TNNT3, PRR33, LSP1, TNNI2, SYT8, CTSD, IFITM10, DUSP8, MOB2, BRSK2, TOLLIP, MUC5AC, MUC2, MUC6, AP2A2, CHID1, TSPAN4, POLR2L, CD151, CRACR2B, PNPLA2, RPLP2, PIDD1, SLC25A22, CEND1, GATD1, TALDO1, EPS8L2, TMEM80, DEAF1, DRD4, SCT, CDHR5, IRF7, PHRF1, RASSF7, LMNTD2, LRRC56, HRAS, RNH1, PTDSS2, ANO9, SIGIRR, PKP3, B4GALNT4, IFITM3, IFITM1	IGF2: Average daily gain (QTL:18453), Body weight (QTL:30845; QTL:30848; QTL:30846; QTL:19827; QTL:30844; QTL:30847), Carcass weight (QTL:13054), Conformation score (QTL:13055; QTL:13056), Fat thickness at the 12th rib (QTL:18456), Feed conversion ratio (QTL:18454), Longissimus muscle area (QTL:18455), Milk fat percentage (QTL:13050; QTL:13048; QTL:13049), Milk fat yield (QTL:13047), Milk lactose…

## Sheet: CNV_in_CNVR_2%
Chr	Animal_ID	Start	End	Herd	State	Length	SNP	CNVR_2%_id	Start_CNVR	End_CNVR	Length_CNVR	Final_State_CNVR	Number individuals
1	Herd_1_0002	15484128	15532824	Herd_1	loss	48696	3	cnvr_2%_001	15484128	15577736	93608	complex	1258
1	Herd_1_0004	15484128	15532824	Herd_1	loss	48696	3	cnvr_2%_001	15484128	15577736	93608	complex	1258
1	Herd_1_0006	15484128	15532824	Herd_1	loss	48696	3	cnvr_2%_001	15484128	15577736	93608	complex	1258
1	Herd_1_0007	15484128	15532824	Herd_1	loss	48696	3	cnvr_2%_001	15484128	15577736	93608	complex	1258
1	Herd_1_0008	15484128	15532824	Herd_1	loss	48696	3	cnvr_2%_001	15484128	15577736	93608	complex	1258
1	Herd_1_0012	15484128	15532824	Herd_1	loss	48696	3	cnvr_2%_001	15484128	15577736	93608	complex	1258
1	Herd_1_0014	15484128	15532824	Herd_1	loss	48696	3	cnvr_2%_001	15484128	15577736	93608	complex	1258
1	Herd_1_0492	15484128	15532824	Herd_1	loss	48696	3	cnvr_2%_001	15484128	15577736	93608	complex	1258
1	Herd_1_0493	15484128	15532824	Herd_1	loss	48696	3	cnvr_2%_001	15484128	15577736	93608	complex	1258
1	Herd_1_0494	15484128	15532824	Herd_1	loss	48696	3	cnvr_2%_001	15484128	15577736	93608	complex	1258
1	Herd_1_0496	15484128	15532824	Herd_1	loss	48696	3	cnvr_2%_001	15484128	15577736	93608	complex	1258
1	Herd_1_0497	15484128	15532824	Herd_1	loss	48696	3	cnvr_2%_001	15484128	15577736	93608	complex	1258
1	Herd_1_0498	15484128	15532824	Herd_1	loss	48696	3	cnvr_2%_001	15484128	15577736	93608	complex	1258
1	Herd_1_0499	15484128	15532824	Herd_1	loss	48696	3	cnvr_2%_001	15484128	15577736	93608	complex	1258
1	Herd_1_0501	15484128	15532824	Herd_1	loss	48696	3	cnvr_2%_001	15484128	15577736	93608	complex	1258
1	Herd_1_0503	15484128	15532824	Herd_1	loss	48696	3	cnvr_2%_001	15484128	15577736	93608	complex	1258
1	Herd_1_0504	15484128	15532824	Herd_1	loss	48696	3	cnvr_2%_001	15484128	15577736	93608	complex	1258
1	Herd_1_0505	15484128	15532824	Herd_1	loss	48696	3	cnvr_2%_001	15484128	15577736	93608	complex	1258
1	Herd_1_0507	15484128	15532824	Herd_1	loss	48696	3	cnvr_2%_001	15484128	15577736	93608	complex	1258
1	Herd_1_0508	15484128	15532824	Herd_1	loss	48696	3	cnvr_2%_001	15484128	15577736	93608	complex	1258
1	Herd_1_0509	15484128	15532824	Herd_1	loss	48696	3	cnvr_2%_001	15484128	15577736	93608	complex	1258
1	Herd_1_0519	15484128	15532824	Herd_1	loss	48696	3	cnvr_2%_001	15484128	15577736	93608	complex	1258
1	Herd_1_0520	15484128	15532824	Herd_1	loss	48696	3	cnvr_2%_001	15484128	15577736	93608	complex	1258
1	Herd_1_0521	15484128	15532824	Herd_1	loss	48696	3	cnvr_2%_001	15484128	15577736	93608	complex	1258
1	Herd_1_0522	15484128	15532824	Herd_1	loss	48696	3	cnvr_2%_001	15484128	15577736	93608	complex	1258
1	Herd_1_0523	15484128	15532824	Herd_1	loss	48696	3	cnvr_2%_001	15484128	15577736	93608	complex	1258
1	Herd_1_0525	15484128	15532824	Herd_1	loss	48696	3	cnvr_2%_001	15484128	15577736	93608	complex	1258
1	Herd_1_0529	15484128	15532824	Herd_1	loss	48696	3	cnvr_2%_001	15484128	15577736	93608	complex	1258
1	Herd_1_0530	15484128	15532824	Herd_1	loss	48696	3	cnvr_2%_001	15484128	15577736	93608	complex	1258
1	Herd_1_0531	15484128	15532824	Herd_1	loss	48696	3	cnvr_2%_001	15484128	15577736	93608	complex	1258
1	Herd_1_0534	15484128	15532824	Herd_1	loss	48696	3	cnvr_2%_001	15484128	15577736	93608	complex	1258
1	Herd_1_0540	15484128	15532824	Herd_1	loss	48696	3	cnvr_2%_001	15484128	15577736	93608	complex	1258
1	Herd_2_0003	15484128	15532824	Herd_2	loss	48696	3	cnvr_2%_001	15484128	15577736	93608	complex	1258
1	Herd_2_0009	15484128	15532824	Herd_2	loss	48696	3	cnvr_2%_001	15484128	15577736	93608	complex	1258
1	Herd_2_0011	15484128	15532824	Herd_2	loss	48696	3	cnvr_2%_001	15484128	15577736	93608	complex	1258
1	Herd_2_0013	15484128	15532824	Herd_2	loss	48696	3	cnvr_2%_001	15484128	15577736	93608	complex	1258
1	Herd_2_0014	15484128	15532824	Herd_2	loss	48696	3	cnvr_2%_001	15484128	15577736	93608	complex	1258
1	Herd_2_0017	15484128	15532824	Herd_2	loss	48696	3	cnvr_2%_001	15484128	15577736	93608	complex	1258
1	Herd_2_0021	15484128	15532824	Herd_2	loss	48696	3	cnvr_2%_001	15484128	15577736	93608	complex	1258
1	Herd_2_0023	15484128	15532824	Herd_2	loss	48696	3	cnvr_2%_001	15484128	15577736	93608	complex	1258
1	Herd_2_0024	15484128	15532824	Herd_2	loss	48696	3	cnvr_2%_001	15484128	15577736	93608	complex	1258
1	Herd_2_0025	15484128	15532824	Herd_2	loss	48696	3	cnvr_2%_001	15484128	15577736	93608	complex	1258
1	Herd_2_0027	15484128	15532824	Herd_2	loss	48696	3	cnvr_2%_001	15484128	15577736	93608	complex	1258
1	Herd_2_0028	15484128	15532824	Herd_2	loss	48696	3	cnvr_2%_001	15484128	15577736	93608	complex	1258
1	Herd_2_0030	15484128	15532824	Herd_2	loss	48696	3	cnvr_2%_001	15484128	15577736	93608	complex	1258
1	Herd_2_0031	15484128	15532824	Herd_2	loss	48696	3	cnvr_2%_001	15484128	15577736	93608	complex	1258
1	Herd_2_0032	15484128	15532824	Herd_2	loss	48696	3	cnvr_2%_001	15484128	15577736	93608	complex	1258
1	Herd_2_0034	15484128	15532824	Herd_2	loss	48696	3	cnvr_2%_001	15484128	15577736	93608	complex	1258
1	Herd_2_0035	15484128	15532824	Herd_2	loss	48696	3	cnvr_2%_001	15484128	15577736	93608	complex	1258
1	Herd_2_0036	15484128	15532824	Herd_2	loss	48696	3	cnvr_2%_001	15484128	15577736	93608	complex	1258
1	Herd_2_0037	15484128	15532824	Herd_2	loss	48696	3	cnvr_2%_001	15484128	15577736	93608	complex	1258
1	Herd_2_0038	15484128	15532824	Herd_2	loss	48696	3	cnvr_2%_001	15484128	15577736	93608	complex	1258
1	Herd_2_0039	15484128	15532824	Herd_2	loss	48696	3	cnvr_2%_001	15484128	15577736	93608	complex	1258
1	Herd_2_0040	15484128	15532824	Herd_2	loss	48696	3	cnvr_2%_001	15484128	15577736	93608	complex	1258
1	Herd_2_0041	15484128	15532824	Herd_2	loss	48696	3	cnvr_2%_001	15484128	15577736	93608	complex	1258
1	Herd_2_0043	15484128	15532824	Herd_2	loss	48696	3	cnvr_2%_001	15484128	15577736	93608	complex	1258
1	Herd_2_0044	15484128	15532824	Herd_2	loss	48696	3	cnvr_2%_001	15484128	15577736	93608	complex	1258
1	Herd_2_0046	15484128	15532824	Herd_2	loss	48696	3	cnvr_2%_001	15484128	15577736	93608	complex	1258
1	Herd_2_0047	15484128	15532824	Herd_2	loss	48696	3	cnvr_2%_001	15484128	15577736	93608	complex	1258
1	Herd_2_0048	15484128	15532824	Herd_2	loss	48696	3	cnvr_2%_001	15484128	15577736	93608	complex	1258
1	Herd_2_0049	15484128	15532824	Herd_2	loss	48696	3	cnvr_2%_001	15484128	15577736	93608	complex	1258
1	Herd_2_0050	15484128	15532824	Herd_2	loss	48696	3	cnvr_2%_001	15484128	15577736	93608	complex	1258
1	Herd_2_0051	15484128	15532824	Herd_2	loss	48696	3	cnvr_2%_001	15484128	15577736	93608	complex	1258
1	Herd_2_0060	15484128	15532824	Herd_2	loss	48696	3	cnvr_2%_001	15484128	15577736	93608	complex	1258
1	Herd_2_0061	15484128	15532824	Herd_2	loss	48696	3	cnvr_2%_001	15484128	15577736	93608	complex	1258
1	Herd_2_0062	15484128	15532824	Herd_2	loss	48696	3	cnvr_2%_001	15484128	15577736	93608	complex	1258
1	Herd_2_0065	15484128	15532824	Herd_2	loss	48696	3	cnvr_2%_001	15484128	15577736	93608	complex	1258
1	Herd_2_0066	15484128	15532824	Herd_2	loss	48696	3	cnvr_2%_001	15484128	15577736	93608	complex	1258
1	Herd_2_0068	15484128	15532824	Herd_2	loss	48696	3	cnvr_2%_001	15484128	15577736	93608	complex	1258
1	Herd_2_0070	15484128	15532824	Herd_2	loss	48696	3	cnvr_2%_001	15484128	15577736	93608	complex	1258
1	Herd_2_0071	15484128	15532824	Herd_2	loss	48696	3	cnvr_2%_001	15484128	15577736	93608	complex	1258
1	Herd_2_0072	15484128	15532824	Herd_2	loss	48696	3	cnvr_2%_001	15484128	15577736	93608	complex	1258
1	Herd_2_0073	15484128	15532824	Herd_2	loss	48696	3	cnvr_2%_001	15484128	15577736	93608	complex	1258
1	Herd_2_0076	15484128	15532824	Herd_2	loss	48696	3	cnvr_2%_001	15484128	15577736	93608	complex	1258
1	Herd_2_0077	15484128	15532824	Herd_2	loss	48696	3	cnvr_2%_001	15484128	15577736	93608	complex	1258
1	Herd_2_0079	15484128	15532824	Herd_2	loss	48696	3	cnvr_2%_001	15484128	15577736	93608	complex	1258
1	Herd_2_0080	15484128	15532824	Herd_2	loss	48696	3	cnvr_2%_001	15484128	15577736	93608	complex	1258
1	Herd_2_0081	15484128	15532824	Herd_2	loss	48696	3	cnvr_2%_001	15484128	15577736	93608	complex	1258
1	Herd_2_0083	15484128	15532824	Herd_2	loss	48696	3	cnvr_2%_001	15484128	15577736	93608	complex	1258
1	Herd_2_0084	15484128	15532824	Herd_2	loss	48696	3	cnvr_2%_001	15484128	15577736	93608	complex	1258
1	Herd_2_0085	15484128	15532824	Herd_2	loss	48696	3	cnvr_2%_001	15484128	15577736	93608	complex	1258
1	Herd_2_0087	15484128	15532824	Herd_2	loss	48696	3	cnvr_2%_001	15484128	15577736	93608	complex	1258
1	Herd_2_0090	15484128	15532824	Herd_2	loss	48696	3	cnvr_2%_001	15484128	15577736	93608	complex	1258
1	Herd_2_0091	15484128	15532824	Herd_2	loss	48696	3	cnvr_2%_001	15484128	15577736	93608	complex	1258
1	Herd_2_0092	15484128	15532824	Herd_2	loss	48696	3	cnvr_2%_001	15484128	15577736	93608	complex	1258
1	Herd_2_0094	15484128	15532824	Herd_2	loss	48696	3	cnvr_2%_001	15484128	15577736	93608	complex	1258
1	Herd_2_0096	15484128	15532824	Herd_2	loss	48696	3	cnvr_2%_001	15484128	15577736	93608	complex	1258
1	Herd_2_0098	15484128	15532824	Herd_2	loss	48696	3	cnvr_2%_001	15484128	15577736	93608	complex	1258
1	Herd_2_0100	15484128	15532824	Herd_2	loss	48696	3	cnvr_2%_001	15484128	15577736	93608	complex	1258
1	Herd_2_0101	15484128	15532824	Herd_2	loss	48696	3	cnvr_2%_001	15484128	15577736	93608	complex	1258
1	Herd_2_0102	15484128	15532824	Herd_2	loss	48696	3	cnvr_2%_001	15484128	15577736	93608	complex	1258
1	Herd_2_0103	15484128	15532824	Herd_2	loss	48696	3	cnvr_2%_001	15484128	15577736	93608	complex	1258
1	Herd_2_0106	15484128	15532824	Herd_2	loss	48696	3	cnvr_2%_001	15484128	15577736	93608	complex	1258
1	Herd_2_0108	15484128	15532824	Herd_2	loss	48696	3	cnvr_2%_001	15484128	15577736	93608	complex	1258
1	Herd_2_0110	15484128	15532824	Herd_2	loss	48696	3	cnvr_2%_001	15484128	15577736	93608	complex	1258
1	Herd_2_0113	15484128	15532824	Herd_2	loss	48696	3	cnvr_2%_001	15484128	15577736	93608	complex	1258
1	Herd_2_0115	15484128	15532824	Herd_2	loss	48696	3	cnvr_2%_001	15484128	15577736	93608	complex	1258
1	Herd_2_0116	15484128	15532824	Herd_2	loss	48696	3	cnvr_2%_001	15484128	15577736	93608	complex	1258
1	Herd_2_0117	15484128	15532824	Herd_2	loss	48696	3	cnvr_2%_001	15484128	15577736	93608	complex	1258
1	Herd_2_0118	15484128	15532824	Herd_2	loss	48696	3	cnvr_2%_001	15484128	15577736	93608	complex	1258
1	Herd_2_0119	15484128	15532824	Herd_2	loss	48696	3	cnvr_2%_001	15484128	15577736	93608	complex	1258
1	Herd_2_0122	15484128	15532824	Herd_2	loss	48696	3	cnvr_2%_001	15484128	15577736	93608	complex	1258
1	Herd_2_0123	15484128	15532824	Herd_2	loss	48696	3	cnvr_2%_001	15484128	15577736	93608	complex	1258
1	Herd_2_0124	15484128	15532824	Herd_2	loss	48696	3	cnvr_2%_001	15484128	15577736	93608	complex	1258
1	Herd_2_0125	15484128	15532824	Herd_2	loss	48696	3	cnvr_2%_001	15484128	15577736	93608	complex	1258
1	Herd_2_0126	15484128	15532824	Herd_2	loss	48696	3	cnvr_2%_001	15484128	15577736	93608	complex	1258
1	Herd_2_0127	15484128	15532824	Herd_2	loss	48696	3	cnvr_2%_001	15484128	15577736	93608	complex	1258
1	Herd_2_0128	15484128	15532824	Herd_2	loss	48696	3	cnvr_2%_001	15484128	15577736	93608	complex	1258
1	Herd_2_0131	15484128	15532824	Herd_2	loss	48696	3	cnvr_2%_001	15484128	15577736	93608	complex	1258
1	Herd_2_0132	15484128	15532824	Herd_2	loss	48696	3	cnvr_2%_001	15484128	15577736	93608	complex	1258
1	Herd_2_0134	15484128	15532824	Herd_2	loss	48696	3	cnvr_2%_001	15484128	15577736	93608	complex	1258
1	Herd_2_0137	15484128	15532824	Herd_2	loss	48696	3	cnvr_2%_001	15484128	15577736	93608	complex	1258
1	Herd_2_0138	15484128	15532824	Herd_2	loss	48696	3	cnvr_2%_001	15484128	15577736	93608	complex	1258
1	Herd_2_0139	15484128	15532824	Herd_2	loss	48696	3	cnvr_2%_001	15484128	15577736	93608	complex	1258
1	Herd_2_0142	15484128	15532824	Herd_2	loss	48696	3	cnvr_2%_001	15484128	15577736	93608	complex	1258
1	Herd_2_0143	15484128	15532824	Herd_2	loss	48696	3	cnvr_2%_001	15484128	15577736	93608	complex	1258
1	Herd_2_0144	15484128	15532824	Herd_2	loss	48696	3	cnvr_2%_001	15484128	15577736	93608	complex	1258
1	Herd_2_0145	15484128	15532824	Herd_2	loss	48696	3	cnvr_2%_001	15484128	15577736	93608	complex	1258
1	Herd_2_0147	15484128	15532824	Herd_2	loss	48696	3	cnvr_2%_001	15484128	15577736	93608	complex	1258
1	Herd_2_0148	15484128	15532824	Herd_2	loss	48696	3	cnvr_2%_001	15484128	15577736	93608	complex	1258
1	Herd_2_0149	15484128	15532824	Herd_2	loss	48696	3	cnvr_2%_001	15484128	15577736	93608	complex	1258
1	Herd_2_0151	15484128	15532824	Herd_2	loss	48696	3	cnvr_2%_001	15484128	15577736	93608	complex	1258
1	Herd_2_0153	15484128	15532824	Herd_2	loss	48696	3	cnvr_2%_001	15484128	15577736	93608	complex	1258
1	Herd_2_0155	15484128	15532824	Herd_2	loss	48696	3	cnvr_2%_001	15484128	15577736	93608	complex	1258
1	Herd_2_0162	15484128	15532824	Herd_2	loss	48696	3	cnvr_2%_001	15484128	15577736	93608	complex	1258
1	Herd_2_0163	15484128	15532824	Herd_2	loss	48696	3	cnvr_2%_001	15484128	15577736	93608	complex	1258
1	Herd_2_0164	15484128	15532824	Herd_2	loss	48696	3	cnvr_2%_001	15484128	15577736	93608	complex	1258
1	Herd_2_0166	15484128	15532824	Herd_2	loss	48696	3	cnvr_2%_001	15484128	15577736	93608	complex	1258
1	Herd_2_0169	15484128	15532824	Herd_2	loss	48696	3	cnvr_2%_001	15484128	15577736	93608	complex	1258
1	Herd_2_0171	15484128	15532824	Herd_2	loss	48696	3	cnvr_2%_001	15484128	15577736	93608	complex	1258
1	Herd_2_0172	15484128	15532824	Herd_2	loss	48696	3	cnvr_2%_001	15484128	15577736	93608	complex	1258
1	Herd_2_0177	15484128	15532824	Herd_2	loss	48696	3	cnvr_2%_001	15484128	15577736	93608	complex	1258
1	Herd_2_0188	15484128	15532824	Herd_2	loss	48696	3	cnvr_2%_001	15484128	15577736	93608	complex	1258
1	Herd_2_0189	15484128	15532824	Herd_2	loss	48696	3	cnvr_2%_001	15484128	15577736	93608	complex	1258
1	Herd_2_0192	15484128	15532824	Herd_2	loss	48696	3	cnvr_2%_001	15484128	15577736	93608	complex	1258
1	Herd_2_0194	15484128	15532824	Herd_2	loss	48696	3	cnvr_2%_001	15484128	15577736	93608	complex	1258
1	Herd_2_0257	15484128	15532824	Herd_2	loss	48696	3	cnvr_2%_001	15484128	15577736	93608	complex	1258
1	Herd_2_0260	15484128	15532824	Herd_2	loss	48696	3	cnvr_2%_001	15484128	15577736	93608	complex	1258
1	Herd_2_0261	15484128	15532824	Herd_2	loss	48696	3	cnvr_2%_001	15484128	15577736	93608	complex	1258
1	Herd_2_0262	15484128	15532824	Herd_2	loss	48696	3	cnvr_2%_001	15484128	15577736	93608	complex	1258
1	Herd_2_0263	15484128	15532824	Herd_2	loss	48696	3	cnvr_2%_001	15484128	15577736	93608	complex	1258
1	Herd_3_0001	15484128	15532824	Herd_3	loss	48696	3	cnvr_2%_001	15484128	15577736	93608	complex	1258
1	Herd_3_0002	15484128	15532824	Herd_3	loss	48696	3	cnvr_2%_001	15484128	15577736	93608	complex	1258
1	Herd_3_0003	15484128	15532824	Herd_3	loss	48696	3	cnvr_2%_001	15484128	15577736	93608	complex	1258
1	Herd_3_0008	15484128	15532824	Herd_3	loss	48696	3	cnvr_2%_001	15484128	15577736	93608	complex	1258
1	Herd_3_0012	15484128	15532824	Herd_3	loss	48696	3	cnvr_2%_001	15484128	15577736	93608	complex	1258
1	Herd_3_0014	15484128	15532824	Herd_3	loss	48696	3	cnvr_2%_001	15484128	15577736	93608	complex	1258
1	Herd_3_0020	15484128	15532824	Herd_3	loss	48696	3	cnvr_2%_001	15484128	15577736	93608	complex	1258
1	Herd_3_0022	15484128	15532824	Herd_3	loss	48696	3	cnvr_2%_001	15484128	15577736	93608	complex	1258
1	Herd_3_0027	15484128	15532824	Herd_3	loss	48696	3	cnvr_2%_001	15484128	15577736	93608	complex	1258
1	Herd_3_0032	15484128	15532824	Herd_3	loss	48696	3	cnvr_2%_001	15484128	15577736	93608	complex	1258
1	Herd_3_0034	15484128	15532824	Herd_3	loss	48696	3	cnvr_2%_001	15484128	15577736	93608	complex	1258
1	Herd_3_0035	15484128	15532824	Herd_3	loss	48696	3	cnvr_2%_001	15484128	15577736	93608	complex	1258
1	Herd_3_0038	15484128	15532824	Herd_3	loss	48696	3	cnvr_2%_001	15484128	15577736	93608	complex	1258
1	Herd_3_0047	15484128	15532824	Herd_3	loss	48696	3	cnvr_2%_001	15484128	15577736	93608	complex	1258
1	Herd_3_0048	15484128	15532824	Herd_3	loss	48696	3	cnvr_2%_001	15484128	15577736	93608	complex	1258
1	Herd_3_0050	15484128	15532824	Herd_3	loss	48696	3	cnvr_2%_001	15484128	15577736	93608	complex	1258
1	Herd_3_0053	15484128	15532824	Herd_3	loss	48696	3	cnvr_2%_001	15484128	15577736	93608	complex	1258
1	Herd_3_0057	15484128	15532824	Herd_3	loss	48696	3	cnvr_2%_001	15484128	15577736	93608	complex	1258
1	Herd_3_0058	15484128	15532824	Herd_3	loss	48696	3	cnvr_2%_001	15484128	15577736	93608	complex	1258
1	Herd_3_0064	15484128	15532824	Herd_3	loss	48696	3	cnvr_2%_001	15484128	15577736	93608	complex	1258
1	Herd_3_0071	15484128	15532824	Herd_3	loss	48696	3	cnvr_2%_001	15484128	15577736	93608	complex	1258
1	Herd_3_0073	15484128	15532824	Herd_3	loss	48696	3	cnvr_2%_001	15484128	15577736	93608	complex	1258
1	Herd_3_0075	15484128	15532824	Herd_3	loss	48696	3	cnvr_2%_001	15484128	15577736	93608	complex	1258
1	Herd_3_0076	15484128	15532824	Herd_3	loss	48696	3	cnvr_2%_001	15484128	15577736	93608	complex	1258
1	Herd_3_0078	15484128	15532824	Herd_3	loss	48696	3	cnvr_2%_001	15484128	15577736	93608	complex	1258
1	Herd_3_0082	15484128	15532824	Herd_3	loss	48696	3	cnvr_2%_001	15484128	15577736	93608	complex	1258
1	Herd_3_0084	15484128	15532824	Herd_3	loss	48696	3	cnvr_2%_001	15484128	15577736	93608	complex	1258
1	Herd_3_0088	15484128	15532824	Herd_3	loss	48696	3	cnvr_2%_001	15484128	15577736	93608	complex	1258
1	Herd_3_0096	15484128	15532824	Herd_3	loss	48696	3	cnvr_2%_001	15484128	15577736	93608	complex	1258
1	Herd_3_0097	15484128	15532824	Herd_3	loss	48696	3	cnvr_2%_001	15484128	15577736	93608	complex	1258
1	Herd_3_0099	15484128	15532824	Herd_3	loss	48696	3	cnvr_2%_001	15484128	15577736	93608	complex	1258
1	Herd_3_0106	15484128	15532824	Herd_3	loss	48696	3	cnvr_2%_001	15484128	15577736	93608	complex	1258
1	Herd_3_0107	15484128	15532824	Herd_3	loss	48696	3	cnvr_2%_001	15484128	15577736	93608	complex	1258
1	Herd_3_0115	15484128	15532824	Herd_3	loss	48696	3	cnvr_2%_001	15484128	15577736	93608	complex	1258
1	Herd_3_0119	15484128	15532824	Herd_3	loss	48696	3	cnvr_2%_001	15484128	15577736	93608	complex	1258
1	Herd_3_0125	15484128	15532824	Herd_3	loss	48696	3	cnvr_2%_001	15484128	15577736	93608	complex	1258
1	Herd_3_0127	15484128	15532824	Herd_3	loss	48696	3	cnvr_2%_001	15484128	15577736	93608	complex	1258
1	Herd_3_0128	15484128	15532824	Herd_3	loss	48696	3	cnvr_2%_001	15484128	15577736	93608	complex	1258
1	Herd_3_0132	15484128	15532824	Herd_3	loss	48696	3	cnvr_2%_001	15484128	15577736	93608	complex	1258
1	Herd_3_0133	15484128	15532824	Herd_3	loss	48696	3	cnvr_2%_001	15484128	15577736	93608	complex	1258
1	Herd_3_0136	15484128	15532824	Herd_3	loss	48696	3	cnvr_2%_001	15484128	15577736	93608	complex	1258
1	Herd_3_0138	15484128	15532824	Herd_3	loss	48696	3	cnvr_2%_001	15484128	15577736	93608	complex	1258
1	Herd_3_0148	15484128	15532824	Herd_3	loss	48696	3	cnvr_2%_001	15484128	15577736	93608	complex	1258
1	Herd_3_0149	15484128	15532824	Herd_3	loss	48696	3	cnvr_2%_001	15484128	15577736	93608	complex	1258
1	Herd_3_0150	15484128	15532824	Herd_3	loss	48696	3	cnvr_2%_001	15484128	15577736	93608	complex	1258
1	Herd_3_0152	15484128	15532824	Herd_3	loss	48696	3	cnvr_2%_001	15484128	15577736	93608	complex	1258
1	Herd_3_0154	15484128	15532824	Herd_3	loss	48696	3	cnvr_2%_001	15484128	15577736	93608	complex	1258
1	Herd_3_0156	15484128	15532824	Herd_3	loss	48696	3	cnvr_2%_001	15484128	15577736	93608	complex	1258
1	Herd_3_0158	15484128	15532824	Herd_3	loss	48696	3	cnvr_2%_001	15484128	15577736	93608	complex	1258
1	Herd_3_0162	15484128	15532824	Herd_3	loss	48696	3	cnvr_2%_001	15484128	15577736	93608	complex	1258
1	Herd_3_0163	15484128	15532824	Herd_3	loss	48696	3	cnvr_2%_001	15484128	15577736	93608	complex	1258
1	Herd_3_0164	15484128	15532824	Herd_3	loss	48696	3	cnvr_2%_001	15484128	15577736	93608	complex	1258
1	Herd_3_0167	15484128	15532824	Herd_3	loss	48696	3	cnvr_2%_001	15484128	15577736	93608	complex	1258
1	Herd_3_0168	15484128	15532824	Herd_3	loss	48696	3	cnvr_2%_001	15484128	15577736	93608	complex	1258
1	Herd_3_0169	15484128	15532824	Herd_3	loss	48696	3	cnvr_2%_001	15484128	15577736	93608	complex	1258
1	Herd_3_0172	15484128	15532824	Herd_3	loss	48696	3	cnvr_2%_001	15484128	15577736	93608	complex	1258
1	Herd_3_0174	15484128	15532824	Herd_3	loss	48696	3	cnvr_2%_001	15484128	15577736	93608	complex	1258
1	Herd_3_0175	15484128	15532824	Herd_3	loss	48696	3	cnvr_2%_001	15484128	15577736	93608	complex	1258
1	Herd_3_0176	15484128	15532824	Herd_3	loss	48696	3	cnvr_2%_001	15484128	15577736	93608	complex	1258
1	Herd_3_0182	15484128	15532824	Herd_3	loss	48696	3	cnvr_2%_001	15484128	15577736	93608	complex	1258
1	Herd_3_0183	15484128	15532824	Herd_3	loss	48696	3	cnvr_2%_001	15484128	15577736	93608	complex	1258
1	Herd_3_0185	15484128	15532824	Herd_3	loss	48696	3	cnvr_2%_001	15484128	15577736	93608	complex	1258
1	Herd_3_0188	15484128	15532824	Herd_3	loss	48696	3	cnvr_2%_001	15484128	15577736	93608	complex	1258
1	Herd_3_0189	15484128	15532824	Herd_3	loss	48696	3	cnvr_2%_001	15484128	15577736	93608	complex	1258
1	Herd_3_0192	15484128	15532824	Herd_3	loss	48696	3	cnvr_2%_001	15484128	15577736	93608	complex	1258
1	Herd_3_0193	15484128	15532824	Herd_3	loss	48696	3	cnvr_2%_001	15484128	15577736	93608	complex	1258
1	Herd_3_0198	15484128	15532824	Herd_3	loss	48696	3	cnvr_2%_001	15484128	15577736	93608	complex	1258
1	Herd_3_0200	15484128	15532824	Herd_3	loss	48696	3	cnvr_2%_001	15484128	15577736	93608	complex	1258
1	Herd_3_0201	15484128	15532824	Herd_3	loss	48696	3	cnvr_2%_001	15484128	15577736	93608	complex	1258
1	Herd_3_0203	15484128	15532824	Herd_3	loss	48696	3	cnvr_2%_001	15484128	15577736	93608	complex	1258
1	Herd_3_0204	15484128	15532824	Herd_3	loss	48696	3	cnvr_2%_001	15484128	15577736	93608	complex	1258
1	Herd_3_0205	15484128	15532824	Herd_3	loss	48696	3	cnvr_2%_001	15484128	15577736	93608	complex	1258
1	Herd_3_0206	15484128	15532824	Herd_3	loss	48696	3	cnvr_2%_001	15484128	15577736	93608	complex	1258
1	Herd_3_0207	15484128	15532824	Herd_3	loss	48696	3	cnvr_2%_001	15484128	15577736	93608	complex	1258
1	Herd_3_0208	15484128	15532824	Herd_3	loss	48696	3	cnvr_2%_001	15484128	15577736	93608	complex	1258
1	Herd_3_0209	15484128	15532824	Herd_3	loss	48696	3	cnvr_2%_001	15484128	15577736	93608	complex	1258
1	Herd_3_0213	15484128	15532824	Herd_3	loss	48696	3	cnvr_2%_001	15484128	15577736	93608	complex	1258
1	Herd_3_0215	15484128	15532824	Herd_3	loss	48696	3	cnvr_2%_001	15484128	15577736	93608	complex	1258
1	Herd_3_0216	15484128	15532824	Herd_3	loss	48696	3	cnvr_2%_001	15484128	15577736	93608	complex	1258
1	Herd_3_0222	15484128	15532824	Herd_3	loss	48696	3	cnvr_2%_001	15484128	15577736	93608	complex	1258
1	Herd_3_0223	15484128	15532824	Herd_3	loss	48696	3	cnvr_2%_001	15484128	15577736	93608	complex	1258
1	Herd_3_0227	15484128	15532824	Herd_3	loss	48696	3	cnvr_2%_001	15484128	15577736	93608	complex	1258
1	Herd_3_0232	15484128	15532824	Herd_3	loss	48696	3	cnvr_2%_001	15484128	15577736	93608	complex	1258
1	Herd_3_0233	15484128	15532824	Herd_3	loss	48696	3	cnvr_2%_001	15484128	15577736	93608	complex	1258
1	Herd_3_0234	15484128	15532824	Herd_3	loss	48696	3	cnvr_2%_001	15484128	15577736	93608	complex	1258
1	Herd_3_0239	15484128	15532824	Herd_3	loss	48696	3	cnvr_2%_001	15484128	15577736	93608	complex	1258
1	Herd_3_0243	15484128	15532824	Herd_3	loss	48696	3	cnvr_2%_001	15484128	15577736	93608	complex	1258
1	Herd_3_0244	15484128	15532824	Herd_3	loss	48696	3	cnvr_2%_001	15484128	15577736	93608	complex	1258
1	Herd_3_0246	15484128	15532824	Herd_3	loss	48696	3	cnvr_2%_001	15484128	15577736	93608	complex	1258
1	Herd_3_0247	15484128	15532824	Herd_3	loss	48696	3	cnvr_2%_001	15484128	15577736	93608	complex	1258
1	Herd_3_0248	15484128	15532824	Herd_3	loss	48696	3	cnvr_2%_001	15484128	15577736	93608	complex	1258
1	Herd_3_0251	15484128	15532824	Herd_3	loss	48696	3	cnvr_2%_001	15484128	15577736	93608	complex	1258
1	Herd_3_0253	15484128	15532824	Herd_3	loss	48696	3	cnvr_2%_001	15484128	15577736	93608	complex	1258
1	Herd_3_0254	15484128	15532824	Herd_3	loss	48696	3	cnvr_2%_001	15484128	15577736	93608	complex	1258
1	Herd_3_0255	15484128	15532824	Herd_3	loss	48696	3	cnvr_2%_001	15484128	15577736	93608	complex	1258
1	Herd_3_0257	15484128	15532824	Herd_3	loss	48696	3	cnvr_2%_001	15484128	15577736	93608	complex	1258
1	Herd_3_0258	15484128	15532824	Herd_3	loss	48696	3	cnvr_2%_001	15484128	15577736	93608	complex	1258
1	Herd_3_0260	15484128	15532824	Herd_3	loss	48696	3	cnvr_2%_001	15484128	15577736	93608	complex	1258
1	Herd_3_0262	15484128	15532824	Herd_3	loss	48696	3	cnvr_2%_001	15484128	15577736	93608	complex	1258
1	Herd_3_0267	15484128	15532824	Herd_3	loss	48696	3	cnvr_2%_001	15484128	15577736	93608	complex	1258
1	Herd_3_0268	15484128	15532824	Herd_3	loss	48696	3	cnvr_2%_001	15484128	15577736	93608	complex	1258
1	Herd_3_0269	15484128	15532824	Herd_3	loss	48696	3	cnvr_2%_001	15484128	15577736	93608	complex	1258
1	Herd_3_0270	15484128	15532824	Herd_3	loss	48696	3	cnvr_2%_001	15484128	15577736	93608	complex	1258
1	Herd_3_0271	15484128	15532824	Herd_3	loss	48696	3	cnvr_2%_001	15484128	15577736	93608	complex	1258
1	Herd_3_0275	15484128	15532824	Herd_3	loss	48696	3	cnvr_2%_001	15484128	15577736	93608	complex	1258
1	Herd_3_0277	15484128	15532824	Herd_3	loss	48696	3	cnvr_2%_001	15484128	15577736	93608	complex	1258
1	Herd_3_0279	15484128	15532824	Herd_3	loss	48696	3	cnvr_2%_001	15484128	15577736	93608	complex	1258
1	Herd_3_0285	15484128	15532824	Herd_3	loss	48696	3	cnvr_2%_001	15484128	15577736	93608	complex	1258
1	Herd_3_0286	15484128	15532824	Herd_3	loss	48696	3	cnvr_2%_001	15484128	15577736	93608	complex	1258
1	Herd_3_0288	15484128	15532824	Herd_3	loss	48696	3	cnvr_2%_001	15484128	15577736	93608	complex	1258
1	Herd_3_0292	15484128	15532824	Herd_3	loss	48696	3	cnvr_2%_001	15484128	15577736	93608	complex	1258
1	Herd_3_0293	15484128	15532824	Herd_3	loss	48696	3	cnvr_2%_001	15484128	15577736	93608	complex	1258
1	Herd_3_0294	15484128	15532824	Herd_3	loss	48696	3	cnvr_2%_001	15484128	15577736	93608	complex	1258
1	Herd_3_0295	15484128	15532824	Herd_3	loss	48696	3	cnvr_2%_001	15484128	15577736	93608	complex	1258
1	Herd_3_0296	15484128	15532824	Herd_3	loss	48696	3	cnvr_2%_001	15484128	15577736	93608	complex	1258
1	Herd_3_0299	15484128	15532824	Herd_3	loss	48696	3	cnvr_2%_001	15484128	15577736	93608	complex	1258
1	Herd_3_0301	15484128	15532824	Herd_3	loss	48696	3	cnvr_2%_001	15484128	15577736	93608	complex	1258
1	Herd_3_0302	15484128	15532824	Herd_3	loss	48696	3	cnvr_2%_001	15484128	15577736	93608	complex	1258
1	Herd_3_0303	15484128	15532824	Herd_3	loss	48696	3	cnvr_2%_001	15484128	15577736	93608	complex	1258
1	Herd_3_0304	15484128	15532824	Herd_3	loss	48696	3	cnvr_2%_001	15484128	15577736	93608	complex	1258
1	Herd_3_0307	15484128	15532824	Herd_3	loss	48696	3	cnvr_2%_001	15484128	15577736	93608	complex	1258
1	Herd_3_0308	15484128	15532824	Herd_3	loss	48696	3	cnvr_2%_001	15484128	15577736	93608	complex	1258
1	Herd_3_0309	15484128	15532824	Herd_3	loss	48696	3	cnvr_2%_001	15484128	15577736	93608	complex	1258
1	Herd_3_0310	15484128	15532824	Herd_3	loss	48696	3	cnvr_2%_001	15484128	15577736	93608	complex	1258
1	Herd_3_0311	15484128	15532824	Herd_3	loss	48696	3	cnvr_2%_001	15484128	15577736	93608	complex	1258
1	Herd_3_0317	15484128	15532824	Herd_3	loss	48696	3	cnvr_2%_001	15484128	15577736	93608	complex	1258
1	Herd_3_0319	15484128	15532824	Herd_3	loss	48696	3	cnvr_2%_001	15484128	15577736	93608	complex	1258
1	Herd_3_0320	15484128	15532824	Herd_3	loss	48696	3	cnvr_2%_001	15484128	15577736	93608	complex	1258
1	Herd_3_0321	15484128	15532824	Herd_3	loss	48696	3	cnvr_2%_001	15484128	15577736	93608	complex	1258
1	Herd_3_0323	15484128	15532824	Herd_3	loss	48696	3	cnvr_2%_001	15484128	15577736	93608	complex	1258
1	Herd_3_0324	15484128	15532824	Herd_3	loss	48696	3	cnvr_2%_001	15484128	15577736	93608	complex	1258
1	Herd_3_0327	15484128	15532824	Herd_3	loss	48696	3	cnvr_2%_001	15484128	15577736	93608	complex	1258
1	Herd_3_0328	15484128	15532824	Herd_3	loss	48696	3	cnvr_2%_001	15484128	15577736	93608	complex	1258
1	Herd_3_0329	15484128	15532824	Herd_3	loss	48696	3	cnvr_2%_001	15484128	15577736	93608	complex	1258
1	Herd_3_0330	15484128	15532824	Herd_3	loss	48696	3	cnvr_2%_001	15484128	15577736	93608	complex	1258
1	Herd_3_0331	15484128	15532824	Herd_3	loss	48696	3	cnvr_2%_001	15484128	15577736	93608	complex	1258
1	Herd_3_0332	15484128	15532824	Herd_3	loss	48696	3	cnvr_2%_001	15484128	15577736	93608	complex	1258
1	Herd_3_0333	15484128	15532824	Herd_3	loss	48696	3	cnvr_2%_001	15484128	15577736	93608	complex	1258
1	Herd_3_0334	15484128	15532824	Herd_3	loss	48696	3	cnvr_2%_001	15484128	15577736	93608	complex	1258
1	Herd_3_0336	15484128	15532824	Herd_3	loss	48696	3	cnvr_2%_001	15484128	15577736	93608	complex	1258
1	Herd_3_0337	15484128	15532824	Herd_3	loss	48696	3	cnvr_2%_001	15484128	15577736	93608	complex	1258
1	Herd_3_0339	15484128	15532824	Herd_3	loss	48696	3	cnvr_2%_001	15484128	15577736	93608	complex	1258
1	Herd_3_0341	15484128	15532824	Herd_3	loss	48696	3	cnvr_2%_001	15484128	15577736	93608	complex	1258
1	Herd_3_0342	15484128	15532824	Herd_3	loss	48696	3	cnvr_2%_001	15484128	15577736	93608	complex	1258
1	Herd_3_0344	15484128	15532824	Herd_3	loss	48696	3	cnvr_2%_001	15484128	15577736	93608	complex	1258
1	Herd_3_0348	15484128	15532824	Herd_3	loss	48696	3	cnvr_2%_001	15484128	15577736	93608	complex	1258
1	Herd_3_0349	15484128	15532824	Herd_3	loss	48696	3	cnvr_2%_001	15484128	15577736	93608	complex	1258
1	Herd_3_0356	15484128	15532824	Herd_3	loss	48696	3	cnvr_2%_001	15484128	15577736	93608	complex	1258
1	Herd_3_0357	15484128	15532824	Herd_3	loss	48696	3	cnvr_2%_001	15484128	15577736	93608	complex	1258
1	Herd_3_0358	15484128	15532824	Herd_3	loss	48696	3	cnvr_2%_001	15484128	15577736	93608	complex	1258
1	Herd_3_0360	15484128	15532824	Herd_3	loss	48696	3	cnvr_2%_001	15484128	15577736	93608	complex	1258
1	Herd_3_0361	15484128	15532824	Herd_3	loss	48696	3	cnvr_2%_001	15484128	15577736	93608	complex	1258
1	Herd_3_0366	15484128	15532824	Herd_3	loss	48696	3	cnvr_2%_001	15484128	15577736	93608	complex	1258
1	Herd_3_0368	15484128	15532824	Herd_3	loss	48696	3	cnvr_2%_001	15484128	15577736	93608	complex	1258
1	Herd_3_0369	15484128	15532824	Herd_3	loss	48696	3	cnvr_2%_001	15484128	15577736	93608	complex	1258
1	Herd_3_0370	15484128	15532824	Herd_3	loss	48696	3	cnvr_2%_001	15484128	15577736	93608	complex	1258
1	Herd_3_0374	15484128	15532824	Herd_3	loss	48696	3	cnvr_2%_001	15484128	15577736	93608	complex	1258
1	Herd_3_0376	15484128	15532824	Herd_3	loss	48696	3	cnvr_2%_001	15484128	15577736	93608	complex	1258
1	Herd_3_0378	15484128	15532824	Herd_3	loss	48696	3	cnvr_2%_001	15484128	15577736	93608	complex	1258
1	Herd_3_0379	15484128	15532824	Herd_3	loss	48696	3	cnvr_2%_001	15484128	15577736	93608	complex	1258
1	Herd_3_0386	15484128	15532824	Herd_3	loss	48696	3	cnvr_2%_001	15484128	15577736	93608	complex	1258
1	Herd_3_0387	15484128	15532824	Herd_3	loss	48696	3	cnvr_2%_001	15484128	15577736	93608	complex	1258
1	Herd_3_0388	15484128	15532824	Herd_3	loss	48696	3	cnvr_2%_001	15484128	15577736	93608	complex	1258
1	Herd_3_0389	15484128	15532824	Herd_3	loss	48696	3	cnvr_2%_001	15484128	15577736	93608	complex	1258
1	Herd_3_0396	15484128	15532824	Herd_3	loss	48696	3	cnvr_2%_001	15484128	15577736	93608	complex	1258
1	Herd_3_0398	15484128	15532824	Herd_3	loss	48696	3	cnvr_2%_001	15484128	15577736	93608	complex	1258
1	Herd_3_0399	15484128	15532824	Herd_3	loss	48696	3	cnvr_2%_001	15484128	15577736	93608	complex	1258
1	Herd_3_0400	15484128	15532824	Herd_3	loss	48696	3	cnvr_2%_001	15484128	15577736	93608	complex	1258
1	Herd_3_0402	15484128	15532824	Herd_3	loss	48696	3	cnvr_2%_001	15484128	15577736	93608	complex	1258
1	Herd_3_0404	15484128	15532824	Herd_3	loss	48696	3	cnvr_2%_001	15484128	15577736	93608	complex	1258
1	Herd_3_0405	15484128	15532824	Herd_3	loss	48696	3	cnvr_2%_001	15484128	15577736	93608	complex	1258
1	Herd_3_0409	15484128	15532824	Herd_3	loss	48696	3	cnvr_2%_001	15484128	15577736	93608	complex	1258
1	Herd_3_0413	15484128	15532824	Herd_3	loss	48696	3	cnvr_2%_001	15484128	15577736	93608	complex	1258
1	Herd_3_0414	15484128	15532824	Herd_3	loss	48696	3	cnvr_2%_001	15484128	15577736	93608	complex	1258
1	Herd_3_0416	15484128	15532824	Herd_3	loss	48696	3	cnvr_2%_001	15484128	15577736	93608	complex	1258
1	Herd_3_0418	15484128	15532824	Herd_3	loss	48696	3	cnvr_2%_001	15484128	15577736	93608	complex	1258
1	Herd_3_0419	15484128	15532824	Herd_3	loss	48696	3	cnvr_2%_001	15484128	15577736	93608	complex	1258
1	Herd_3_0421	15484128	15532824	Herd_3	loss	48696	3	cnvr_2%_001	15484128	15577736	93608	complex	1258
1	Herd_3_0422	15484128	15532824	Herd_3	loss	48696	3	cnvr_2%_001	15484128	15577736	93608	complex	1258
1	Herd_3_0423	15484128	15532824	Herd_3	loss	48696	3	cnvr_2%_001	15484128	15577736	93608	complex	1258
1	Herd_3_0424	15484128	15532824	Herd_3	loss	48696	3	cnvr_2%_001	15484128	15577736	93608	complex	1258
1	Herd_3_0427	15484128	15532824	Herd_3	loss	48696	3	cnvr_2%_001	15484128	15577736	93608	complex	1258
1	Herd_3_0428	15484128	15532824	Herd_3	loss	48696	3	cnvr_2%_001	15484128	15577736	93608	complex	1258
1	Herd_3_0429	15484128	15532824	Herd_3	loss	48696	3	cnvr_2%_001	15484128	15577736	93608	complex	1258
1	Herd_3_0430	15484128	15532824	Herd_3	loss	48696	3	cnvr_2%_001	15484128	15577736	93608	complex	1258
1	Herd_3_0431	15484128	15532824	Herd_3	loss	48696	3	cnvr_2%_001	15484128	15577736	93608	complex	1258
1	Herd_3_0432	15484128	15532824	Herd_3	loss	48696	3	cnvr_2%_001	15484128	15577736	93608	complex	1258
1	Herd_3_0433	15484128	15532824	Herd_3	loss	48696	3	cnvr_2%_001	15484128	15577736	93608	complex	1258
1	Herd_3_0434	15484128	15532824	Herd_3	loss	48696	3	cnvr_2%_001	15484128	15577736	93608	complex	1258
1	Herd_3_0436	15484128	15532824	Herd_3	loss	48696	3	cnvr_2%_001	15484128	15577736	93608	complex	1258
1	Herd_3_0437	15484128	15532824	Herd_3	loss	48696	3	cnvr_2%_001	15484128	15577736	93608	complex	1258
1	Herd_3_0438	15484128	15532824	Herd_3	loss	48696	3	cnvr_2%_001	15484128	15577736	93608	complex	1258
1	Herd_3_0441	15484128	15532824	Herd_3	loss	48696	3	cnvr_2%_001	15484128	15577736	93608	complex	1258
1	Herd_3_0449	15484128	15532824	Herd_3	loss	48696	3	cnvr_2%_001	15484128	15577736	93608	complex	1258
1	Herd_3_0451	15484128	15532824	Herd_3	loss	48696	3	cnvr_2%_001	15484128	15577736	93608	complex	1258
1	Herd_3_0457	15484128	15532824	Herd_3	loss	48696	3	cnvr_2%_001	15484128	15577736	93608	complex	1258
1	Herd_3_0458	15484128	15532824	Herd_3	loss	48696	3	cnvr_2%_001	15484128	15577736	93608	complex	1258
1	Herd_3_0462	15484128	15532824	Herd_3	loss	48696	3	cnvr_2%_001	15484128	15577736	93608	complex	1258
1	Herd_3_0464	15484128	15532824	Herd_3	loss	48696	3	cnvr_2%_001	15484128	15577736	93608	complex	1258
1	Herd_3_0466	15484128	15532824	Herd_3	loss	48696	3	cnvr_2%_001	15484128	15577736	93608	complex	1258
1	Herd_3_0469	15484128	15532824	Herd_3	loss	48696	3	cnvr_2%_001	15484128	15577736	93608	complex	1258
1	Herd_3_0477	15484128	15532824	Herd_3	loss	48696	3	cnvr_2%_001	15484128	15577736	93608	complex	1258
1	Herd_3_0483	15484128	15532824	Herd_3	loss	48696	3	cnvr_2%_001	15484128	15577736	93608	complex	1258
1	Herd_3_0484	15484128	15532824	Herd_3	loss	48696	3	cnvr_2%_001	15484128	15577736	93608	complex	1258
1	Herd_3_0485	15484128	15532824	Herd_3	loss	48696	3	cnvr_2%_001	15484128	15577736	93608	complex	1258
1	Herd_3_0495	15484128	15532824	Herd_3	loss	48696	3	cnvr_2%_001	15484128	15577736	93608	complex	1258
1	Herd_3_0500	15484128	15532824	Herd_3	loss	48696	3	cnvr_2%_001	15484128	15577736	93608	complex	1258
1	Herd_3_0503	15484128	15532824	Herd_3	loss	48696	3	cnvr_2%_001	15484128	15577736	93608	complex	1258
1	Herd_3_0505	15484128	15532824	Herd_3	loss	48696	3	cnvr_2%_001	15484128	15577736	93608	complex	1258
1	Herd_3_0507	15484128	15532824	Herd_3	loss	48696	3	cnvr_2%_001	15484128	15577736	93608	complex	1258
1	Herd_3_0508	15484128	15532824	Herd_3	loss	48696	3	cnvr_2%_001	15484128	15577736	93608	complex	1258
1	Herd_3_0517	15484128	15532824	Herd_3	loss	48696	3	cnvr_2%_001	15484128	15577736	93608	complex	1258
1	Herd_3_0520	15484128	15532824	Herd_3	loss	48696	3	cnvr_2%_001	15484128	15577736	93608	complex	1258
1	Herd_3_0522	15484128	15532824	Herd_3	loss	48696	3	cnvr_2%_001	15484128	15577736	93608	complex	1258
1	Herd_3_0524	15484128	15532824	Herd_3	loss	48696	3	cnvr_2%_001	15484128	15577736	93608	complex	1258
1	Herd_3_0526	15484128	15532824	Herd_3	loss	48696	3	cnvr_2%_001	15484128	15577736	93608	complex	1258
1	Herd_3_0527	15484128	15532824	Herd_3	loss	48696	3	cnvr_2%_001	15484128	15577736	93608	complex	1258
1	Herd_3_0531	15484128	15532824	Herd_3	loss	48696	3	cnvr_2%_001	15484128	15577736	93608	complex	1258
1	Herd_3_0532	15484128	15532824	Herd_3	loss	48696	3	cnvr_2%_001	15484128	15577736	93608	complex	1258
1	Herd_3_0535	15484128	15532824	Herd_3	loss	48696	3	cnvr_2%_001	15484128	15577736	93608	complex	1258
1	Herd_3_0539	15484128	15532824	Herd_3	loss	48696	3	cnvr_2%_001	15484128	15577736	93608	complex	1258
1	Herd_3_0548	15484128	15532824	Herd_3	loss	48696	3	cnvr_2%_001	15484128	15577736	93608	complex	1258
1	Herd_3_0550	15484128	15532824	Herd_3	loss	48696	3	cnvr_2%_001	15484128	15577736	93608	complex	1258
1	Herd_3_0554	15484128	15532824	Herd_3	loss	48696	3	cnvr_2%_001	15484128	15577736	93608	complex	1258
1	Herd_3_0555	15484128	15532824	Herd_3	loss	48696	3	cnvr_2%_001	15484128	15577736	93608	complex	1258
1	Herd_3_0558	15484128	15532824	Herd_3	loss	48696	3	cnvr_2%_001	15484128	15577736	93608	complex	1258
1	Herd_3_0561	15484128	15532824	Herd_3	loss	48696	3	cnvr_2%_001	15484128	15577736	93608	complex	1258
1	Herd_3_0562	15484128	15532824	Herd_3	loss	48696	3	cnvr_2%_001	15484128	15577736	93608	complex	1258
1	Herd_3_0565	15484128	15532824	Herd_3	loss	48696	3	cnvr_2%_001	15484128	15577736	93608	complex	1258
1	Herd_3_0567	15484128	15532824	Herd_3	loss	48696	3	cnvr_2%_001	15484128	15577736	93608	complex	1258
1	Herd_3_0573	15484128	15532824	Herd_3	loss	48696	3	cnvr_2%_001	15484128	15577736	93608	complex	1258
1	Herd_3_0578	15484128	15532824	Herd_3	loss	48696	3	cnvr_2%_001	15484128	15577736	93608	complex	1258
1	Herd_3_0592	15484128	15532824	Herd_3	loss	48696	3	cnvr_2%_001	15484128	15577736	93608	complex	1258
1	Herd_3_0595	15484128	15532824	Herd_3	loss	48696	3	cnvr_2%_001	15484128	15577736	93608	complex	1258
1	Herd_3_0596	15484128	15532824	Herd_3	loss	48696	3	cnvr_2%_001	15484128	15577736	93608	complex	1258
1	Herd_3_0599	15484128	15532824	Herd_3	loss	48696	3	cnvr_2%_001	15484128	15577736	93608	complex	1258
1	Herd_3_0604	15484128	15532824	Herd_3	loss	48696	3	cnvr_2%_001	15484128	15577736	93608	complex	1258
1	Herd_3_0605	15484128	15532824	Herd_3	loss	48696	3	cnvr_2%_001	15484128	15577736	93608	complex	1258
1	Herd_3_0606	15484128	15532824	Herd_3	loss	48696	3	cnvr_2%_001	15484128	15577736	93608	complex	1258
1	Herd_3_0614	15484128	15532824	Herd_3	loss	48696	3	cnvr_2%_001	15484128	15577736	93608	complex	1258
1	Herd_3_0620	15484128	15532824	Herd_3	loss	48696	3	cnvr_2%_001	15484128	15577736	93608	complex	1258
1	Herd_3_0622	15484128	15532824	Herd_3	loss	48696	3	cnvr_2%_001	15484128	15577736	93608	complex	1258
1	Herd_3_0627	15484128	15532824	Herd_3	loss	48696	3	cnvr_2%_001	15484128	15577736	93608	complex	1258
1	Herd_3_0629	15484128	15532824	Herd_3	loss	48696	3	cnvr_2%_001	15484128	15577736	93608	complex	1258
1	Herd_3_0630	15484128	15532824	Herd_3	loss	48696	3	cnvr_2%_001	15484128	15577736	93608	complex	1258
1	Herd_3_0635	15484128	15532824	Herd_3	loss	48696	3	cnvr_2%_001	15484128	15577736	93608	complex	1258
1	Herd_3_0641	15484128	15532824	Herd_3	loss	48696	3	cnvr_2%_001	15484128	15577736	93608	complex	1258
1	Herd_3_0643	15484128	15532824	Herd_3	loss	48696	3	cnvr_2%_001	15484128	15577736	93608	complex	1258
1	Herd_3_0647	15484128	15532824	Herd_3	loss	48696	3	cnvr_2%_001	15484128	15577736	93608	complex	1258
1	Herd_3_0653	15484128	15532824	Herd_3	loss	48696	3	cnvr_2%_001	15484128	15577736	93608	complex	1258
1	Herd_3_0656	15484128	15532824	Herd_3	loss	48696	3	cnvr_2%_001	15484128	15577736	93608	complex	1258
1	Herd_3_0661	15484128	15532824	Herd_3	loss	48696	3	cnvr_2%_001	15484128	15577736	93608	complex	1258
1	Herd_3_0662	15484128	15532824	Herd_3	loss	48696	3	cnvr_2%_001	15484128	15577736	93608	complex	1258
1	Herd_3_0663	15484128	15532824	Herd_3	loss	48696	3	cnvr_2%_001	15484128	15577736	93608	complex	1258
1	Herd_3_0665	15484128	15532824	Herd_3	loss	48696	3	cnvr_2%_001	15484128	15577736	93608	complex	1258
1	Herd_3_0666	15484128	15532824	Herd_3	loss	48696	3	cnvr_2%_001	15484128	15577736	93608	complex	1258
1	Herd_3_0669	15484128	15532824	Herd_3	loss	48696	3	cnvr_2%_001	15484128	15577736	93608	complex	1258
1	Herd_3_0670	15484128	15532824	Herd_3	loss	48696	3	cnvr_2%_001	15484128	15577736	93608	complex	1258
1	Herd_3_0671	15484128	15532824	Herd_3	loss	48696	3	cnvr_2%_001	15484128	15577736	93608	complex	1258
1	Herd_3_0676	15484128	15532824	Herd_3	loss	48696	3	cnvr_2%_001	15484128	15577736	93608	complex	1258
1	Herd_3_0678	15484128	15532824	Herd_3	loss	48696	3	cnvr_2%_001	15484128	15577736	93608	complex	1258
1	Herd_3_0679	15484128	15532824	Herd_3	loss	48696	3	cnvr_2%_001	15484128	15577736	93608	complex	1258
1	Herd_3_0687	15484128	15532824	Herd_3	loss	48696	3	cnvr_2%_001	15484128	15577736	93608	complex	1258
1	Herd_3_0688	15484128	15532824	Herd_3	loss	48696	3	cnvr_2%_001	15484128	15577736	93608	complex	1258
1	Herd_3_0691	15484128	15532824	Herd_3	loss	48696	3	cnvr_2%_001	15484128	15577736	93608	complex	1258
1	Herd_3_0692	15484128	15532824	Herd_3	loss	48696	3	cnvr_2%_001	15484128	15577736	93608	complex	1258
1	Herd_3_0696	15484128	15532824	Herd_3	loss	48696	3	cnvr_2%_001	15484128	15577736	93608	complex	1258
1	Herd_3_0697	15484128	15532824	Herd_3	loss	48696	3	cnvr_2%_001	15484128	15577736	93608	complex	1258
1	Herd_3_0698	15484128	15532824	Herd_3	loss	48696	3	cnvr_2%_001	15484128	15577736	93608	complex	1258
1	Herd_3_0700	15484128	15532824	Herd_3	loss	48696	3	cnvr_2%_001	15484128	15577736	93608	complex	1258
1	Herd_3_0701	15484128	15532824	Herd_3	loss	48696	3	cnvr_2%_001	15484128	15577736	93608	complex	1258
1	Herd_3_0702	15484128	15532824	Herd_3	loss	48696	3	cnvr_2%_001	15484128	15577736	93608	complex	1258
1	Herd_3_0703	15484128	15532824	Herd_3	loss	48696	3	cnvr_2%_001	15484128	15577736	93608	complex	1258
1	Herd_3_0704	15484128	15532824	Herd_3	loss	48696	3	cnvr_2%_001	15484128	15577736	93608	complex	1258
1	Herd_3_0705	15484128	15532824	Herd_3	loss	48696	3	cnvr_2%_001	15484128	15577736	93608	complex	1258
1	Herd_3_0707	15484128	15532824	Herd_3	loss	48696	3	cnvr_2%_001	15484128	15577736	93608	complex	1258
1	Herd_3_0708	15484128	15532824	Herd_3	loss	48696	3	cnvr_2%_001	15484128	15577736	93608	complex	1258
1	Herd_3_0714	15484128	15532824	Herd_3	loss	48696	3	cnvr_2%_001	15484128	15577736	93608	complex	1258
1	Herd_3_0715	15484128	15532824	Herd_3	loss	48696	3	cnvr_2%_001	15484128	15577736	93608	complex	1258
1	Herd_3_0716	15484128	15532824	Herd_3	loss	48696	3	cnvr_2%_001	15484128	15577736	93608	complex	1258
1	Herd_3_0717	15484128	15532824	Herd_3	loss	48696	3	cnvr_2%_001	15484128	15577736	93608	complex	1258
1	Herd_3_0718	15484128	15532824	Herd_3	loss	48696	3	cnvr_2%_001	15484128	15577736	93608	complex	1258
1	Herd_3_0720	15484128	15532824	Herd_3	loss	48696	3	cnvr_2%_001	15484128	15577736	93608	complex	1258
1	Herd_3_0727	15484128	15532824	Herd_3	loss	48696	3	cnvr_2%_001	15484128	15577736	93608	complex	1258
1	Herd_3_0728	15484128	15532824	Herd_3	loss	48696	3	cnvr_2%_001	15484128	15577736	93608	complex	1258
1	Herd_3_0730	15484128	15532824	Herd_3	loss	48696	3	cnvr_2%_001	15484128	15577736	93608	complex	1258
1	Herd_3_0732	15484128	15532824	Herd_3	loss	48696	3	cnvr_2%_001	15484128	15577736	93608	complex	1258
1	Herd_3_0742	15484128	15532824	Herd_3	loss	48696	3	cnvr_2%_001	15484128	15577736	93608	complex	1258
1	Herd_3_0743	15484128	15532824	Herd_3	loss	48696	3	cnvr_2%_001	15484128	15577736	93608	complex	1258
1	Herd_3_0745	15484128	15532824	Herd_3	loss	48696	3	cnvr_2%_001	15484128	15577736	93608	complex	1258
1	Herd_3_0755	15484128	15532824	Herd_3	loss	48696	3	cnvr_2%_001	15484128	15577736	93608	complex	1258
1	Herd_3_0756	15484128	15532824	Herd_3	loss	48696	3	cnvr_2%_001	15484128	15577736	93608	complex	1258
1	Herd_3_0757	15484128	15532824	Herd_3	loss	48696	3	cnvr_2%_001	15484128	15577736	93608	complex	1258
1	Herd_3_0758	15484128	15532824	Herd_3	loss	48696	3	cnvr_2%_001	15484128	15577736	93608	complex	1258
1	Herd_3_0759	15484128	15532824	Herd_3	loss	48696	3	cnvr_2%_001	15484128	15577736	93608	complex	1258
1	Herd_3_0760	15484128	15532824	Herd_3	loss	48696	3	cnvr_2%_001	15484128	15577736	93608	complex	1258
1	Herd_3_0761	15484128	15532824	Herd_3	loss	48696	3	cnvr_2%_001	15484128	15577736	93608	complex	1258
1	Herd_3_0762	15484128	15532824	Herd_3	loss	48696	3	cnvr_2%_001	15484128	15577736	93608	complex	1258
1	Herd_3_0767	15484128	15532824	Herd_3	loss	48696	3	cnvr_2%_001	15484128	15577736	93608	complex	1258
1	Herd_3_0768	15484128	15532824	Herd_3	loss	48696	3	cnvr_2%_001	15484128	15577736	93608	complex	1258
1	Herd_3_0769	15484128	15532824	Herd_3	loss	48696	3	cnvr_2%_001	15484128	15577736	93608	complex	1258
1	Herd_3_0772	15484128	15532824	Herd_3	loss	48696	3	cnvr_2%_001	15484128	15577736	93608	complex	1258
1	Herd_3_0773	15484128	15532824	Herd_3	loss	48696	3	cnvr_2%_001	15484128	15577736	93608	complex	1258
1	Herd_3_0774	15484128	15532824	Herd_3	loss	48696	3	cnvr_2%_001	15484128	15577736	93608	complex	1258
1	Herd_3_0776	15484128	15532824	Herd_3	loss	48696	3	cnvr_2%_001	15484128	15577736	93608	complex	1258
1	Herd_3_0777	15484128	15532824	Herd_3	loss	48696	3	cnvr_2%_001	15484128	15577736	93608	complex	1258
1	Herd_3_0778	15484128	15532824	Herd_3	loss	48696	3	cnvr_2%_001	15484128	15577736	93608	complex	1258
1	Herd_3_0781	15484128	15532824	Herd_3	loss	48696	3	cnvr_2%_001	15484128	15577736	93608	complex	1258
1	Herd_3_0783	15484128	15532824	Herd_3	loss	48696	3	cnvr_2%_001	15484128	15577736	93608	complex	1258
1	Herd_3_0788	15484128	15532824	Herd_3	loss	48696	3	cnvr_2%_001	15484128	15577736	93608	complex	1258
1	Herd_3_0789	15484128	15532824	Herd_3	loss	48696	3	cnvr_2%_001	15484128	15577736	93608	complex	1258
1	Herd_3_0791	15484128	15532824	Herd_3	loss	48696	3	cnvr_2%_001	15484128	15577736	93608	complex	1258
1	Herd_3_0793	15484128	15532824	Herd_3	loss	48696	3	cnvr_2%_001	15484128	15577736	93608	complex	1258
1	Herd_3_0794	15484128	15532824	Herd_3	loss	48696	3	cnvr_2%_001	15484128	15577736	93608	complex	1258
1	Herd_3_0795	15484128	15532824	Herd_3	loss	48696	3	cnvr_2%_001	15484128	15577736	93608	complex	1258
1	Herd_3_0796	15484128	15532824	Herd_3	loss	48696	3	cnvr_2%_001	15484128	15577736	93608	complex	1258
1	Herd_3_0797	15484128	15532824	Herd_3	loss	48696	3	cnvr_2%_001	15484128	15577736	93608	complex	1258
1	Herd_3_0800	15484128	15532824	Herd_3	loss	48696	3	cnvr_2%_001	15484128	15577736	93608	complex	1258
1	Herd_3_0801	15484128	15532824	Herd_3	loss	48696	3	cnvr_2%_001	15484128	15577736	93608	complex	1258
1	Herd_3_0802	15484128	15532824	Herd_3	loss	48696	3	cnvr_2%_001	15484128	15577736	93608	complex	1258
1	Herd_3_0803	15484128	15532824	Herd_3	loss	48696	3	cnvr_2%_001	15484128	15577736	93608	complex	1258
1	Herd_3_0805	15484128	15532824	Herd_3	loss	48696	3	cnvr_2%_001	15484128	15577736	93608	complex	1258
1	Herd_3_0807	15484128	15532824	Herd_3	loss	48696	3	cnvr_2%_001	15484128	15577736	93608	complex	1258
1	Herd_3_0809	15484128	15532824	Herd_3	loss	48696	3	cnvr_2%_001	15484128	15577736	93608	complex	1258
1	Herd_3_0812	15484128	15532824	Herd_3	loss	48696	3	cnvr_2%_001	15484128	15577736	93608	complex	1258
1	Herd_3_0813	15484128	15532824	Herd_3	loss	48696	3	cnvr_2%_001	15484128	15577736	93608	complex	1258
1	Herd_3_0814	15484128	15532824	Herd_3	loss	48696	3	cnvr_2%_001	15484128	15577736	93608	complex	1258
1	Herd_3_0818	15484128	15532824	Herd_3	loss	48696	3	cnvr_2%_001	15484128	15577736	93608	complex	1258
1	Herd_3_0819	15484128	15532824	Herd_3	loss	48696	3	cnvr_2%_001	15484128	15577736	93608	complex	1258
1	Herd_3_0820	15484128	15532824	Herd_3	loss	48696	3	cnvr_2%_001	15484128	15577736	93608	complex	1258
1	Herd_3_0821	15484128	15532824	Herd_3	loss	48696	3	cnvr_2%_001	15484128	15577736	93608	complex	1258
1	Herd_3_0822	15484128	15532824	Herd_3	loss	48696	3	cnvr_2%_001	15484128	15577736	93608	complex	1258
1	Herd_3_0823	15484128	15532824	Herd_3	loss	48696	3	cnvr_2%_001	15484128	15577736	93608	complex	1258
1	Herd_3_0824	15484128	15532824	Herd_3	loss	48696	3	cnvr_2%_001	15484128	15577736	93608	complex	1258
1	Herd_3_0825	15484128	15532824	Herd_3	loss	48696	3	cnvr_2%_001	15484128	15577736	93608	complex	1258
1	Herd_3_0827	15484128	15532824	Herd_3	loss	48696	3	cnvr_2%_001	15484128	15577736	93608	complex	1258
1	Herd_3_0829	15484128	15532824	Herd_3	loss	48696	3	cnvr_2%_001	15484128	15577736	93608	complex	1258
1	Herd_3_0833	15484128	15532824	Herd_3	loss	48696	3	cnvr_2%_001	15484128	15577736	93608	complex	1258
1	Herd_3_0834	15484128	15532824	Herd_3	loss	48696	3	cnvr_2%_001	15484128	15577736	93608	complex	1258
1	Herd_3_0835	15484128	15532824	Herd_3	loss	48696	3	cnvr_2%_001	15484128	15577736	93608	complex	1258
1	Herd_3_0836	15484128	15532824	Herd_3	loss	48696	3	cnvr_2%_001	15484128	15577736	93608	complex	1258
1	Herd_3_0838	15484128	15532824	Herd_3	loss	48696	3	cnvr_2%_001	15484128	15577736	93608	complex	1258
1	Herd_3_0841	15484128	15532824	Herd_3	loss	48696	3	cnvr_2%_001	15484128	15577736	93608	complex	1258
1	Herd_3_0842	15484128	15532824	Herd_3	loss	48696	3	cnvr_2%_001	15484128	15577736	93608	complex	1258
1	Herd_3_0843	15484128	15532824	Herd_3	loss	48696	3	cnvr_2%_001	15484128	15577736	93608	complex	1258
1	Herd_3_0845	15484128	15532824	Herd_3	loss	48696	3	cnvr_2%_001	15484128	15577736	93608	complex	1258
1	Herd_3_0847	15484128	15532824	Herd_3	loss	48696	3	cnvr_2%_001	15484128	15577736	93608	complex	1258
1	Herd_3_0849	15484128	15532824	Herd_3	loss	48696	3	cnvr_2%_001	15484128	15577736	93608	complex	1258
1	Herd_3_0850	15484128	15532824	Herd_3	loss	48696	3	cnvr_2%_001	15484128	15577736	93608	complex	1258
1	Herd_3_0851	15484128	15532824	Herd_3	loss	48696	3	cnvr_2%_001	15484128	15577736	93608	complex	1258
1	Herd_3_0852	15484128	15532824	Herd_3	loss	48696	3	cnvr_2%_001	15484128	15577736	93608	complex	1258
1	Herd_3_0853	15484128	15532824	Herd_3	loss	48696	3	cnvr_2%_001	15484128	15577736	93608	complex	1258
1	Herd_3_0854	15484128	15532824	Herd_3	loss	48696	3	cnvr_2%_001	15484128	15577736	93608	complex	1258
1	Herd_3_0855	15484128	15532824	Herd_3	loss	48696	3	cnvr_2%_001	15484128	15577736	93608	complex	1258
1	Herd_3_0856	15484128	15532824	Herd_3	loss	48696	3	cnvr_2%_001	15484128	15577736	93608	complex	1258
1	Herd_3_0857	15484128	15532824	Herd_3	loss	48696	3	cnvr_2%_001	15484128	15577736	93608	complex	1258
1	Herd_3_0863	15484128	15532824	Herd_3	loss	48696	3	cnvr_2%_001	15484128	15577736	93608	complex	1258
1	Herd_3_0864	15484128	15532824	Herd_3	loss	48696	3	cnvr_2%_001	15484128	15577736	93608	complex	1258
1	Herd_3_0865	15484128	15532824	Herd_3	loss	48696	3	cnvr_2%_001	15484128	15577736	93608	complex	1258
1	Herd_3_0866	15484128	15532824	Herd_3	loss	48696	3	cnvr_2%_001	15484128	15577736	93608	complex	1258
1	Herd_3_0867	15484128	15532824	Herd_3	loss	48696	3	cnvr_2%_001	15484128	15577736	93608	complex	1258
1	Herd_3_0871	15484128	15532824	Herd_3	loss	48696	3	cnvr_2%_001	15484128	15577736	93608	complex	1258
1	Herd_3_0872	15484128	15532824	Herd_3	loss	48696	3	cnvr_2%_001	15484128	15577736	93608	complex	1258
1	Herd_3_0873	15484128	15532824	Herd_3	loss	48696	3	cnvr_2%_001	15484128	15577736	93608	complex	1258
1	Herd_3_0874	15484128	15532824	Herd_3	loss	48696	3	cnvr_2%_001	15484128	15577736	93608	complex	1258
1	Herd_3_0875	15484128	15532824	Herd_3	loss	48696	3	cnvr_2%_001	15484128	15577736	93608	complex	1258
1	Herd_3_0876	15484128	15532824	Herd_3	loss	48696	3	cnvr_2%_001	15484128	15577736	93608	complex	1258
1	Herd_3_0877	15484128	15532824	Herd_3	loss	48696	3	cnvr_2%_001	15484128	15577736	93608	complex	1258
1	Herd_3_0878	15484128	15532824	Herd_3	loss	48696	3	cnvr_2%_001	15484128	15577736	93608	complex	1258
1	Herd_3_0879	15484128	15532824	Herd_3	loss	48696	3	cnvr_2%_001	15484128	15577736	93608	complex	1258
1	Herd_3_0880	15484128	15532824	Herd_3	loss	48696	3	cnvr_2%_001	15484128	15577736	93608	complex	1258
1	Herd_3_0883	15484128	15532824	Herd_3	loss	48696	3	cnvr_2%_001	15484128	15577736	93608	complex	1258
1	Herd_3_0885	15484128	15532824	Herd_3	loss	48696	3	cnvr_2%_001	15484128	15577736	93608	complex	1258
1	Herd_3_0887	15484128	15532824	Herd_3	loss	48696	3	cnvr_2%_001	15484128	15577736	93608	complex	1258
1	Herd_3_0888	15484128	15532824	Herd_3	loss	48696	3	cnvr_2%_001	15484128	15577736	93608	complex	1258
1	Herd_3_0889	15484128	15532824	Herd_3	loss	48696	3	cnvr_2%_001	15484128	15577736	93608	complex	1258
1	Herd_3_0890	15484128	15532824	Herd_3	loss	48696	3	cnvr_2%_001	15484128	15577736	93608	complex	1258
1	Herd_3_0894	15484128	15532824	Herd_3	loss	48696	3	cnvr_2%_001	15484128	15577736	93608	complex	1258
1	Herd_3_0898	15484128	15532824	Herd_3	loss	48696	3	cnvr_2%_001	15484128	15577736	93608	complex	1258
1	Herd_3_0899	15484128	15532824	Herd_3	loss	48696	3	cnvr_2%_001	15484128	15577736	93608	complex	1258
1	Herd_3_0900	15484128	15532824	Herd_3	loss	48696	3	cnvr_2%_001	15484128	15577736	93608	complex	1258
1	Herd_3_0901	15484128	15532824	Herd_3	loss	48696	3	cnvr_2%_001	15484128	15577736	93608	complex	1258
1	Herd_3_0902	15484128	15532824	Herd_3	loss	48696	3	cnvr_2%_001	15484128	15577736	93608	complex	1258
1	Herd_3_0903	15484128	15532824	Herd_3	loss	48696	3	cnvr_2%_001	15484128	15577736	93608	complex	1258
1	Herd_3_0904	15484128	15532824	Herd_3	loss	48696	3	cnvr_2%_001	15484128	15577736	93608	complex	1258
1	Herd_3_0905	15484128	15532824	Herd_3	loss	48696	3	cnvr_2%_001	15484128	15577736	93608	complex	1258
1	Herd_3_0910	15484128	15532824	Herd_3	loss	48696	3	cnvr_2%_001	15484128	15577736	93608	complex	1258
1	Herd_3_0911	15484128	15532824	Herd_3	loss	48696	3	cnvr_2%_001	15484128	15577736	93608	complex	1258
1	Herd_3_0912	15484128	15532824	Herd_3	loss	48696	3	cnvr_2%_001	15484128	15577736	93608	complex	1258
1	Herd_3_0913	15484128	15532824	Herd_3	loss	48696	3	cnvr_2%_001	15484128	15577736	93608	complex	1258
1	Herd_3_0917	15484128	15532824	Herd_3	loss	48696	3	cnvr_2%_001	15484128	15577736	93608	complex	1258
1	Herd_3_0918	15484128	15532824	Herd_3	loss	48696	3	cnvr_2%_001	15484128	15577736	93608	complex	1258
1	Herd_3_0919	15484128	15532824	Herd_3	loss	48696	3	cnvr_2%_001	15484128	15577736	93608	complex	1258
1	Herd_3_0920	15484128	15532824	Herd_3	loss	48696	3	cnvr_2%_001	15484128	15577736	93608	complex	1258
1	Herd_3_0921	15484128	15532824	Herd_3	loss	48696	3	cnvr_2%_001	15484128	15577736	93608	complex	1258
1	Herd_3_0922	15484128	15532824	Herd_3	loss	48696	3	cnvr_2%_001	15484128	15577736	93608	complex	1258
1	Herd_3_0923	15484128	15532824	Herd_3	loss	48696	3	cnvr_2%_001	15484128	15577736	93608	complex	1258
1	Herd_3_0926	15484128	15532824	Herd_3	loss	48696	3	cnvr_2%_001	15484128	15577736	93608	complex	1258
1	Herd_3_0927	15484128	15532824	Herd_3	loss	48696	3	cnvr_2%_001	15484128	15577736	93608	complex	1258
1	Herd_3_0929	15484128	15532824	Herd_3	loss	48696	3	cnvr_2%_001	15484128	15577736	93608	complex	1258
1	Herd_3_0930	15484128	15532824	Herd_3	loss	48696	3	cnvr_2%_001	15484128	15577736	93608	complex	1258
1	Herd_3_0931	15484128	15532824	Herd_3	loss	48696	3	cnvr_2%_001	15484128	15577736	93608	complex	1258
1	Herd_3_0932	15484128	15532824	Herd_3	loss	48696	3	cnvr_2%_001	15484128	15577736	93608	complex	1258
1	Herd_3_0934	15484128	15532824	Herd_3	loss	48696	3	cnvr_2%_001	15484128	15577736	93608	complex	1258
1	Herd_3_0935	15484128	15532824	Herd_3	loss	48696	3	cnvr_2%_001	15484128	15577736	93608	complex	1258
1	Herd_3_0936	15484128	15532824	Herd_3	loss	48696	3	cnvr_2%_001	15484128	15577736	93608	complex	1258
1	Herd_3_0939	15484128	15532824	Herd_3	loss	48696	3	cnvr_2%_001	15484128	15577736	93608	complex	1258
1	Herd_3_0940	15484128	15532824	Herd_3	loss	48696	3	cnvr_2%_001	15484128	15577736	93608	complex	1258
1	Herd_3_0941	15484128	15532824	Herd_3	loss	48696	3	cnvr_2%_001	15484128	15577736	93608	complex	1258
1	Herd_3_0942	15484128	15532824	Herd_3	loss	48696	3	cnvr_2%_001	15484128	15577736	93608	complex	1258
1	Herd_3_0943	15484128	15532824	Herd_3	loss	48696	3	cnvr_2%_001	15484128	15577736	93608	complex	1258
1	Herd_3_0944	15484128	15532824	Herd_3	loss	48696	3	cnvr_2%_001	15484128	15577736	93608	complex	1258
1	Herd_3_0948	15484128	15532824	Herd_3	loss	48696	3	cnvr_2%_001	15484128	15577736	93608	complex	1258
1	Herd_3_0949	15484128	15532824	Herd_3	loss	48696	3	cnvr_2%_001	15484128	15577736	93608	complex	1258
1	Herd_3_0950	15484128	15532824	Herd_3	loss	48696	3	cnvr_2%_001	15484128	15577736	93608	complex	1258
1	Herd_3_0951	15484128	15532824	Herd_3	loss	48696	3	cnvr_2%_001	15484128	15577736	93608	complex	1258
1	Herd_3_0952	15484128	15532824	Herd_3	loss	48696	3	cnvr_2%_001	15484128	15577736	93608	complex	1258
1	Herd_3_0953	15484128	15532824	Herd_3	loss	48696	3	cnvr_2%_001	15484128	15577736	93608	complex	1258
1	Herd_3_0954	15484128	15532824	Herd_3	loss	48696	3	cnvr_2%_001	15484128	15577736	93608	complex	1258
1	Herd_3_0955	15484128	15532824	Herd_3	loss	48696	3	cnvr_2%_001	15484128	15577736	93608	complex	1258
1	Herd_3_0957	15484128	15532824	Herd_3	loss	48696	3	cnvr_2%_001	15484128	15577736	93608	complex	1258
1	Herd_3_0958	15484128	15532824	Herd_3	loss	48696	3	cnvr_2%_001	15484128	15577736	93608	complex	1258
1	Herd_3_0960	15484128	15532824	Herd_3	loss	48696	3	cnvr_2%_001	15484128	15577736	93608	complex	1258
1	Herd_3_0961	15484128	15532824	Herd_3	loss	48696	3	cnvr_2%_001	15484128	15577736	93608	complex	1258
1	Herd_3_0962	15484128	15532824	Herd_3	loss	48696	3	cnvr_2%_001	15484128	15577736	93608	complex	1258
1	Herd_3_0965	15484128	15532824	Herd_3	loss	48696	3	cnvr_2%_001	15484128	15577736	93608	complex	1258
1	Herd_3_0966	15484128	15532824	Herd_3	loss	48696	3	cnvr_2%_001	15484128	15577736	93608	complex	1258
1	Herd_3_0967	15484128	15532824	Herd_3	loss	48696	3	cnvr_2%_001	15484128	15577736	93608	complex	1258
1	Herd_3_0968	15484128	15532824	Herd_3	loss	48696	3	cnvr_2%_001	15484128	15577736	93608	complex	1258
1	Herd_3_0969	15484128	15532824	Herd_3	loss	48696	3	cnvr_2%_001	15484128	15577736	93608	complex	1258
1	Herd_3_0971	15484128	15532824	Herd_3	loss	48696	3	cnvr_2%_001	15484128	15577736	93608	complex	1258
1	Herd_3_0972	15484128	15532824	Herd_3	loss	48696	3	cnvr_2%_001	15484128	15577736	93608	complex	1258
1	Herd_3_0973	15484128	15532824	Herd_3	loss	48696	3	cnvr_2%_001	15484128	15577736	93608	complex	1258
1	Herd_3_0974	15484128	15532824	Herd_3	loss	48696	3	cnvr_2%_001	15484128	15577736	93608	complex	1258
1	Herd_3_0975	15484128	15532824	Herd_3	loss	48696	3	cnvr_2%_001	15484128	15577736	93608	complex	1258
1	Herd_3_0976	15484128	15532824	Herd_3	loss	48696	3	cnvr_2%_001	15484128	15577736	93608	complex	1258
1	Herd_3_0977	15484128	15532824	Herd_3	loss	48696	3	cnvr_2%_001	15484128	15577736	93608	complex	1258
1	Herd_3_0980	15484128	15532824	Herd_3	loss	48696	3	cnvr_2%_001	15484128	15577736	93608	complex	1258
1	Herd_3_0982	15484128	15532824	Herd_3	loss	48696	3	cnvr_2%_001	15484128	15577736	93608	complex	1258
1	Herd_3_0983	15484128	15532824	Herd_3	loss	48696	3	cnvr_2%_001	15484128	15577736	93608	complex	1258
1	Herd_3_0984	15484128	15532824	Herd_3	loss	48696	3	cnvr_2%_001	15484128	15577736	93608	complex	1258
1	Herd_3_0986	15484128	15532824	Herd_3	loss	48696	3	cnvr_2%_001	15484128	15577736	93608	complex	1258
1	Herd_3_0987	15484128	15532824	Herd_3	loss	48696	3	cnvr_2%_001	15484128	15577736	93608	complex	1258
1	Herd_3_0988	15484128	15532824	Herd_3	loss	48696	3	cnvr_2%_001	15484128	15577736	93608	complex	1258
1	Herd_3_0989	15484128	15532824	Herd_3	loss	48696	3	cnvr_2%_001	15484128	15577736	93608	complex	1258
1	Herd_3_0991	15484128	15532824	Herd_3	loss	48696	3	cnvr_2%_001	15484128	15577736	93608	complex	1258
1	Herd_3_0993	15484128	15532824	Herd_3	loss	48696	3	cnvr_2%_001	15484128	15577736	93608	complex	1258
1	Herd_3_0995	15484128	15532824	Herd_3	loss	48696	3	cnvr_2%_001	15484128	15577736	93608	complex	1258
1	Herd_3_0996	15484128	15532824	Herd_3	loss	48696	3	cnvr_2%_001	15484128	15577736	93608	complex	1258
1	Herd_3_0998	15484128	15532824	Herd_3	loss	48696	3	cnvr_2%_001	15484128	15577736	93608	complex	1258
1	Herd_3_0999	15484128	15532824	Herd_3	loss	48696	3	cnvr_2%_001	15484128	15577736	93608	complex	1258
1	Herd_3_1000	15484128	15532824	Herd_3	loss	48696	3	cnvr_2%_001	15484128	15577736	93608	complex	1258
1	Herd_3_1002	15484128	15532824	Herd_3	loss	48696	3	cnvr_2%_001	15484128	15577736	93608	complex	1258
1	Herd_3_1003	15484128	15532824	Herd_3	loss	48696	3	cnvr_2%_001	15484128	15577736	93608	complex	1258
1	Herd_3_1004	15484128	15532824	Herd_3	loss	48696	3	cnvr_2%_001	15484128	15577736	93608	complex	1258
1	Herd_3_1005	15484128	15532824	Herd_3	loss	48696	3	cnvr_2%_001	15484128	15577736	93608	complex	1258
1	Herd_3_1007	15484128	15532824	Herd_3	loss	48696	3	cnvr_2%_001	15484128	15577736	93608	complex	1258
1	Herd_3_1008	15484128	15532824	Herd_3	loss	48696	3	cnvr_2%_001	15484128	15577736	93608	complex	1258
1	Herd_3_1009	15484128	15532824	Herd_3	loss	48696	3	cnvr_2%_001	15484128	15577736	93608	complex	1258
1	Herd_3_1012	15484128	15532824	Herd_3	loss	48696	3	cnvr_2%_001	15484128	15577736	93608	complex	1258
1	Herd_3_1015	15484128	15532824	Herd_3	loss	48696	3	cnvr_2%_001	15484128	15577736	93608	complex	1258
1	Herd_3_1017	15484128	15532824	Herd_3	loss	48696	3	cnvr_2%_001	15484128	15577736	93608	complex	1258
1	Herd_3_1019	15484128	15532824	Herd_3	loss	48696	3	cnvr_2%_001	15484128	15577736	93608	complex	1258
1	Herd_3_1020	15484128	15532824	Herd_3	loss	48696	3	cnvr_2%_001	15484128	15577736	93608	complex	1258
1	Herd_3_1021	15484128	15532824	Herd_3	loss	48696	3	cnvr_2%_001	15484128	15577736	93608	complex	1258
1	Herd_3_1024	15484128	15532824	Herd_3	loss	48696	3	cnvr_2%_001	15484128	15577736	93608	complex	1258
1	Herd_3_1027	15484128	15532824	Herd_3	loss	48696	3	cnvr_2%_001	15484128	15577736	93608	complex	1258
1	Herd_3_1028	15484128	15532824	Herd_3	loss	48696	3	cnvr_2%_001	15484128	15577736	93608	complex	1258
1	Herd_3_1029	15484128	15532824	Herd_3	loss	48696	3	cnvr_2%_001	15484128	15577736	93608	complex	1258
1	Herd_3_1030	15484128	15532824	Herd_3	loss	48696	3	cnvr_2%_001	15484128	15577736	93608	complex	1258
1	Herd_3_1031	15484128	15532824	Herd_3	loss	48696	3	cnvr_2%_001	15484128	15577736	93608	complex	1258
1	Herd_3_1032	15484128	15532824	Herd_3	loss	48696	3	cnvr_2%_001	15484128	15577736	93608	complex	1258
1	Herd_3_1033	15484128	15532824	Herd_3	loss	48696	3	cnvr_2%_001	15484128	15577736	93608	complex	1258
1	Herd_3_1036	15484128	15532824	Herd_3	loss	48696	3	cnvr_2%_001	15484128	15577736	93608	complex	1258
1	Herd_3_1037	15484128	15532824	Herd_3	loss	48696	3	cnvr_2%_001	15484128	15577736	93608	complex	1258
1	Herd_3_1038	15484128	15532824	Herd_3	loss	48696	3	cnvr_2%_001	15484128	15577736	93608	complex	1258
1	Herd_3_1039	15484128	15532824	Herd_3	loss	48696	3	cnvr_2%_001	15484128	15577736	93608	complex	1258
1	Herd_3_1043	15484128	15532824	Herd_3	loss	48696	3	cnvr_2%_001	15484128	15577736	93608	complex	1258
1	Herd_3_1045	15484128	15532824	Herd_3	loss	48696	3	cnvr_2%_001	15484128	15577736	93608	complex	1258
1	Herd_3_1049	15484128	15532824	Herd_3	loss	48696	3	cnvr_2%_001	15484128	15577736	93608	complex	1258
1	Herd_3_1051	15484128	15532824	Herd_3	loss	48696	3	cnvr_2%_001	15484128	15577736	93608	complex	1258
1	Herd_3_1052	15484128	15532824	Herd_3	loss	48696	3	cnvr_2%_001	15484128	15577736	93608	complex	1258
1	Herd_3_1054	15484128	15532824	Herd_3	loss	48696	3	cnvr_2%_001	15484128	15577736	93608	complex	1258
1	Herd_3_1056	15484128	15532824	Herd_3	loss	48696	3	cnvr_2%_001	15484128	15577736	93608	complex	1258
1	Herd_3_1057	15484128	15532824	Herd_3	loss	48696	3	cnvr_2%_001	15484128	15577736	93608	complex	1258
1	Herd_3_1058	15484128	15532824	Herd_3	loss	48696	3	cnvr_2%_001	15484128	15577736	93608	complex	1258
1	Herd_3_1060	15484128	15532824	Herd_3	loss	48696	3	cnvr_2%_001	15484128	15577736	93608	complex	1258
1	Herd_3_1061	15484128	15532824	Herd_3	loss	48696	3	cnvr_2%_001	15484128	15577736	93608	complex	1258
1	Herd_3_1062	15484128	15532824	Herd_3	loss	48696	3	cnvr_2%_001	15484128	15577736	93608	complex	1258
1	Herd_3_1064	15484128	15532824	Herd_3	loss	48696	3	cnvr_2%_001	15484128	15577736	93608	complex	1258
1	Herd_3_1067	15484128	15532824	Herd_3	loss	48696	3	cnvr_2%_001	15484128	15577736	93608	complex	1258
1	Herd_3_1068	15484128	15532824	Herd_3	loss	48696	3	cnvr_2%_001	15484128	15577736	93608	complex	1258
1	Herd_3_1069	15484128	15532824	Herd_3	loss	48696	3	cnvr_2%_001	15484128	15577736	93608	complex	1258
1	Herd_3_1070	15484128	15532824	Herd_3	loss	48696	3	cnvr_2%_001	15484128	15577736	93608	complex	1258
1	Herd_3_1072	15484128	15532824	Herd_3	loss	48696	3	cnvr_2%_001	15484128	15577736	93608	complex	1258
1	Herd_3_1073	15484128	15532824	Herd_3	loss	48696	3	cnvr_2%_001	15484128	15577736	93608	complex	1258
1	Herd_3_1077	15484128	15532824	Herd_3	loss	48696	3	cnvr_2%_001	15484128	15577736	93608	complex	1258
1	Herd_3_1082	15484128	15532824	Herd_3	loss	48696	3	cnvr_2%_001	15484128	15577736	93608	complex	1258
1	Herd_3_1083	15484128	15532824	Herd_3	loss	48696	3	cnvr_2%_001	15484128	15577736	93608	complex	1258
1	Herd_3_1086	15484128	15532824	Herd_3	loss	48696	3	cnvr_2%_001	15484128	15577736	93608	complex	1258
1	Herd_3_1089	15484128	15532824	Herd_3	loss	48696	3	cnvr_2%_001	15484128	15577736	93608	complex	1258
1	Herd_3_1091	15484128	15532824	Herd_3	loss	48696	3	cnvr_2%_001	15484128	15577736	93608	complex	1258
1	Herd_3_1092	15484128	15532824	Herd_3	loss	48696	3	cnvr_2%_001	15484128	15577736	93608	complex	1258
1	Herd_3_1095	15484128	15532824	Herd_3	loss	48696	3	cnvr_2%_001	15484128	15577736	93608	complex	1258
1	Herd_3_1097	15484128	15532824	Herd_3	loss	48696	3	cnvr_2%_001	15484128	15577736	93608	complex	1258
1	Herd_3_1098	15484128	15532824	Herd_3	loss	48696	3	cnvr_2%_001	15484128	15577736	93608	complex	1258
1	Herd_3_1099	15484128	15532824	Herd_3	loss	48696	3	cnvr_2%_001	15484128	15577736	93608	complex	1258
1	Herd_3_1101	15484128	15532824	Herd_3	loss	48696	3	cnvr_2%_001	15484128	15577736	93608	complex	1258
1	Herd_3_1103	15484128	15532824	Herd_3	loss	48696	3	cnvr_2%_001	15484128	15577736	93608	complex	1258
1	Herd_3_1105	15484128	15532824	Herd_3	loss	48696	3	cnvr_2%_001	15484128	15577736	93608	complex	1258
1	Herd_3_1423	15484128	15532824	Herd_3	loss	48696	3	cnvr_2%_001	15484128	15577736	93608	complex	1258
1	Herd_3_1428	15484128	15532824	Herd_3	loss	48696	3	cnvr_2%_001	15484128	15577736	93608	complex	1258
1	Herd_3_1435	15484128	15532824	Herd_3	loss	48696	3	cnvr_2%_001	15484128	15577736	93608	complex	1258
1	Herd_3_1439	15484128	15532824	Herd_3	loss	48696	3	cnvr_2%_001	15484128	15577736	93608	complex	1258
1	Herd_3_1440	15484128	15532824	Herd_3	loss	48696	3	cnvr_2%_001	15484128	15577736	93608	complex	1258
1	Herd_3_1442	15484128	15532824	Herd_3	loss	48696	3	cnvr_2%_001	15484128	15577736	93608	complex	1258
1	Herd_3_1444	15484128	15532824	Herd_3	loss	48696	3	cnvr_2%_001	15484128	15577736	93608	complex	1258
1	Herd_3_1445	15484128	15532824	Herd_3	loss	48696	3	cnvr_2%_001	15484128	15577736	93608	complex	1258
1	Herd_3_1446	15484128	15532824	Herd_3	loss	48696	3	cnvr_2%_001	15484128	15577736	93608	complex	1258
1	Herd_3_1447	15484128	15532824	Herd_3	loss	48696	3	cnvr_2%_001	15484128	15577736	93608	complex	1258
1	Herd_3_1449	15484128	15532824	Herd_3	loss	48696	3	cnvr_2%_001	15484128	15577736	93608	complex	1258
1	Herd_3_1450	15484128	15532824	Herd_3	loss	48696	3	cnvr_2%_001	15484128	15577736	93608	complex	1258
1	Herd_3_1451	15484128	15532824	Herd_3	loss	48696	3	cnvr_2%_001	15484128	15577736	93608	complex	1258
1	Herd_3_1452	15484128	15532824	Herd_3	loss	48696	3	cnvr_2%_001	15484128	15577736	93608	complex	1258
1	Herd_3_1456	15484128	15532824	Herd_3	loss	48696	3	cnvr_2%_001	15484128	15577736	93608	complex	1258
1	Herd_3_1457	15484128	15532824	Herd_3	loss	48696	3	cnvr_2%_001	15484128	15577736	93608	complex	1258
1	Herd_3_1458	15484128	15532824	Herd_3	loss	48696	3	cnvr_2%_001	15484128	15577736	93608	complex	1258
1	Herd_3_1460	15484128	15532824	Herd_3	loss	48696	3	cnvr_2%_001	15484128	15577736	93608	complex	1258
1	Herd_3_1461	15484128	15532824	Herd_3	loss	48696	3	cnvr_2%_001	15484128	15577736	93608	complex	1258
1	Herd_3_1468	15484128	15532824	Herd_3	loss	48696	3	cnvr_2%_001	15484128	15577736	93608	complex	1258
1	Herd_3_1471	15484128	15532824	Herd_3	loss	48696	3	cnvr_2%_001	15484128	15577736	93608	complex	1258
1	Herd_3_1473	15484128	15532824	Herd_3	loss	48696	3	cnvr_2%_001	15484128	15577736	93608	complex	1258
1	Herd_3_1476	15484128	15532824	Herd_3	loss	48696	3	cnvr_2%_001	15484128	15577736	93608	complex	1258
1	Herd_3_1479	15484128	15532824	Herd_3	loss	48696	3	cnvr_2%_001	15484128	15577736	93608	complex	1258
1	Herd_3_1480	15484128	15532824	Herd_3	loss	48696	3	cnvr_2%_001	15484128	15577736	93608	complex	1258
1	Herd_3_1481	15484128	15532824	Herd_3	loss	48696	3	cnvr_2%_001	15484128	15577736	93608	complex	1258
1	Herd_3_1484	15484128	15532824	Herd_3	loss	48696	3	cnvr_2%_001	15484128	15577736	93608	complex	1258
1	Herd_3_1486	15484128	15532824	Herd_3	loss	48696	3	cnvr_2%_001	15484128	15577736	93608	complex	1258
1	Herd_3_1490	15484128	15532824	Herd_3	loss	48696	3	cnvr_2%_001	15484128	15577736	93608	complex	1258
1	Herd_3_1491	15484128	15532824	Herd_3	loss	48696	3	cnvr_2%_001	15484128	15577736	93608	complex	1258
1	Herd_3_1492	15484128	15532824	Herd_3	loss	48696	3	cnvr_2%_001	15484128	15577736	93608	complex	1258
1	Herd_3_1493	15484128	15532824	Herd_3	loss	48696	3	cnvr_2%_001	15484128	15577736	93608	complex	1258
1	Herd_3_1494	15484128	15532824	Herd_3	loss	48696	3	cnvr_2%_001	15484128	15577736	93608	complex	1258
1	Herd_3_1495	15484128	15532824	Herd_3	loss	48696	3	cnvr_2%_001	15484128	15577736	93608	complex	1258
1	Herd_3_1498	15484128	15532824	Herd_3	loss	48696	3	cnvr_2%_001	15484128	15577736	93608	complex	1258
1	Herd_3_1501	15484128	15532824	Herd_3	loss	48696	3	cnvr_2%_001	15484128	15577736	93608	complex	1258
1	Herd_3_1502	15484128	15532824	Herd_3	loss	48696	3	cnvr_2%_001	15484128	15577736	93608	complex	1258
1	Herd_3_1503	15484128	15532824	Herd_3	loss	48696	3	cnvr_2%_001	15484128	15577736	93608	complex	1258
1	Herd_3_1505	15484128	15532824	Herd_3	loss	48696	3	cnvr_2%_001	15484128	15577736	93608	complex	1258
1	Herd_3_1506	15484128	15532824	Herd_3	loss	48696	3	cnvr_2%_001	15484128	15577736	93608	complex	1258
1	Herd_3_1508	15484128	15532824	Herd_3	loss	48696	3	cnvr_2%_001	15484128	15577736	93608	complex	1258
1	Herd_3_1509	15484128	15532824	Herd_3	loss	48696	3	cnvr_2%_001	15484128	15577736	93608	complex	1258
1	Herd_3_1510	15484128	15532824	Herd_3	loss	48696	3	cnvr_2%_001	15484128	15577736	93608	complex	1258
1	Herd_3_1512	15484128	15532824	Herd_3	loss	48696	3	cnvr_2%_001	15484128	15577736	93608	complex	1258
1	Herd_3_1513	15484128	15532824	Herd_3	loss	48696	3	cnvr_2%_001	15484128	15577736	93608	complex	1258
1	Herd_3_1514	15484128	15532824	Herd_3	loss	48696	3	cnvr_2%_001	15484128	15577736	93608	complex	1258
1	Herd_3_1515	15484128	15532824	Herd_3	loss	48696	3	cnvr_2%_001	15484128	15577736	93608	complex	1258
1	Herd_3_1516	15484128	15532824	Herd_3	loss	48696	3	cnvr_2%_001	15484128	15577736	93608	complex	1258
1	Herd_3_1517	15484128	15532824	Herd_3	loss	48696	3	cnvr_2%_001	15484128	15577736	93608	complex	1258
1	Herd_4_0002	15484128	15532824	Herd_4	loss	48696	3	cnvr_2%_001	15484128	15577736	93608	complex	1258
1	Herd_4_0003	15484128	15532824	Herd_4	loss	48696	3	cnvr_2%_001	15484128	15577736	93608	complex	1258
1	Herd_4_0005	15484128	15532824	Herd_4	loss	48696	3	cnvr_2%_001	15484128	15577736	93608	complex	1258
1	Herd_4_0008	15484128	15532824	Herd_4	loss	48696	3	cnvr_2%_001	15484128	15577736	93608	complex	1258
1	Herd_4_0009	15484128	15532824	Herd_4	loss	48696	3	cnvr_2%_001	15484128	15577736	93608	complex	1258
1	Herd_4_0012	15484128	15532824	Herd_4	loss	48696	3	cnvr_2%_001	15484128	15577736	93608	complex	1258
1	Herd_4_0014	15484128	15532824	Herd_4	loss	48696	3	cnvr_2%_001	15484128	15577736	93608	complex	1258
1	Herd_4_0015	15484128	15532824	Herd_4	loss	48696	3	cnvr_2%_001	15484128	15577736	93608	complex	1258
1	Herd_4_0018	15484128	15532824	Herd_4	loss	48696	3	cnvr_2%_001	15484128	15577736	93608	complex	1258
1	Herd_4_0020	15484128	15532824	Herd_4	loss	48696	3	cnvr_2%_001	15484128	15577736	93608	complex	1258
1	Herd_4_0023	15484128	15532824	Herd_4	loss	48696	3	cnvr_2%_001	15484128	15577736	93608	complex	1258
1	Herd_4_0024	15484128	15532824	Herd_4	loss	48696	3	cnvr_2%_001	15484128	15577736	93608	complex	1258
1	Herd_4_0029	15484128	15532824	Herd_4	loss	48696	3	cnvr_2%_001	15484128	15577736	93608	complex	1258
1	Herd_4_0030	15484128	15532824	Herd_4	loss	48696	3	cnvr_2%_001	15484128	15577736	93608	complex	1258
1	Herd_4_0031	15484128	15532824	Herd_4	loss	48696	3	cnvr_2%_001	15484128	15577736	93608	complex	1258
1	Herd_4_0034	15484128	15532824	Herd_4	loss	48696	3	cnvr_2%_001	15484128	15577736	93608	complex	1258
1	Herd_4_0035	15484128	15532824	Herd_4	loss	48696	3	cnvr_2%_001	15484128	15577736	93608	complex	1258
1	Herd_4_0038	15484128	15532824	Herd_4	loss	48696	3	cnvr_2%_001	15484128	15577736	93608	complex	1258
1	Herd_4_0039	15484128	15532824	Herd_4	loss	48696	3	cnvr_2%_001	15484128	15577736	93608	complex	1258
1	Herd_4_0042	15484128	15532824	Herd_4	loss	48696	3	cnvr_2%_001	15484128	15577736	93608	complex	1258
1	Herd_4_0043	15484128	15532824	Herd_4	loss	48696	3	cnvr_2%_001	15484128	15577736	93608	complex	1258
1	Herd_4_0044	15484128	15532824	Herd_4	loss	48696	3	cnvr_2%_001	15484128	15577736	93608	complex	1258
1	Herd_4_0046	15484128	15532824	Herd_4	loss	48696	3	cnvr_2%_001	15484128	15577736	93608	complex	1258
1	Herd_4_0048	15484128	15532824	Herd_4	loss	48696	3	cnvr_2%_001	15484128	15577736	93608	complex	1258
1	Herd_4_0049	15484128	15532824	Herd_4	loss	48696	3	cnvr_2%_001	15484128	15577736	93608	complex	1258
1	Herd_4_0050	15484128	15532824	Herd_4	loss	48696	3	cnvr_2%_001	15484128	15577736	93608	complex	1258
1	Herd_4_0051	15484128	15532824	Herd_4	loss	48696	3	cnvr_2%_001	15484128	15577736	93608	complex	1258
1	Herd_4_0052	15484128	15532824	Herd_4	loss	48696	3	cnvr_2%_001	15484128	15577736	93608	complex	1258
1	Herd_4_0055	15484128	15532824	Herd_4	loss	48696	3	cnvr_2%_001	15484128	15577736	93608	complex	1258
1	Herd_4_0057	15484128	15532824	Herd_4	loss	48696	3	cnvr_2%_001	15484128	15577736	93608	complex	1258
1	Herd_4_0059	15484128	15532824	Herd_4	loss	48696	3	cnvr_2%_001	15484128	15577736	93608	complex	1258
1	Herd_4_0060	15484128	15532824	Herd_4	loss	48696	3	cnvr_2%_001	15484128	15577736	93608	complex	1258
1	Herd_4_0061	15484128	15532824	Herd_4	loss	48696	3	cnvr_2%_001	15484128	15577736	93608	complex	1258
1	Herd_4_0062	15484128	15532824	Herd_4	loss	48696	3	cnvr_2%_001	15484128	15577736	93608	complex	1258
1	Herd_4_0063	15484128	15532824	Herd_4	loss	48696	3	cnvr_2%_001	15484128	15577736	93608	complex	1258
1	Herd_4_0064	15484128	15532824	Herd_4	loss	48696	3	cnvr_2%_001	15484128	15577736	93608	complex	1258
1	Herd_4_0065	15484128	15532824	Herd_4	loss	48696	3	cnvr_2%_001	15484128	15577736	93608	complex	1258
1	Herd_4_0066	15484128	15532824	Herd_4	loss	48696	3	cnvr_2%_001	15484128	15577736	93608	complex	1258
1	Herd_4_0067	15484128	15532824	Herd_4	loss	48696	3	cnvr_2%_001	15484128	15577736	93608	complex	1258
1	Herd_4_0068	15484128	15532824	Herd_4	loss	48696	3	cnvr_2%_001	15484128	15577736	93608	complex	1258
1	Herd_4_0070	15484128	15532824	Herd_4	loss	48696	3	cnvr_2%_001	15484128	15577736	93608	complex	1258
1	Herd_4_0072	15484128	15532824	Herd_4	loss	48696	3	cnvr_2%_001	15484128	15577736	93608	complex	1258
1	Herd_4_0073	15484128	15532824	Herd_4	loss	48696	3	cnvr_2%_001	15484128	15577736	93608	complex	1258
1	Herd_4_0074	15484128	15532824	Herd_4	loss	48696	3	cnvr_2%_001	15484128	15577736	93608	complex	1258
1	Herd_4_0075	15484128	15532824	Herd_4	loss	48696	3	cnvr_2%_001	15484128	15577736	93608	complex	1258
1	Herd_4_0076	15484128	15532824	Herd_4	loss	48696	3	cnvr_2%_001	15484128	15577736	93608	complex	1258
1	Herd_4_0078	15484128	15532824	Herd_4	loss	48696	3	cnvr_2%_001	15484128	15577736	93608	complex	1258
1	Herd_4_0079	15484128	15532824	Herd_4	loss	48696	3	cnvr_2%_001	15484128	15577736	93608	complex	1258
1	Herd_4_0081	15484128	15532824	Herd_4	loss	48696	3	cnvr_2%_001	15484128	15577736	93608	complex	1258
1	Herd_4_0082	15484128	15532824	Herd_4	loss	48696	3	cnvr_2%_001	15484128	15577736	93608	complex	1258
1	Herd_4_0084	15484128	15532824	Herd_4	loss	48696	3	cnvr_2%_001	15484128	15577736	93608	complex	1258
1	Herd_4_0085	15484128	15532824	Herd_4	loss	48696	3	cnvr_2%_001	15484128	15577736	93608	complex	1258
1	Herd_4_0086	15484128	15532824	Herd_4	loss	48696	3	cnvr_2%_001	15484128	15577736	93608	complex	1258
1	Herd_4_0088	15484128	15532824	Herd_4	loss	48696	3	cnvr_2%_001	15484128	15577736	93608	complex	1258
1	Herd_4_0148	15484128	15532824	Herd_4	loss	48696	3	cnvr_2%_001	15484128	15577736	93608	complex	1258
1	Herd_4_0267	15484128	15532824	Herd_4	loss	48696	3	cnvr_2%_001	15484128	15577736	93608	complex	1258
1	Herd_4_0290	15484128	15532824	Herd_4	loss	48696	3	cnvr_2%_001	15484128	15577736	93608	complex	1258
1	Herd_4_0292	15484128	15532824	Herd_4	loss	48696	3	cnvr_2%_001	15484128	15577736	93608	complex	1258
1	Herd_4_0293	15484128	15532824	Herd_4	loss	48696	3	cnvr_2%_001	15484128	15577736	93608	complex	1258
1	Herd_4_0295	15484128	15532824	Herd_4	loss	48696	3	cnvr_2%_001	15484128	15577736	93608	complex	1258
1	Herd_4_0296	15484128	15532824	Herd_4	loss	48696	3	cnvr_2%_001	15484128	15577736	93608	complex	1258
1	Herd_4_0299	15484128	15532824	Herd_4	loss	48696	3	cnvr_2%_001	15484128	15577736	93608	complex	1258
1	Herd_4_0302	15484128	15532824	Herd_4	loss	48696	3	cnvr_2%_001	15484128	15577736	93608	complex	1258
1	Herd_4_0307	15484128	15532824	Herd_4	loss	48696	3	cnvr_2%_001	15484128	15577736	93608	complex	1258
1	Herd_4_0308	15484128	15532824	Herd_4	loss	48696	3	cnvr_2%_001	15484128	15577736	93608	complex	1258
1	Herd_4_0312	15484128	15532824	Herd_4	loss	48696	3	cnvr_2%_001	15484128	15577736	93608	complex	1258
1	Herd_4_0314	15484128	15532824	Herd_4	loss	48696	3	cnvr_2%_001	15484128	15577736	93608	complex	1258
1	Herd_4_0315	15484128	15532824	Herd_4	loss	48696	3	cnvr_2%_001	15484128	15577736	93608	complex	1258
1	Herd_4_0316	15484128	15532824	Herd_4	loss	48696	3	cnvr_2%_001	15484128	15577736	93608	complex	1258
1	Herd_4_0317	15484128	15532824	Herd_4	loss	48696	3	cnvr_2%_001	15484128	15577736	93608	complex	1258
1	Herd_4_0319	15484128	15532824	Herd_4	loss	48696	3	cnvr_2%_001	15484128	15577736	93608	complex	1258
1	Herd_4_0320	15484128	15532824	Herd_4	loss	48696	3	cnvr_2%_001	15484128	15577736	93608	complex	1258
1	Herd_4_0321	15484128	15532824	Herd_4	loss	48696	3	cnvr_2%_001	15484128	15577736	93608	complex	1258
1	Herd_4_0323	15484128	15532824	Herd_4	loss	48696	3	cnvr_2%_001	15484128	15577736	93608	complex	1258
1	Herd_4_0324	15484128	15532824	Herd_4	loss	48696	3	cnvr_2%_001	15484128	15577736	93608	complex	1258
1	Herd_4_0325	15484128	15532824	Herd_4	loss	48696	3	cnvr_2%_001	15484128	15577736	93608	complex	1258
1	Herd_4_0326	15484128	15532824	Herd_4	loss	48696	3	cnvr_2%_001	15484128	15577736	93608	complex	1258
1	Herd_4_0327	15484128	15532824	Herd_4	loss	48696	3	cnvr_2%_001	15484128	15577736	93608	complex	1258
1	Herd_4_0330	15484128	15532824	Herd_4	loss	48696	3	cnvr_2%_001	15484128	15577736	93608	complex	1258
1	Herd_4_0331	15484128	15532824	Herd_4	loss	48696	3	cnvr_2%_001	15484128	15577736	93608	complex	1258
1	Herd_4_0332	15484128	15532824	Herd_4	loss	48696	3	cnvr_2%_001	15484128	15577736	93608	complex	1258
1	Herd_5_0020R	15484128	15532824	Herd_5	loss	48696	3	cnvr_2%_001	15484128	15577736	93608	complex	1258
1	Herd_5_0120	15484128	15532824	Herd_5	loss	48696	3	cnvr_2%_001	15484128	15577736	93608	complex	1258
1	Herd_5_0123	15484128	15532824	Herd_5	loss	48696	3	cnvr_2%_001	15484128	15577736	93608	complex	1258
1	Herd_5_0124	15484128	15532824	Herd_5	loss	48696	3	cnvr_2%_001	15484128	15577736	93608	complex	1258
1	Herd_5_0126	15484128	15532824	Herd_5	loss	48696	3	cnvr_2%_001	15484128	15577736	93608	complex	1258
1	Herd_5_0127	15484128	15532824	Herd_5	loss	48696	3	cnvr_2%_001	15484128	15577736	93608	complex	1258
1	Herd_5_0128	15484128	15532824	Herd_5	loss	48696	3	cnvr_2%_001	15484128	15577736	93608	complex	1258
1	Herd_5_0130	15484128	15532824	Herd_5	loss	48696	3	cnvr_2%_001	15484128	15577736	93608	complex	1258
1	Herd_5_0134	15484128	15532824	Herd_5	loss	48696	3	cnvr_2%_001	15484128	15577736	93608	complex	1258
1	Herd_5_0138	15484128	15532824	Herd_5	loss	48696	3	cnvr_2%_001	15484128	15577736	93608	complex	1258
1	Herd_5_0139	15484128	15532824	Herd_5	loss	48696	3	cnvr_2%_001	15484128	15577736	93608	complex	1258
1	Herd_5_0140	15484128	15532824	Herd_5	loss	48696	3	cnvr_2%_001	15484128	15577736	93608	complex	1258
1	Herd_5_0141	15484128	15532824	Herd_5	loss	48696	3	cnvr_2%_001	15484128	15577736	93608	complex	1258
1	Herd_5_0143	15484128	15532824	Herd_5	loss	48696	3	cnvr_2%_001	15484128	15577736	93608	complex	1258
1	Herd_5_0144	15484128	15532824	Herd_5	loss	48696	3	cnvr_2%_001	15484128	15577736	93608	complex	1258
1	Herd_5_0145	15484128	15532824	Herd_5	loss	48696	3	cnvr_2%_001	15484128	15577736	93608	complex	1258
1	Herd_5_0147	15484128	15532824	Herd_5	loss	48696	3	cnvr_2%_001	15484128	15577736	93608	complex	1258
1	Herd_5_0148	15484128	15532824	Herd_5	loss	48696	3	cnvr_2%_001	15484128	15577736	93608	complex	1258
1	Herd_5_0149	15484128	15532824	Herd_5	loss	48696	3	cnvr_2%_001	15484128	15577736	93608	complex	1258
1	Herd_5_0150	15484128	15532824	Herd_5	loss	48696	3	cnvr_2%_001	15484128	15577736	93608	complex	1258
1	Herd_5_0198	15484128	15532824	Herd_5	loss	48696	3	cnvr_2%_001	15484128	15577736	93608	complex	1258
1	Herd_5_0199	15484128	15532824	Herd_5	loss	48696	3	cnvr_2%_001	15484128	15577736	93608	complex	1258
1	Herd_5_0203	15484128	15532824	Herd_5	loss	48696	3	cnvr_2%_001	15484128	15577736	93608	complex	1258
1	Herd_5_0206	15484128	15532824	Herd_5	loss	48696	3	cnvr_2%_001	15484128	15577736	93608	complex	1258
1	Herd_5_0209	15484128	15532824	Herd_5	loss	48696	3	cnvr_2%_001	15484128	15577736	93608	complex	1258
1	Herd_5_0212	15484128	15532824	Herd_5	loss	48696	3	cnvr_2%_001	15484128	15577736	93608	complex	1258
1	Herd_5_0213	15484128	15532824	Herd_5	loss	48696	3	cnvr_2%_001	15484128	15577736	93608	complex	1258
1	Herd_5_0219	15484128	15532824	Herd_5	loss	48696	3	cnvr_2%_001	15484128	15577736	93608	complex	1258
1	Herd_5_0220	15484128	15532824	Herd_5	loss	48696	3	cnvr_2%_001	15484128	15577736	93608	complex	1258
1	Herd_5_0221	15484128	15532824	Herd_5	loss	48696	3	cnvr_2%_001	15484128	15577736	93608	complex	1258
1	Herd_5_0222	15484128	15532824	Herd_5	loss	48696	3	cnvr_2%_001	15484128	15577736	93608	complex	1258
1	Herd_5_0223	15484128	15532824	Herd_5	loss	48696	3	cnvr_2%_001	15484128	15577736	93608	complex	1258
1	Herd_5_0224	15484128	15532824	Herd_5	loss	48696	3	cnvr_2%_001	15484128	15577736	93608	complex	1258
1	Herd_5_0225	15484128	15532824	Herd_5	loss	48696	3	cnvr_2%_001	15484128	15577736	93608	complex	1258
1	Herd_5_0227	15484128	15532824	Herd_5	loss	48696	3	cnvr_2%_001	15484128	15577736	93608	complex	1258
1	Herd_5_0228	15484128	15532824	Herd_5	loss	48696	3	cnvr_2%_001	15484128	15577736	93608	complex	1258
1	Herd_5_0229	15484128	15532824	Herd_5	loss	48696	3	cnvr_2%_001	15484128	15577736	93608	complex	1258
1	Herd_6_0206	15484128	15532824	Herd_6	loss	48696	3	cnvr_2%_001	15484128	15577736	93608	complex	1258
1	Herd_6_0530	15484128	15532824	Herd_6	loss	48696	3	cnvr_2%_001	15484128	15577736	93608	complex	1258
1	Herd_6_0638	15484128	15532824	Herd_6	loss	48696	3	cnvr_2%_001	15484128	15577736	93608	complex	1258
1	Herd_6_0639	15484128	15532824	Herd_6	loss	48696	3	cnvr_2%_001	15484128	15577736	93608	complex	1258
1	Herd_6_0642	15484128	15532824	Herd_6	loss	48696	3	cnvr_2%_001	15484128	15577736	93608	complex	1258
1	Herd_6_0643	15484128	15532824	Herd_6	loss	48696	3	cnvr_2%_001	15484128	15577736	93608	complex	1258
1	Herd_6_0646	15484128	15532824	Herd_6	loss	48696	3	cnvr_2%_001	15484128	15577736	93608	complex	1258
1	Herd_6_0648	15484128	15532824	Herd_6	loss	48696	3	cnvr_2%_001	15484128	15577736	93608	complex	1258
1	Herd_6_0649	15484128	15532824	Herd_6	loss	48696	3	cnvr_2%_001	15484128	15577736	93608	complex	1258
1	Herd_6_0650	15484128	15532824	Herd_6	loss	48696	3	cnvr_2%_001	15484128	15577736	93608	complex	1258
1	Herd_6_0651	15484128	15532824	Herd_6	loss	48696	3	cnvr_2%_001	15484128	15577736	93608	complex	1258
1	Herd_6_0652	15484128	15532824	Herd_6	loss	48696	3	cnvr_2%_001	15484128	15577736	93608	complex	1258
1	Herd_6_0653	15484128	15532824	Herd_6	loss	48696	3	cnvr_2%_001	15484128	15577736	93608	complex	1258
1	Herd_6_0654	15484128	15532824	Herd_6	loss	48696	3	cnvr_2%_001	15484128	15577736	93608	complex	1258
1	Herd_6_0655	15484128	15532824	Herd_6	loss	48696	3	cnvr_2%_001	15484128	15577736	93608	complex	1258
1	Herd_6_0656	15484128	15532824	Herd_6	loss	48696	3	cnvr_2%_001	15484128	15577736	93608	complex	1258
1	Herd_6_0658	15484128	15532824	Herd_6	loss	48696	3	cnvr_2%_001	15484128	15577736	93608	complex	1258
1	Herd_6_0659	15484128	15532824	Herd_6	loss	48696	3	cnvr_2%_001	15484128	15577736	93608	complex	1258
1	Herd_6_0661	15484128	15532824	Herd_6	loss	48696	3	cnvr_2%_001	15484128	15577736	93608	complex	1258
1	Herd_6_0662	15484128	15532824	Herd_6	loss	48696	3	cnvr_2%_001	15484128	15577736	93608	complex	1258
1	Herd_7_0202	15484128	15532824	Herd_7	loss	48696	3	cnvr_2%_001	15484128	15577736	93608	complex	1258
1	Herd_7_0203	15484128	15532824	Herd_7	loss	48696	3	cnvr_2%_001	15484128	15577736	93608	complex	1258
1	Herd_7_0204	15484128	15532824	Herd_7	loss	48696	3	cnvr_2%_001	15484128	15577736	93608	complex	1258
1	Herd_7_0205	15484128	15532824	Herd_7	loss	48696	3	cnvr_2%_001	15484128	15577736	93608	complex	1258
1	Herd_7_0206	15484128	15532824	Herd_7	loss	48696	3	cnvr_2%_001	15484128	15577736	93608	complex	1258
1	Herd_7_0209	15484128	15532824	Herd_7	loss	48696	3	cnvr_2%_001	15484128	15577736	93608	complex	1258
1	Herd_7_0210	15484128	15532824	Herd_7	loss	48696	3	cnvr_2%_001	15484128	15577736	93608	complex	1258
1	Herd_7_0213	15484128	15532824	Herd_7	loss	48696	3	cnvr_2%_001	15484128	15577736	93608	complex	1258
1	Herd_7_0215	15484128	15532824	Herd_7	loss	48696	3	cnvr_2%_001	15484128	15577736	93608	complex	1258
1	Herd_7_0216	15484128	15532824	Herd_7	loss	48696	3	cnvr_2%_001	15484128	15577736	93608	complex	1258
1	Herd_7_0217	15484128	15532824	Herd_7	loss	48696	3	cnvr_2%_001	15484128	15577736	93608	complex	1258
1	Herd_7_0218	15484128	15532824	Herd_7	loss	48696	3	cnvr_2%_001	15484128	15577736	93608	complex	1258
1	Herd_7_0219	15484128	15532824	Herd_7	loss	48696	3	cnvr_2%_001	15484128	15577736	93608	complex	1258
1	Herd_7_0220	15484128	15532824	Herd_7	loss	48696	3	cnvr_2%_001	15484128	15577736	93608	complex	1258
1	Herd_7_0221	15484128	15532824	Herd_7	loss	48696	3	cnvr_2%_001	15484128	15577736	93608	complex	1258
1	Herd_7_0225	15484128	15532824	Herd_7	loss	48696	3	cnvr_2%_001	15484128	15577736	93608	complex	1258
1	Herd_7_0226	15484128	15532824	Herd_7	loss	48696	3	cnvr_2%_001	15484128	15577736	93608	complex	1258
1	Herd_7_0227	15484128	15532824	Herd_7	loss	48696	3	cnvr_2%_001	15484128	15577736	93608	complex	1258
1	Herd_7_0228	15484128	15532824	Herd_7	loss	48696	3	cnvr_2%_001	15484128	15577736	93608	complex	1258
1	Herd_7_0233	15484128	15532824	Herd_7	loss	48696	3	cnvr_2%_001	15484128	15577736	93608	complex	1258
1	Herd_7_0234	15484128	15532824	Herd_7	loss	48696	3	cnvr_2%_001	15484128	15577736	93608	complex	1258
1	Herd_7_0237	15484128	15532824	Herd_7	loss	48696	3	cnvr_2%_001	15484128	15577736	93608	complex	1258
1	Herd_7_0239	15484128	15532824	Herd_7	loss	48696	3	cnvr_2%_001	15484128	15577736	93608	complex	1258
1	Herd_7_0240	15484128	15532824	Herd_7	loss	48696	3	cnvr_2%_001	15484128	15577736	93608	complex	1258
1	Herd_7_0241	15484128	15532824	Herd_7	loss	48696	3	cnvr_2%_001	15484128	15577736	93608	complex	1258
1	Herd_7_0242	15484128	15532824	Herd_7	loss	48696	3	cnvr_2%_001	15484128	15577736	93608	complex	1258
1	Herd_7_0243	15484128	15532824	Herd_7	loss	48696	3	cnvr_2%_001	15484128	15577736	93608	complex	1258
1	Herd_7_0244	15484128	15532824	Herd_7	loss	48696	3	cnvr_2%_001	15484128	15577736	93608	complex	1258
1	Herd_7_0250	15484128	15532824	Herd_7	loss	48696	3	cnvr_2%_001	15484128	15577736	93608	complex	1258
1	Herd_7_0251	15484128	15532824	Herd_7	loss	48696	3	cnvr_2%_001	15484128	15577736	93608	complex	1258
1	Herd_7_0255	15484128	15532824	Herd_7	loss	48696	3	cnvr_2%_001	15484128	15577736	93608	complex	1258
1	Herd_7_0258	15484128	15532824	Herd_7	loss	48696	3	cnvr_2%_001	15484128	15577736	93608	complex	1258
1	Herd_7_0261	15484128	15532824	Herd_7	loss	48696	3	cnvr_2%_001	15484128	15577736	93608	complex	1258
1	Herd_7_0268	15484128	15532824	Herd_7	loss	48696	3	cnvr_2%_001	15484128	15577736	93608	complex	1258
1	Herd_7_0269	15484128	15532824	Herd_7	loss	48696	3	cnvr_2%_001	15484128	15577736	93608	complex	1258
1	Herd_7_0272	15484128	15532824	Herd_7	loss	48696	3	cnvr_2%_001	15484128	15577736	93608	complex	1258
1	Herd_7_0273	15484128	15532824	Herd_7	loss	48696	3	cnvr_2%_001	15484128	15577736	93608	complex	1258
1	Herd_7_0274	15484128	15532824	Herd_7	loss	48696	3	cnvr_2%_001	15484128	15577736	93608	complex	1258
1	Herd_7_0275	15484128	15532824	Herd_7	loss	48696	3	cnvr_2%_001	15484128	15577736	93608	complex	1258
1	Herd_7_0276	15484128	15532824	Herd_7	loss	48696	3	cnvr_2%_001	15484128	15577736	93608	complex	1258
1	Herd_7_0283	15484128	15532824	Herd_7	loss	48696	3	cnvr_2%_001	15484128	15577736	93608	complex	1258
1	Herd_7_0285	15484128	15532824	Herd_7	loss	48696	3	cnvr_2%_001	15484128	15577736	93608	complex	1258
1	Herd_7_0287	15484128	15532824	Herd_7	loss	48696	3	cnvr_2%_001	15484128	15577736	93608	complex	1258
1	Herd_7_0289	15484128	15532824	Herd_7	loss	48696	3	cnvr_2%_001	15484128	15577736	93608	complex	1258
1	Herd_7_0291	15484128	15532824	Herd_7	loss	48696	3	cnvr_2%_001	15484128	15577736	93608	complex	1258
1	Herd_7_0292	15484128	15532824	Herd_7	loss	48696	3	cnvr_2%_001	15484128	15577736	93608	complex	1258
1	Herd_7_0293	15484128	15532824	Herd_7	loss	48696	3	cnvr_2%_001	15484128	15577736	93608	complex	1258
1	Herd_7_0296	15484128	15532824	Herd_7	loss	48696	3	cnvr_2%_001	15484128	15577736	93608	complex	1258
1	Herd_7_0299	15484128	15532824	Herd_7	loss	48696	3	cnvr_2%_001	15484128	15577736	93608	complex	1258
1	Herd_7_0305	15484128	15532824	Herd_7	loss	48696	3	cnvr_2%_001	15484128	15577736	93608	complex	1258
1	Herd_7_0306	15484128	15532824	Herd_7	loss	48696	3	cnvr_2%_001	15484128	15577736	93608	complex	1258
1	Herd_7_0307	15484128	15532824	Herd_7	loss	48696	3	cnvr_2%_001	15484128	15577736	93608	complex	1258
1	Herd_7_0310	15484128	15532824	Herd_7	loss	48696	3	cnvr_2%_001	15484128	15577736	93608	complex	1258
1	Herd_7_0315	15484128	15532824	Herd_7	loss	48696	3	cnvr_2%_001	15484128	15577736	93608	complex	1258
1	Herd_7_0317	15484128	15532824	Herd_7	loss	48696	3	cnvr_2%_001	15484128	15577736	93608	complex	1258
1	Herd_7_0320	15484128	15532824	Herd_7	loss	48696	3	cnvr_2%_001	15484128	15577736	93608	complex	1258
1	Herd_7_0325	15484128	15532824	Herd_7	loss	48696	3	cnvr_2%_001	15484128	15577736	93608	complex	1258
1	Herd_7_0326	15484128	15532824	Herd_7	loss	48696	3	cnvr_2%_001	15484128	15577736	93608	complex	1258
1	Herd_7_0328	15484128	15532824	Herd_7	loss	48696	3	cnvr_2%_001	15484128	15577736	93608	complex	1258
1	Herd_7_0329	15484128	15532824	Herd_7	loss	48696	3	cnvr_2%_001	15484128	15577736	93608	complex	1258
1	Herd_7_0560	15484128	15532824	Herd_7	loss	48696	3	cnvr_2%_001	15484128	15577736	93608	complex	1258
1	Herd_7_0562	15484128	15532824	Herd_7	loss	48696	3	cnvr_2%_001	15484128	15577736	93608	complex	1258
1	Herd_7_0564	15484128	15532824	Herd_7	loss	48696	3	cnvr_2%_001	15484128	15577736	93608	complex	1258
1	Herd_7_0565	15484128	15532824	Herd_7	loss	48696	3	cnvr_2%_001	15484128	15577736	93608	complex	1258
1	Herd_7_0568	15484128	15532824	Herd_7	loss	48696	3	cnvr_2%_001	15484128	15577736	93608	complex	1258
1	Herd_7_0569	15484128	15532824	Herd_7	loss	48696	3	cnvr_2%_001	15484128	15577736	93608	complex	1258
1	Herd_7_0570	15484128	15532824	Herd_7	loss	48696	3	cnvr_2%_001	15484128	15577736	93608	complex	1258
1	Herd_7_0574	15484128	15532824	Herd_7	loss	48696	3	cnvr_2%_001	15484128	15577736	93608	complex	1258
1	Herd_7_0580	15484128	15532824	Herd_7	loss	48696	3	cnvr_2%_001	15484128	15577736	93608	complex	1258
1	Herd_7_0582	15484128	15532824	Herd_7	loss	48696	3	cnvr_2%_001	15484128	15577736	93608	complex	1258
1	Herd_7_0583	15484128	15532824	Herd_7	loss	48696	3	cnvr_2%_001	15484128	15577736	93608	complex	1258
1	Herd_7_0585	15484128	15532824	Herd_7	loss	48696	3	cnvr_2%_001	15484128	15577736	93608	complex	1258
1	Herd_7_0587	15484128	15532824	Herd_7	loss	48696	3	cnvr_2%_001	15484128	15577736	93608	complex	1258
1	Herd_7_0588	15484128	15532824	Herd_7	loss	48696	3	cnvr_2%_001	15484128	15577736	93608	complex	1258
1	Herd_7_0589	15484128	15532824	Herd_7	loss	48696	3	cnvr_2%_001	15484128	15577736	93608	complex	1258
1	Herd_7_0590	15484128	15532824	Herd_7	loss	48696	3	cnvr_2%_001	15484128	15577736	93608	complex	1258
1	Herd_7_0591	15484128	15532824	Herd_7	loss	48696	3	cnvr_2%_001	15484128	15577736	93608	complex	1258
1	Herd_7_0593	15484128	15532824	Herd_7	loss	48696	3	cnvr_2%_001	15484128	15577736	93608	complex	1258
1	Herd_7_0595	15484128	15532824	Herd_7	loss	48696	3	cnvr_2%_001	15484128	15577736	93608	complex	1258
1	Herd_7_0597	15484128	15532824	Herd_7	loss	48696	3	cnvr_2%_001	15484128	15577736	93608	complex	1258
1	Herd_7_0601	15484128	15532824	Herd_7	loss	48696	3	cnvr_2%_001	15484128	15577736	93608	complex	1258
1	Herd_7_0604	15484128	15532824	Herd_7	loss	48696	3	cnvr_2%_001	15484128	15577736	93608	complex	1258
1	Herd_7_0608	15484128	15532824	Herd_7	loss	48696	3	cnvr_2%_001	15484128	15577736	93608	complex	1258
1	Herd_7_0610	15484128	15532824	Herd_7	loss	48696	3	cnvr_2%_001	15484128	15577736	93608	complex	1258
1	Herd_7_0611	15484128	15532824	Herd_7	loss	48696	3	cnvr_2%_001	15484128	15577736	93608	complex	1258
1	Herd_7_0614	15484128	15532824	Herd_7	loss	48696	3	cnvr_2%_001	15484128	15577736	93608	complex	1258
1	Herd_7_0616	15484128	15532824	Herd_7	loss	48696	3	cnvr_2%_001	15484128	15577736	93608	complex	1258
1	Herd_7_0618	15484128	15532824	Herd_7	loss	48696	3	cnvr_2%_001	15484128	15577736	93608	complex	1258
1	Herd_7_0619	15484128	15532824	Herd_7	loss	48696	3	cnvr_2%_001	15484128	15577736	93608	complex	1258
1	Herd_7_0621	15484128	15532824	Herd_7	loss	48696	3	cnvr_2%_001	15484128	15577736	93608	complex	1258
1	Herd_7_0622	15484128	15532824	Herd_7	loss	48696	3	cnvr_2%_001	15484128	15577736	93608	complex	1258
1	Herd_7_0624	15484128	15532824	Herd_7	loss	48696	3	cnvr_2%_001	15484128	15577736	93608	complex	1258
1	Herd_7_0627	15484128	15532824	Herd_7	loss	48696	3	cnvr_2%_001	15484128	15577736	93608	complex	1258
1	Herd_7_0629	15484128	15532824	Herd_7	loss	48696	3	cnvr_2%_001	15484128	15577736	93608	complex	1258
1	Herd_7_0631	15484128	15532824	Herd_7	loss	48696	3	cnvr_2%_001	15484128	15577736	93608	complex	1258
1	Herd_7_468	15484128	15532824	Herd_7	loss	48696	3	cnvr_2%_001	15484128	15577736	93608	complex	1258
1	Herd_1_0005	15508545	15557674	Herd_1	loss	49129	3	cnvr_2%_001	15484128	15577736	93608	complex	1258
1	Herd_1_0539	15508545	15557674	Herd_1	loss	49129	3	cnvr_2%_001	15484128	15577736	93608	complex	1258
1	Herd_2_0004	15508545	15557674	Herd_2	loss	49129	3	cnvr_2%_001	15484128	15577736	93608	complex	1258
1	Herd_2_0006	15508545	15557674	Herd_2	loss	49129	3	cnvr_2%_001	15484128	15577736	93608	complex	1258
1	Herd_2_0018	15508545	15557674	Herd_2	loss	49129	3	cnvr_2%_001	15484128	15577736	93608	complex	1258
1	Herd_2_0033	15508545	15557674	Herd_2	loss	49129	3	cnvr_2%_001	15484128	15577736	93608	complex	1258
1	Herd_2_0042	15508545	15557674	Herd_2	loss	49129	3	cnvr_2%_001	15484128	15577736	93608	complex	1258
1	Herd_2_0057	15508545	15557674	Herd_2	loss	49129	3	cnvr_2%_001	15484128	15577736	93608	complex	1258
1	Herd_2_0078	15508545	15557674	Herd_2	loss	49129	3	cnvr_2%_001	15484128	15577736	93608	complex	1258
1	Herd_2_0088	15508545	15557674	Herd_2	loss	49129	3	cnvr_2%_001	15484128	15577736	93608	complex	1258
1	Herd_2_0104	15508545	15557674	Herd_2	loss	49129	3	cnvr_2%_001	15484128	15577736	93608	complex	1258
1	Herd_2_0107	15508545	15557674	Herd_2	loss	49129	3	cnvr_2%_001	15484128	15577736	93608	complex	1258
1	Herd_2_0111	15508545	15557674	Herd_2	loss	49129	3	cnvr_2%_001	15484128	15577736	93608	complex	1258
1	Herd_2_0133	15508545	15557674	Herd_2	loss	49129	3	cnvr_2%_001	15484128	15577736	93608	complex	1258
1	Herd_2_0135	15508545	15557674	Herd_2	loss	49129	3	cnvr_2%_001	15484128	15577736	93608	complex	1258
1	Herd_2_0136	15508545	15557674	Herd_2	loss	49129	3	cnvr_2%_001	15484128	15577736	93608	complex	1258
1	Herd_2_0141	15508545	15557674	Herd_2	loss	49129	3	cnvr_2%_001	15484128	15577736	93608	complex	1258
1	Herd_2_0150	15508545	15557674	Herd_2	loss	49129	3	cnvr_2%_001	15484128	15577736	93608	complex	1258
1	Herd_2_0154	15508545	15557674	Herd_2	loss	49129	3	cnvr_2%_001	15484128	15577736	93608	complex	1258
1	Herd_2_0157	15508545	15557674	Herd_2	loss	49129	3	cnvr_2%_001	15484128	15577736	93608	complex	1258
1	Herd_2_0158	15508545	15557674	Herd_2	loss	49129	3	cnvr_2%_001	15484128	15577736	93608	complex	1258
1	Herd_2_0159	15508545	15557674	Herd_2	loss	49129	3	cnvr_2%_001	15484128	15577736	93608	complex	1258
1	Herd_2_0160	15508545	15557674	Herd_2	loss	49129	3	cnvr_2%_001	15484128	15577736	93608	complex	1258
1	Herd_2_0165	15508545	15557674	Herd_2	loss	49129	3	cnvr_2%_001	15484128	15577736	93608	complex	1258
1	Herd_2_0168	15508545	15557674	Herd_2	loss	49129	3	cnvr_2%_001	15484128	15577736	93608	complex	1258
1	Herd_2_0173	15508545	15557674	Herd_2	loss	49129	3	cnvr_2%_001	15484128	15577736	93608	complex	1258
1	Herd_2_0175	15508545	15557674	Herd_2	loss	49129	3	cnvr_2%_001	15484128	15577736	93608	complex	1258
1	Herd_2_0176	15508545	15557674	Herd_2	loss	49129	3	cnvr_2%_001	15484128	15577736	93608	complex	1258
1	Herd_2_0178	15508545	15557674	Herd_2	loss	49129	3	cnvr_2%_001	15484128	15577736	93608	complex	1258
1	Herd_2_0183	15508545	15557674	Herd_2	loss	49129	3	cnvr_2%_001	15484128	15577736	93608	complex	1258
1	Herd_2_0185	15508545	15557674	Herd_2	loss	49129	3	cnvr_2%_001	15484128	15577736	93608	complex	1258
1	Herd_2_0195	15508545	15557674	Herd_2	loss	49129	3	cnvr_2%_001	15484128	15577736	93608	complex	1258
1	Herd_2_0197	15508545	15557674	Herd_2	loss	49129	3	cnvr_2%_001	15484128	15577736	93608	complex	1258
1	Herd_3_0006	15508545	15557674	Herd_3	loss	49129	3	cnvr_2%_001	15484128	15577736	93608	complex	1258
1	Herd_3_0010	15508545	15557674	Herd_3	loss	49129	3	cnvr_2%_001	15484128	15577736	93608	complex	1258
1	Herd_3_0015	15508545	15557674	Herd_3	loss	49129	3	cnvr_2%_001	15484128	15577736	93608	complex	1258
1	Herd_3_0016	15508545	15557674	Herd_3	loss	49129	3	cnvr_2%_001	15484128	15577736	93608	complex	1258
1	Herd_3_0023	15508545	15557674	Herd_3	loss	49129	3	cnvr_2%_001	15484128	15577736	93608	complex	1258
1	Herd_3_0024	15508545	15557674	Herd_3	loss	49129	3	cnvr_2%_001	15484128	15577736	93608	complex	1258
1	Herd_3_0028	15508545	15557674	Herd_3	loss	49129	3	cnvr_2%_001	15484128	15577736	93608	complex	1258
1	Herd_3_0036	15508545	15557674	Herd_3	loss	49129	3	cnvr_2%_001	15484128	15577736	93608	complex	1258
1	Herd_3_0041	15508545	15557674	Herd_3	loss	49129	3	cnvr_2%_001	15484128	15577736	93608	complex	1258
1	Herd_3_0042	15508545	15557674	Herd_3	loss	49129	3	cnvr_2%_001	15484128	15577736	93608	complex	1258
1	Herd_3_0044	15508545	15557674	Herd_3	loss	49129	3	cnvr_2%_001	15484128	15577736	93608	complex	1258
1	Herd_3_0045	15508545	15557674	Herd_3	loss	49129	3	cnvr_2%_001	15484128	15577736	93608	complex	1258
1	Herd_3_0049	15508545	15557674	Herd_3	loss	49129	3	cnvr_2%_001	15484128	15577736	93608	complex	1258
1	Herd_3_0051	15508545	15557674	Herd_3	loss	49129	3	cnvr_2%_001	15484128	15577736	93608	complex	1258
1	Herd_3_0052	15508545	15557674	Herd_3	loss	49129	3	cnvr_2%_001	15484128	15577736	93608	complex	1258
1	Herd_3_0054	15508545	15557674	Herd_3	loss	49129	3	cnvr_2%_001	15484128	15577736	93608	complex	1258
1	Herd_3_0059	15508545	15557674	Herd_3	loss	49129	3	cnvr_2%_001	15484128	15577736	93608	complex	1258
1	Herd_3_0063	15508545	15557674	Herd_3	loss	49129	3	cnvr_2%_001	15484128	15577736	93608	complex	1258
1	Herd_3_0066	15508545	15557674	Herd_3	loss	49129	3	cnvr_2%_001	15484128	15577736	93608	complex	1258
1	Herd_3_0067	15508545	15557674	Herd_3	loss	49129	3	cnvr_2%_001	15484128	15577736	93608	complex	1258
1	Herd_3_0068	15508545	15557674	Herd_3	loss	49129	3	cnvr_2%_001	15484128	15577736	93608	complex	1258
1	Herd_3_0070	15508545	15557674	Herd_3	loss	49129	3	cnvr_2%_001	15484128	15577736	93608	complex	1258
1	Herd_3_0072	15508545	15557674	Herd_3	loss	49129	3	cnvr_2%_001	15484128	15577736	93608	complex	1258
1	Herd_3_0074	15508545	15557674	Herd_3	loss	49129	3	cnvr_2%_001	15484128	15577736	93608	complex	1258
1	Herd_3_0077	15508545	15557674	Herd_3	loss	49129	3	cnvr_2%_001	15484128	15577736	93608	complex	1258
1	Herd_3_0081	15508545	15557674	Herd_3	loss	49129	3	cnvr_2%_001	15484128	15577736	93608	complex	1258
1	Herd_3_0085	15508545	15557674	Herd_3	loss	49129	3	cnvr_2%_001	15484128	15577736	93608	complex	1258
1	Herd_3_0089	15508545	15557674	Herd_3	loss	49129	3	cnvr_2%_001	15484128	15577736	93608	complex	1258
1	Herd_3_0091	15508545	15557674	Herd_3	loss	49129	3	cnvr_2%_001	15484128	15577736	93608	complex	1258
1	Herd_3_0093	15508545	15557674	Herd_3	loss	49129	3	cnvr_2%_001	15484128	15577736	93608	complex	1258
1	Herd_3_0098	15508545	15557674	Herd_3	loss	49129	3	cnvr_2%_001	15484128	15577736	93608	complex	1258
1	Herd_3_0105	15508545	15557674	Herd_3	loss	49129	3	cnvr_2%_001	15484128	15577736	93608	complex	1258
1	Herd_3_0109	15508545	15557674	Herd_3	loss	49129	3	cnvr_2%_001	15484128	15577736	93608	complex	1258
1	Herd_3_0110	15508545	15557674	Herd_3	loss	49129	3	cnvr_2%_001	15484128	15577736	93608	complex	1258
1	Herd_3_0116	15508545	15557674	Herd_3	loss	49129	3	cnvr_2%_001	15484128	15577736	93608	complex	1258
1	Herd_3_0118	15508545	15557674	Herd_3	loss	49129	3	cnvr_2%_001	15484128	15577736	93608	complex	1258
1	Herd_3_0120	15508545	15557674	Herd_3	loss	49129	3	cnvr_2%_001	15484128	15577736	93608	complex	1258
1	Herd_3_0121	15508545	15557674	Herd_3	loss	49129	3	cnvr_2%_001	15484128	15577736	93608	complex	1258
1	Herd_3_0124	15508545	15557674	Herd_3	loss	49129	3	cnvr_2%_001	15484128	15577736	93608	complex	1258
1	Herd_3_0129	15508545	15557674	Herd_3	loss	49129	3	cnvr_2%_001	15484128	15577736	93608	complex	1258
1	Herd_3_0130	15508545	15557674	Herd_3	loss	49129	3	cnvr_2%_001	15484128	15577736	93608	complex	1258
1	Herd_3_0131	15508545	15557674	Herd_3	loss	49129	3	cnvr_2%_001	15484128	15577736	93608	complex	1258
1	Herd_3_0134	15508545	15557674	Herd_3	loss	49129	3	cnvr_2%_001	15484128	15577736	93608	complex	1258
1	Herd_3_0135	15508545	15557674	Herd_3	loss	49129	3	cnvr_2%_001	15484128	15577736	93608	complex	1258
1	Herd_3_0141	15508545	15557674	Herd_3	loss	49129	3	cnvr_2%_001	15484128	15577736	93608	complex	1258
1	Herd_3_0142	15508545	15557674	Herd_3	loss	49129	3	cnvr_2%_001	15484128	15577736	93608	complex	1258
1	Herd_3_0145	15508545	15557674	Herd_3	loss	49129	3	cnvr_2%_001	15484128	15577736	93608	complex	1258
1	Herd_3_0153	15508545	15557674	Herd_3	loss	49129	3	cnvr_2%_001	15484128	15577736	93608	complex	1258
1	Herd_3_0160	15508545	15557674	Herd_3	loss	49129	3	cnvr_2%_001	15484128	15577736	93608	complex	1258
1	Herd_3_0161	15508545	15557674	Herd_3	loss	49129	3	cnvr_2%_001	15484128	15577736	93608	complex	1258
1	Herd_3_0165	15508545	15557674	Herd_3	loss	49129	3	cnvr_2%_001	15484128	15577736	93608	complex	1258
1	Herd_3_0166	15508545	15557674	Herd_3	loss	49129	3	cnvr_2%_001	15484128	15577736	93608	complex	1258
1	Herd_3_0170	15508545	15557674	Herd_3	loss	49129	3	cnvr_2%_001	15484128	15577736	93608	complex	1258
1	Herd_3_0173	15508545	15557674	Herd_3	loss	49129	3	cnvr_2%_001	15484128	15577736	93608	complex	1258
1	Herd_3_0177	15508545	15557674	Herd_3	loss	49129	3	cnvr_2%_001	15484128	15577736	93608	complex	1258
1	Herd_3_0178	15508545	15557674	Herd_3	loss	49129	3	cnvr_2%_001	15484128	15577736	93608	complex	1258
1	Herd_3_0194	15508545	15557674	Herd_3	loss	49129	3	cnvr_2%_001	15484128	15577736	93608	complex	1258
1	Herd_3_0196	15508545	15557674	Herd_3	loss	49129	3	cnvr_2%_001	15484128	15577736	93608	complex	1258
1	Herd_3_0210	15508545	15557674	Herd_3	loss	49129	3	cnvr_2%_001	15484128	15577736	93608	complex	1258
1	Herd_3_0218	15508545	15557674	Herd_3	loss	49129	3	cnvr_2%_001	15484128	15577736	93608	complex	1258
1	Herd_3_0219	15508545	15557674	Herd_3	loss	49129	3	cnvr_2%_001	15484128	15577736	93608	complex	1258
1	Herd_3_0221	15508545	15557674	Herd_3	loss	49129	3	cnvr_2%_001	15484128	15577736	93608	complex	1258
1	Herd_3_0224	15508545	15557674	Herd_3	loss	49129	3	cnvr_2%_001	15484128	15577736	93608	complex	1258
1	Herd_3_0228	15508545	15557674	Herd_3	loss	49129	3	cnvr_2%_001	15484128	15577736	93608	complex	1258
1	Herd_3_0230	15508545	15557674	Herd_3	loss	49129	3	cnvr_2%_001	15484128	15577736	93608	complex	1258
1	Herd_3_0235	15508545	15557674	Herd_3	loss	49129	3	cnvr_2%_001	15484128	15577736	93608	complex	1258
1	Herd_3_0236	15508545	15557674	Herd_3	loss	49129	3	cnvr_2%_001	15484128	15577736	93608	complex	1258
1	Herd_3_0237	15508545	15557674	Herd_3	loss	49129	3	cnvr_2%_001	15484128	15577736	93608	complex	1258
1	Herd_3_0240	15508545	15557674	Herd_3	loss	49129	3	cnvr_2%_001	15484128	15577736	93608	complex	1258
1	Herd_3_0250	15508545	15557674	Herd_3	loss	49129	3	cnvr_2%_001	15484128	15577736	93608	complex	1258
1	Herd_3_0259	15508545	15557674	Herd_3	loss	49129	3	cnvr_2%_001	15484128	15577736	93608	complex	1258
1	Herd_3_0264	15508545	15557674	Herd_3	loss	49129	3	cnvr_2%_001	15484128	15577736	93608	complex	1258
1	Herd_3_0272	15508545	15557674	Herd_3	loss	49129	3	cnvr_2%_001	15484128	15577736	93608	complex	1258
1	Herd_3_0273	15508545	15557674	Herd_3	loss	49129	3	cnvr_2%_001	15484128	15577736	93608	complex	1258
1	Herd_3_0280	15508545	15557674	Herd_3	loss	49129	3	cnvr_2%_001	15484128	15577736	93608	complex	1258
1	Herd_3_0282	15508545	15557674	Herd_3	loss	49129	3	cnvr_2%_001	15484128	15577736	93608	complex	1258
1	Herd_3_0283	15508545	15557674	Herd_3	loss	49129	3	cnvr_2%_001	15484128	15577736	93608	complex	1258
1	Herd_3_0287	15508545	15557674	Herd_3	loss	49129	3	cnvr_2%_001	15484128	15577736	93608	complex	1258
1	Herd_3_0289	15508545	15557674	Herd_3	loss	49129	3	cnvr_2%_001	15484128	15577736	93608	complex	1258
1	Herd_3_0290	15508545	15557674	Herd_3	loss	49129	3	cnvr_2%_001	15484128	15577736	93608	complex	1258
1	Herd_3_0291	15508545	15557674	Herd_3	loss	49129	3	cnvr_2%_001	15484128	15577736	93608	complex	1258
1	Herd_3_0306	15508545	15557674	Herd_3	loss	49129	3	cnvr_2%_001	15484128	15577736	93608	complex	1258
1	Herd_3_0312	15508545	15557674	Herd_3	loss	49129	3	cnvr_2%_001	15484128	15577736	93608	complex	1258
1	Herd_3_0314	15508545	15557674	Herd_3	loss	49129	3	cnvr_2%_001	15484128	15577736	93608	complex	1258
1	Herd_3_0315	15508545	15557674	Herd_3	loss	49129	3	cnvr_2%_001	15484128	15577736	93608	complex	1258
1	Herd_3_0322	15508545	15557674	Herd_3	loss	49129	3	cnvr_2%_001	15484128	15577736	93608	complex	1258
1	Herd_3_0325	15508545	15557674	Herd_3	loss	49129	3	cnvr_2%_001	15484128	15577736	93608	complex	1258
1	Herd_3_0343	15508545	15557674	Herd_3	loss	49129	3	cnvr_2%_001	15484128	15577736	93608	complex	1258
1	Herd_3_0347	15508545	15557674	Herd_3	loss	49129	3	cnvr_2%_001	15484128	15577736	93608	complex	1258
1	Herd_3_0353	15508545	15557674	Herd_3	loss	49129	3	cnvr_2%_001	15484128	15577736	93608	complex	1258
1	Herd_3_0359	15508545	15557674	Herd_3	loss	49129	3	cnvr_2%_001	15484128	15577736	93608	complex	1258
1	Herd_3_0362	15508545	15557674	Herd_3	loss	49129	3	cnvr_2%_001	15484128	15577736	93608	complex	1258
1	Herd_3_0364	15508545	15557674	Herd_3	loss	49129	3	cnvr_2%_001	15484128	15577736	93608	complex	1258
1	Herd_3_0371	15508545	15557674	Herd_3	loss	49129	3	cnvr_2%_001	15484128	15577736	93608	complex	1258
1	Herd_3_0372	15508545	15557674	Herd_3	loss	49129	3	cnvr_2%_001	15484128	15577736	93608	complex	1258
1	Herd_3_0377	15508545	15557674	Herd_3	loss	49129	3	cnvr_2%_001	15484128	15577736	93608	complex	1258
1	Herd_3_0383	15508545	15557674	Herd_3	loss	49129	3	cnvr_2%_001	15484128	15577736	93608	complex	1258
1	Herd_3_0384	15508545	15557674	Herd_3	loss	49129	3	cnvr_2%_001	15484128	15577736	93608	complex	1258
1	Herd_3_0385	15508545	15557674	Herd_3	loss	49129	3	cnvr_2%_001	15484128	15577736	93608	complex	1258
1	Herd_3_0392	15508545	15557674	Herd_3	loss	49129	3	cnvr_2%_001	15484128	15577736	93608	complex	1258
1	Herd_3_0395	15508545	15557674	Herd_3	loss	49129	3	cnvr_2%_001	15484128	15577736	93608	complex	1258
1	Herd_3_0408	15508545	15557674	Herd_3	loss	49129	3	cnvr_2%_001	15484128	15577736	93608	complex	1258
1	Herd_3_0415	15508545	15557674	Herd_3	loss	49129	3	cnvr_2%_001	15484128	15577736	93608	complex	1258
1	Herd_3_0435	15508545	15557674	Herd_3	loss	49129	3	cnvr_2%_001	15484128	15577736	93608	complex	1258
1	Herd_3_0439	15508545	15557674	Herd_3	loss	49129	3	cnvr_2%_001	15484128	15577736	93608	complex	1258
1	Herd_3_0443	15508545	15557674	Herd_3	loss	49129	3	cnvr_2%_001	15484128	15577736	93608	complex	1258
1	Herd_3_0444	15508545	15557674	Herd_3	loss	49129	3	cnvr_2%_001	15484128	15577736	93608	complex	1258
1	Herd_3_0445	15508545	15557674	Herd_3	loss	49129	3	cnvr_2%_001	15484128	15577736	93608	complex	1258
1	Herd_3_0447	15508545	15557674	Herd_3	loss	49129	3	cnvr_2%_001	15484128	15577736	93608	complex	1258
1	Herd_3_0450	15508545	15557674	Herd_3	loss	49129	3	cnvr_2%_001	15484128	15577736	93608	complex	1258
1	Herd_3_0452	15508545	15557674	Herd_3	loss	49129	3	cnvr_2%_001	15484128	15577736	93608	complex	1258
1	Herd_3_0455	15508545	15557674	Herd_3	loss	49129	3	cnvr_2%_001	15484128	15577736	93608	complex	1258
1	Herd_3_0456	15508545	15557674	Herd_3	loss	49129	3	cnvr_2%_001	15484128	15577736	93608	complex	1258
1	Herd_3_0460	15508545	15557674	Herd_3	loss	49129	3	cnvr_2%_001	15484128	15577736	93608	complex	1258
1	Herd_3_0461	15508545	15557674	Herd_3	loss	49129	3	cnvr_2%_001	15484128	15577736	93608	complex	1258
1	Herd_3_0467	15508545	15557674	Herd_3	loss	49129	3	cnvr_2%_001	15484128	15577736	93608	complex	1258
1	Herd_3_0471	15508545	15557674	Herd_3	loss	49129	3	cnvr_2%_001	15484128	15577736	93608	complex	1258
1	Herd_3_0472	15508545	15557674	Herd_3	loss	49129	3	cnvr_2%_001	15484128	15577736	93608	complex	1258
1	Herd_3_0473	15508545	15557674	Herd_3	loss	49129	3	cnvr_2%_001	15484128	15577736	93608	complex	1258
1	Herd_3_0475	15508545	15557674	Herd_3	loss	49129	3	cnvr_2%_001	15484128	15577736	93608	complex	1258
1	Herd_3_0479	15508545	15557674	Herd_3	loss	49129	3	cnvr_2%_001	15484128	15577736	93608	complex	1258
1	Herd_3_0480	15508545	15557674	Herd_3	loss	49129	3	cnvr_2%_001	15484128	15577736	93608	complex	1258
1	Herd_3_0481	15508545	15557674	Herd_3	loss	49129	3	cnvr_2%_001	15484128	15577736	93608	complex	1258
1	Herd_3_0482	15508545	15557674	Herd_3	loss	49129	3	cnvr_2%_001	15484128	15577736	93608	complex	1258
1	Herd_3_0488	15508545	15557674	Herd_3	loss	49129	3	cnvr_2%_001	15484128	15577736	93608	complex	1258
1	Herd_3_0490	15508545	15557674	Herd_3	loss	49129	3	cnvr_2%_001	15484128	15577736	93608	complex	1258
1	Herd_3_0492	15508545	15557674	Herd_3	loss	49129	3	cnvr_2%_001	15484128	15577736	93608	complex	1258
1	Herd_3_0493	15508545	15557674	Herd_3	loss	49129	3	cnvr_2%_001	15484128	15577736	93608	complex	1258
1	Herd_3_0497	15508545	15557674	Herd_3	loss	49129	3	cnvr_2%_001	15484128	15577736	93608	complex	1258
1	Herd_3_0502	15508545	15557674	Herd_3	loss	49129	3	cnvr_2%_001	15484128	15577736	93608	complex	1258
1	Herd_3_0509	15508545	15557674	Herd_3	loss	49129	3	cnvr_2%_001	15484128	15577736	93608	complex	1258
1	Herd_3_0510	15508545	15557674	Herd_3	loss	49129	3	cnvr_2%_001	15484128	15577736	93608	complex	1258
1	Herd_3_0514	15508545	15557674	Herd_3	loss	49129	3	cnvr_2%_001	15484128	15577736	93608	complex	1258
1	Herd_3_0515	15508545	15557674	Herd_3	loss	49129	3	cnvr_2%_001	15484128	15577736	93608	complex	1258
1	Herd_3_0518	15508545	15557674	Herd_3	loss	49129	3	cnvr_2%_001	15484128	15577736	93608	complex	1258
1	Herd_3_0521	15508545	15557674	Herd_3	loss	49129	3	cnvr_2%_001	15484128	15577736	93608	complex	1258
1	Herd_3_0525	15508545	15557674	Herd_3	loss	49129	3	cnvr_2%_001	15484128	15577736	93608	complex	1258
1	Herd_3_0529	15508545	15557674	Herd_3	loss	49129	3	cnvr_2%_001	15484128	15577736	93608	complex	1258
1	Herd_3_0530	15508545	15557674	Herd_3	loss	49129	3	cnvr_2%_001	15484128	15577736	93608	complex	1258
1	Herd_3_0533	15508545	15557674	Herd_3	loss	49129	3	cnvr_2%_001	15484128	15577736	93608	complex	1258
1	Herd_3_0534	15508545	15557674	Herd_3	loss	49129	3	cnvr_2%_001	15484128	15577736	93608	complex	1258
1	Herd_3_0541	15508545	15557674	Herd_3	loss	49129	3	cnvr_2%_001	15484128	15577736	93608	complex	1258
1	Herd_3_0542	15508545	15557674	Herd_3	loss	49129	3	cnvr_2%_001	15484128	15577736	93608	complex	1258
1	Herd_3_0545	15508545	15557674	Herd_3	loss	49129	3	cnvr_2%_001	15484128	15577736	93608	complex	1258
1	Herd_3_0546	15508545	15557674	Herd_3	loss	49129	3	cnvr_2%_001	15484128	15577736	93608	complex	1258
1	Herd_3_0547	15508545	15557674	Herd_3	loss	49129	3	cnvr_2%_001	15484128	15577736	93608	complex	1258
1	Herd_3_0552	15508545	15557674	Herd_3	loss	49129	3	cnvr_2%_001	15484128	15577736	93608	complex	1258
1	Herd_3_0553	15508545	15557674	Herd_3	loss	49129	3	cnvr_2%_001	15484128	15577736	93608	complex	1258
1	Herd_3_0557	15508545	15557674	Herd_3	loss	49129	3	cnvr_2%_001	15484128	15577736	93608	complex	1258
1	Herd_3_0560	15508545	15557674	Herd_3	loss	49129	3	cnvr_2%_001	15484128	15577736	93608	complex	1258
1	Herd_3_0563	15508545	15557674	Herd_3	loss	49129	3	cnvr_2%_001	15484128	15577736	93608	complex	1258
1	Herd_3_0569	15508545	15557674	Herd_3	loss	49129	3	cnvr_2%_001	15484128	15577736	93608	complex	1258
1	Herd_3_0571	15508545	15557674	Herd_3	loss	49129	3	cnvr_2%_001	15484128	15577736	93608	complex	1258
1	Herd_3_0577	15508545	15557674	Herd_3	loss	49129	3	cnvr_2%_001	15484128	15577736	93608	complex	1258
1	Herd_3_0579	15508545	15557674	Herd_3	loss	49129	3	cnvr_2%_001	15484128	15577736	93608	complex	1258
1	Herd_3_0583	15508545	15557674	Herd_3	loss	49129	3	cnvr_2%_001	15484128	15577736	93608	complex	1258
1	Herd_3_0584	15508545	15557674	Herd_3	loss	49129	3	cnvr_2%_001	15484128	15577736	93608	complex	1258
1	Herd_3_0585	15508545	15557674	Herd_3	loss	49129	3	cnvr_2%_001	15484128	15577736	93608	complex	1258
1	Herd_3_0586	15508545	15557674	Herd_3	loss	49129	3	cnvr_2%_001	15484128	15577736	93608	complex	1258
1	Herd_3_0587	15508545	15557674	Herd_3	loss	49129	3	cnvr_2%_001	15484128	15577736	93608	complex	1258
1	Herd_3_0589	15508545	15557674	Herd_3	loss	49129	3	cnvr_2%_001	15484128	15577736	93608	complex	1258
1	Herd_3_0590	15508545	15557674	Herd_3	loss	49129	3	cnvr_2%_001	15484128	15577736	93608	complex	1258
1	Herd_3_0591	15508545	15557674	Herd_3	loss	49129	3	cnvr_2%_001	15484128	15577736	93608	complex	1258
1	Herd_3_0594	15508545	15557674	Herd_3	loss	49129	3	cnvr_2%_001	15484128	15577736	93608	complex	1258
1	Herd_3_0598	15508545	15557674	Herd_3	loss	49129	3	cnvr_2%_001	15484128	15577736	93608	complex	1258
1	Herd_3_0601	15508545	15557674	Herd_3	loss	49129	3	cnvr_2%_001	15484128	15577736	93608	complex	1258
1	Herd_3_0603	15508545	15557674	Herd_3	loss	49129	3	cnvr_2%_001	15484128	15577736	93608	complex	1258
1	Herd_3_0607	15508545	15557674	Herd_3	loss	49129	3	cnvr_2%_001	15484128	15577736	93608	complex	1258
1	Herd_3_0608	15508545	15557674	Herd_3	loss	49129	3	cnvr_2%_001	15484128	15577736	93608	complex	1258
1	Herd_3_0609	15508545	15557674	Herd_3	loss	49129	3	cnvr_2%_001	15484128	15577736	93608	complex	1258
1	Herd_3_0611	15508545	15557674	Herd_3	loss	49129	3	cnvr_2%_001	15484128	15577736	93608	complex	1258
1	Herd_3_0613	15508545	15557674	Herd_3	loss	49129	3	cnvr_2%_001	15484128	15577736	93608	complex	1258
1	Herd_3_0615	15508545	15557674	Herd_3	loss	49129	3	cnvr_2%_001	15484128	15577736	93608	complex	1258
1	Herd_3_0617	15508545	15557674	Herd_3	loss	49129	3	cnvr_2%_001	15484128	15577736	93608	complex	1258
1	Herd_3_0618	15508545	15557674	Herd_3	loss	49129	3	cnvr_2%_001	15484128	15577736	93608	complex	1258
1	Herd_3_0621	15508545	15557674	Herd_3	loss	49129	3	cnvr_2%_001	15484128	15577736	93608	complex	1258
1	Herd_3_0624	15508545	15557674	Herd_3	loss	49129	3	cnvr_2%_001	15484128	15577736	93608	complex	1258
1	Herd_3_0626	15508545	15557674	Herd_3	loss	49129	3	cnvr_2%_001	15484128	15577736	93608	complex	1258
1	Herd_3_0628	15508545	15557674	Herd_3	loss	49129	3	cnvr_2%_001	15484128	15577736	93608	complex	1258
1	Herd_3_0633	15508545	15557674	Herd_3	loss	49129	3	cnvr_2%_001	15484128	15577736	93608	complex	1258
1	Herd_3_0637	15508545	15557674	Herd_3	loss	49129	3	cnvr_2%_001	15484128	15577736	93608	complex	1258
1	Herd_3_0642	15508545	15557674	Herd_3	loss	49129	3	cnvr_2%_001	15484128	15577736	93608	complex	1258
1	Herd_3_0645	15508545	15557674	Herd_3	loss	49129	3	cnvr_2%_001	15484128	15577736	93608	complex	1258
1	Herd_3_0646	15508545	15557674	Herd_3	loss	49129	3	cnvr_2%_001	15484128	15577736	93608	complex	1258
1	Herd_3_0657	15508545	15557674	Herd_3	loss	49129	3	cnvr_2%_001	15484128	15577736	93608	complex	1258
1	Herd_3_0680	15508545	15557674	Herd_3	loss	49129	3	cnvr_2%_001	15484128	15577736	93608	complex	1258
1	Herd_3_0682	15508545	15557674	Herd_3	loss	49129	3	cnvr_2%_001	15484128	15577736	93608	complex	1258
1	Herd_3_0683	15508545	15557674	Herd_3	loss	49129	3	cnvr_2%_001	15484128	15577736	93608	complex	1258
1	Herd_3_0684	15508545	15557674	Herd_3	loss	49129	3	cnvr_2%_001	15484128	15577736	93608	complex	1258
1	Herd_3_0695	15508545	15557674	Herd_3	loss	49129	3	cnvr_2%_001	15484128	15577736	93608	complex	1258
1	Herd_3_0710	15508545	15557674	Herd_3	loss	49129	3	cnvr_2%_001	15484128	15577736	93608	complex	1258
1	Herd_3_0723	15508545	15557674	Herd_3	loss	49129	3	cnvr_2%_001	15484128	15577736	93608	complex	1258
1	Herd_3_0726	15508545	15557674	Herd_3	loss	49129	3	cnvr_2%_001	15484128	15577736	93608	complex	1258
1	Herd_3_0729	15508545	15557674	Herd_3	loss	49129	3	cnvr_2%_001	15484128	15577736	93608	complex	1258
1	Herd_3_0735	15508545	15557674	Herd_3	loss	49129	3	cnvr_2%_001	15484128	15577736	93608	complex	1258
1	Herd_3_0747	15508545	15557674	Herd_3	loss	49129	3	cnvr_2%_001	15484128	15577736	93608	complex	1258
1	Herd_3_0749	15508545	15557674	Herd_3	loss	49129	3	cnvr_2%_001	15484128	15577736	93608	complex	1258
1	Herd_3_0750	15508545	15557674	Herd_3	loss	49129	3	cnvr_2%_001	15484128	15577736	93608	complex	1258
1	Herd_3_0754	15508545	15557674	Herd_3	loss	49129	3	cnvr_2%_001	15484128	15577736	93608	complex	1258
1	Herd_3_0763	15508545	15557674	Herd_3	loss	49129	3	cnvr_2%_001	15484128	15577736	93608	complex	1258
1	Herd_3_0764	15508545	15557674	Herd_3	loss	49129	3	cnvr_2%_001	15484128	15577736	93608	complex	1258
1	Herd_3_0779	15508545	15557674	Herd_3	loss	49129	3	cnvr_2%_001	15484128	15577736	93608	complex	1258
1	Herd_3_0786	15508545	15557674	Herd_3	loss	49129	3	cnvr_2%_001	15484128	15577736	93608	complex	1258
1	Herd_3_0840	15508545	15557674	Herd_3	loss	49129	3	cnvr_2%_001	15484128	15577736	93608	complex	1258
1	Herd_3_0844	15508545	15557674	Herd_3	loss	49129	3	cnvr_2%_001	15484128	15577736	93608	complex	1258
1	Herd_3_0846	15508545	15557674	Herd_3	loss	49129	3	cnvr_2%_001	15484128	15577736	93608	complex	1258
1	Herd_3_0868	15508545	15557674	Herd_3	loss	49129	3	cnvr_2%_001	15484128	15577736	93608	complex	1258
1	Herd_3_0906	15508545	15557674	Herd_3	loss	49129	3	cnvr_2%_001	15484128	15577736	93608	complex	1258
1	Herd_3_1001	15508545	15557674	Herd_3	loss	49129	3	cnvr_2%_001	15484128	15577736	93608	complex	1258
1	Herd_3_1026	15508545	15557674	Herd_3	loss	49129	3	cnvr_2%_001	15484128	15577736	93608	complex	1258
1	Herd_3_1041	15508545	15557674	Herd_3	loss	49129	3	cnvr_2%_001	15484128	15577736	93608	complex	1258
1	Herd_3_1046	15508545	15557674	Herd_3	loss	49129	3	cnvr_2%_001	15484128	15577736	93608	complex	1258
1	Herd_3_1066	15508545	15557674	Herd_3	loss	49129	3	cnvr_2%_001	15484128	15577736	93608	complex	1258
1	Herd_3_1090	15508545	15557674	Herd_3	loss	49129	3	cnvr_2%_001	15484128	15577736	93608	complex	1258
1	Herd_3_1102	15508545	15557674	Herd_3	loss	49129	3	cnvr_2%_001	15484128	15577736	93608	complex	1258
1	Herd_3_1131	15508545	15557674	Herd_3	loss	49129	3	cnvr_2%_001	15484128	15577736	93608	complex	1258
1	Herd_3_1427	15508545	15557674	Herd_3	loss	49129	3	cnvr_2%_001	15484128	15577736	93608	complex	1258
1	Herd_3_1430	15508545	15557674	Herd_3	loss	49129	3	cnvr_2%_001	15484128	15577736	93608	complex	1258
1	Herd_3_1431	15508545	15557674	Herd_3	loss	49129	3	cnvr_2%_001	15484128	15577736	93608	complex	1258
1	Herd_3_1436	15508545	15557674	Herd_3	loss	49129	3	cnvr_2%_001	15484128	15577736	93608	complex	1258
1	Herd_3_1448	15508545	15557674	Herd_3	loss	49129	3	cnvr_2%_001	15484128	15577736	93608	complex	1258
1	Herd_3_1454	15508545	15557674	Herd_3	loss	49129	3	cnvr_2%_001	15484128	15577736	93608	complex	1258
1	Herd_3_1462	15508545	15557674	Herd_3	loss	49129	3	cnvr_2%_001	15484128	15577736	93608	complex	1258
1	Herd_3_1469	15508545	15557674	Herd_3	loss	49129	3	cnvr_2%_001	15484128	15577736	93608	complex	1258
1	Herd_3_1472	15508545	15557674	Herd_3	loss	49129	3	cnvr_2%_001	15484128	15577736	93608	complex	1258
1	Herd_3_1475	15508545	15557674	Herd_3	loss	49129	3	cnvr_2%_001	15484128	15577736	93608	complex	1258
1	Herd_3_1477	15508545	15557674	Herd_3	loss	49129	3	cnvr_2%_001	15484128	15577736	93608	complex	1258
1	Herd_3_1478	15508545	15557674	Herd_3	loss	49129	3	cnvr_2%_001	15484128	15577736	93608	complex	1258
1	Herd_3_1485	15508545	15557674	Herd_3	loss	49129	3	cnvr_2%_001	15484128	15577736	93608	complex	1258
1	Herd_3_1487	15508545	15557674	Herd_3	loss	49129	3	cnvr_2%_001	15484128	15577736	93608	complex	1258
1	Herd_3_1488	15508545	15557674	Herd_3	loss	49129	3	cnvr_2%_001	15484128	15577736	93608	complex	1258
1	Herd_4_0011	15508545	15557674	Herd_4	loss	49129	3	cnvr_2%_001	15484128	15577736	93608	complex	1258
1	Herd_4_0016	15508545	15557674	Herd_4	loss	49129	3	cnvr_2%_001	15484128	15577736	93608	complex	1258
1	Herd_4_0019	15508545	15557674	Herd_4	loss	49129	3	cnvr_2%_001	15484128	15577736	93608	complex	1258
1	Herd_4_0022	15508545	15557674	Herd_4	loss	49129	3	cnvr_2%_001	15484128	15577736	93608	complex	1258
1	Herd_4_0036	15508545	15557674	Herd_4	loss	49129	3	cnvr_2%_001	15484128	15577736	93608	complex	1258
1	Herd_4_0047	15508545	15557674	Herd_4	loss	49129	3	cnvr_2%_001	15484128	15577736	93608	complex	1258
1	Herd_4_0053	15508545	15557674	Herd_4	loss	49129	3	cnvr_2%_001	15484128	15577736	93608	complex	1258
1	Herd_4_0071	15508545	15557674	Herd_4	loss	49129	3	cnvr_2%_001	15484128	15577736	93608	complex	1258
1	Herd_4_0294	15508545	15557674	Herd_4	loss	49129	3	cnvr_2%_001	15484128	15577736	93608	complex	1258
1	Herd_4_0297	15508545	15557674	Herd_4	loss	49129	3	cnvr_2%_001	15484128	15577736	93608	complex	1258
1	Herd_4_0298	15508545	15557674	Herd_4	loss	49129	3	cnvr_2%_001	15484128	15577736	93608	complex	1258
1	Herd_4_0301	15508545	15557674	Herd_4	loss	49129	3	cnvr_2%_001	15484128	15577736	93608	complex	1258
1	Herd_4_0304	15508545	15557674	Herd_4	loss	49129	3	cnvr_2%_001	15484128	15577736	93608	complex	1258
1	Herd_5_0122	15508545	15557674	Herd_5	loss	49129	3	cnvr_2%_001	15484128	15577736	93608	complex	1258
1	Herd_5_0125	15508545	15557674	Herd_5	loss	49129	3	cnvr_2%_001	15484128	15577736	93608	complex	1258
1	Herd_5_0135	15508545	15557674	Herd_5	loss	49129	3	cnvr_2%_001	15484128	15577736	93608	complex	1258
1	Herd_5_0136	15508545	15557674	Herd_5	loss	49129	3	cnvr_2%_001	15484128	15577736	93608	complex	1258
1	Herd_5_0137	15508545	15557674	Herd_5	loss	49129	3	cnvr_2%_001	15484128	15577736	93608	complex	1258
1	Herd_5_0205	15508545	15557674	Herd_5	loss	49129	3	cnvr_2%_001	15484128	15577736	93608	complex	1258
1	Herd_5_0210	15508545	15557674	Herd_5	loss	49129	3	cnvr_2%_001	15484128	15577736	93608	complex	1258
1	Herd_5_0217	15508545	15557674	Herd_5	loss	49129	3	cnvr_2%_001	15484128	15577736	93608	complex	1258
1	Herd_6_0644	15508545	15557674	Herd_6	loss	49129	3	cnvr_2%_001	15484128	15577736	93608	complex	1258
1	Herd_7_0212	15508545	15557674	Herd_7	loss	49129	3	cnvr_2%_001	15484128	15577736	93608	complex	1258
1	Herd_7_0245	15508545	15557674	Herd_7	loss	49129	3	cnvr_2%_001	15484128	15577736	93608	complex	1258
1	Herd_7_0259	15508545	15557674	Herd_7	loss	49129	3	cnvr_2%_001	15484128	15577736	93608	complex	1258
1	Herd_7_0263	15508545	15557674	Herd_7	loss	49129	3	cnvr_2%_001	15484128	15577736	93608	complex	1258
1	Herd_7_0265	15508545	15557674	Herd_7	loss	49129	3	cnvr_2%_001	15484128	15577736	93608	complex	1258
1	Herd_7_0311	15508545	15557674	Herd_7	loss	49129	3	cnvr_2%_001	15484128	15577736	93608	complex	1258
1	Herd_7_0572	15508545	15557674	Herd_7	loss	49129	3	cnvr_2%_001	15484128	15577736	93608	complex	1258
1	Herd_7_0576	15508545	15557674	Herd_7	loss	49129	3	cnvr_2%_001	15484128	15577736	93608	complex	1258
1	Herd_7_0577	15508545	15557674	Herd_7	loss	49129	3	cnvr_2%_001	15484128	15577736	93608	complex	1258
1	Herd_7_0579	15508545	15557674	Herd_7	loss	49129	3	cnvr_2%_001	15484128	15577736	93608	complex	1258
1	Herd_7_0596	15508545	15557674	Herd_7	loss	49129	3	cnvr_2%_001	15484128	15577736	93608	complex	1258
1	Herd_7_0598	15508545	15557674	Herd_7	loss	49129	3	cnvr_2%_001	15484128	15577736	93608	complex	1258
1	Herd_7_0605	15508545	15557674	Herd_7	loss	49129	3	cnvr_2%_001	15484128	15577736	93608	complex	1258
1	Herd_7_0609	15508545	15557674	Herd_7	loss	49129	3	cnvr_2%_001	15484128	15577736	93608	complex	1258
1	Herd_7_0612	15508545	15557674	Herd_7	loss	49129	3	cnvr_2%_001	15484128	15577736	93608	complex	1258
1	Herd_7_0615	15508545	15557674	Herd_7	loss	49129	3	cnvr_2%_001	15484128	15577736	93608	complex	1258
1	Herd_7_0620	15508545	15557674	Herd_7	loss	49129	3	cnvr_2%_001	15484128	15577736	93608	complex	1258
1	Herd_7_0623	15508545	15557674	Herd_7	loss	49129	3	cnvr_2%_001	15484128	15577736	93608	complex	1258
1	Herd_7_0626	15508545	15557674	Herd_7	loss	49129	3	cnvr_2%_001	15484128	15577736	93608	complex	1258
1	Herd_7_0630	15508545	15557674	Herd_7	loss	49129	3	cnvr_2%_001	15484128	15577736	93608	complex	1258
1	Herd_7_0633	15508545	15557674	Herd_7	loss	49129	3	cnvr_2%_001	15484128	15577736	93608	complex	1258
1	Herd_7_0634	15508545	15557674	Herd_7	loss	49129	3	cnvr_2%_001	15484128	15577736	93608	complex	1258
1	Herd_2_0075	15532824	15577736	Herd_2	loss	44912	3	cnvr_2%_001	15484128	15577736	93608	complex	1258
1	Herd_3_1141	15532824	15577736	Herd_3	gain	44912	3	cnvr_2%_001	15484128	15577736	93608	complex	1258
1	Herd_3_1177	15532824	15577736	Herd_3	gain	44912	3	cnvr_2%_001	15484128	15577736	93608	complex	1258
1	Herd_3_0060	15532824	15577736	Herd_3	loss	44912	3	cnvr_2%_001	15484128	15577736	93608	complex	1258
1	Herd_3_0677	15532824	15577736	Herd_3	loss	44912	3	cnvr_2%_001	15484128	15577736	93608	complex	1258
1	Herd_3_0740	15532824	15577736	Herd_3	loss	44912	3	cnvr_2%_001	15484128	15577736	93608	complex	1258
1	Herd_3_0744	15532824	15577736	Herd_3	loss	44912	3	cnvr_2%_001	15484128	15577736	93608	complex	1258
1	Herd_7_0248	15532824	15577736	Herd_7	loss	44912	3	cnvr_2%_001	15484128	15577736	93608	complex	1258
1	Herd_7_0252	15532824	15577736	Herd_7	loss	44912	3	cnvr_2%_001	15484128	15577736	93608	complex	1258
1	Herd_7_0262	15532824	15577736	Herd_7	loss	44912	3	cnvr_2%_001	15484128	15577736	93608	complex	1258
1	Herd_7_0270	15532824	15577736	Herd_7	loss	44912	3	cnvr_2%_001	15484128	15577736	93608	complex	1258
1	Herd_7_0308	15532824	15577736	Herd_7	loss	44912	3	cnvr_2%_001	15484128	15577736	93608	complex	1258
1	Herd_7_0314	15532824	15577736	Herd_7	loss	44912	3	cnvr_2%_001	15484128	15577736	93608	complex	1258
1	Herd_7_0316	15532824	15577736	Herd_7	loss	44912	3	cnvr_2%_001	15484128	15577736	93608	complex	1258
1	Herd_7_0318	15532824	15577736	Herd_7	loss	44912	3	cnvr_2%_001	15484128	15577736	93608	complex	1258
1	Herd_7_0323	15532824	15577736	Herd_7	loss	44912	3	cnvr_2%_001	15484128	15577736	93608	complex	1258
1	Herd_1_0012	23477787	23709011	Herd_1	gain	231224	3	cnvr_2%_002	23477787	23747154	269367	gain	917
1	Herd_1_0031	23477787	23709011	Herd_1	gain	231224	3	cnvr_2%_002	23477787	23747154	269367	gain	917
1	Herd_1_0032	23477787	23709011	Herd_1	gain	231224	3	cnvr_2%_002	23477787	23747154	269367	gain	917
1	Herd_1_0042	23477787	23709011	Herd_1	gain	231224	3	cnvr_2%_002	23477787	23747154	269367	gain	917
1	Herd_1_0047	23477787	23709011	Herd_1	gain	231224	3	cnvr_2%_002	23477787	23747154	269367	gain	917
1	Herd_1_0059	23477787	23709011	Herd_1	gain	231224	3	cnvr_2%_002	23477787	23747154	269367	gain	917
1	Herd_1_0064	23477787	23709011	Herd_1	gain	231224	3	cnvr_2%_002	23477787	23747154	269367	gain	917
1	Herd_1_0067	23477787	23709011	Herd_1	gain	231224	3	cnvr_2%_002	23477787	23747154	269367	gain	917
1	Herd_1_0068	23477787	23709011	Herd_1	gain	231224	3	cnvr_2%_002	23477787	23747154	269367	gain	917
1	Herd_1_0072	23477787	23709011	Herd_1	gain	231224	3	cnvr_2%_002	23477787	23747154	269367	gain	917
1	Herd_1_0078	23477787	23709011	Herd_1	gain	231224	3	cnvr_2%_002	23477787	23747154	269367	gain	917
1	Herd_1_0079	23477787	23709011	Herd_1	gain	231224	3	cnvr_2%_002	23477787	23747154	269367	gain	917
1	Herd_1_0086	23477787	23709011	Herd_1	gain	231224	3	cnvr_2%_002	23477787	23747154	269367	gain	917
1	Herd_1_0093	23477787	23709011	Herd_1	gain	231224	3	cnvr_2%_002	23477787	23747154	269367	gain	917
1	Herd_1_0100	23477787	23709011	Herd_1	gain	231224	3	cnvr_2%_002	23477787	23747154	269367	gain	917
1	Herd_1_0102	23477787	23709011	Herd_1	gain	231224	3	cnvr_2%_002	23477787	23747154	269367	gain	917
1	Herd_1_0107	23477787	23709011	Herd_1	gain	231224	3	cnvr_2%_002	23477787	23747154	269367	gain	917
1	Herd_1_0108	23477787	23709011	Herd_1	gain	231224	3	cnvr_2%_002	23477787	23747154	269367	gain	917
1	Herd_1_0110	23477787	23709011	Herd_1	gain	231224	3	cnvr_2%_002	23477787	23747154	269367	gain	917
1	Herd_1_0113	23477787	23709011	Herd_1	gain	231224	3	cnvr_2%_002	23477787	23747154	269367	gain	917
1	Herd_1_0120	23477787	23709011	Herd_1	gain	231224	3	cnvr_2%_002	23477787	23747154	269367	gain	917
1	Herd_1_0121	23477787	23709011	Herd_1	gain	231224	3	cnvr_2%_002	23477787	23747154	269367	gain	917
1	Herd_1_0123	23477787	23709011	Herd_1	gain	231224	3	cnvr_2%_002	23477787	23747154	269367	gain	917
1	Herd_1_0129	23477787	23709011	Herd_1	gain	231224	3	cnvr_2%_002	23477787	23747154	269367	gain	917
1	Herd_1_0131	23477787	23709011	Herd_1	gain	231224	3	cnvr_2%_002	23477787	23747154	269367	gain	917
1	Herd_1_0135	23477787	23709011	Herd_1	gain	231224	3	cnvr_2%_002	23477787	23747154	269367	gain	917
1	Herd_1_0139	23477787	23709011	Herd_1	gain	231224	3	cnvr_2%_002	23477787	23747154	269367	gain	917
1	Herd_1_0141	23477787	23709011	Herd_1	gain	231224	3	cnvr_2%_002	23477787	23747154	269367	gain	917
1	Herd_1_0142	23477787	23709011	Herd_1	gain	231224	3	cnvr_2%_002	23477787	23747154	269367	gain	917
1	Herd_1_0143	23477787	23709011	Herd_1	gain	231224	3	cnvr_2%_002	23477787	23747154	269367	gain	917
1	Herd_1_0147	23477787	23709011	Herd_1	gain	231224	3	cnvr_2%_002	23477787	23747154	269367	gain	917
1	Herd_1_0148	23477787	23709011	Herd_1	gain	231224	3	cnvr_2%_002	23477787	23747154	269367	gain	917
1	Herd_1_0151	23477787	23709011	Herd_1	gain	231224	3	cnvr_2%_002	23477787	23747154	269367	gain	917
1	Herd_1_0154	23477787	23709011	Herd_1	gain	231224	3	cnvr_2%_002	23477787	23747154	269367	gain	917
1	Herd_1_0156	23477787	23709011	Herd_1	gain	231224	3	cnvr_2%_002	23477787	23747154	269367	gain	917
1	Herd_1_0158	23477787	23709011	Herd_1	gain	231224	3	cnvr_2%_002	23477787	23747154	269367	gain	917
1	Herd_1_0164	23477787	23709011	Herd_1	gain	231224	3	cnvr_2%_002	23477787	23747154	269367	gain	917
1	Herd_1_0166	23477787	23709011	Herd_1	gain	231224	3	cnvr_2%_002	23477787	23747154	269367	gain	917
1	Herd_1_0170	23477787	23709011	Herd_1	gain	231224	3	cnvr_2%_002	23477787	23747154	269367	gain	917
1	Herd_1_0171	23477787	23709011	Herd_1	gain	231224	3	cnvr_2%_002	23477787	23747154	269367	gain	917
1	Herd_1_0174	23477787	23709011	Herd_1	gain	231224	3	cnvr_2%_002	23477787	23747154	269367	gain	917
1	Herd_1_0175	23477787	23709011	Herd_1	gain	231224	3	cnvr_2%_002	23477787	23747154	269367	gain	917
1	Herd_1_0176	23477787	23709011	Herd_1	gain	231224	3	cnvr_2%_002	23477787	23747154	269367	gain	917
1	Herd_1_0179	23477787	23709011	Herd_1	gain	231224	3	cnvr_2%_002	23477787	23747154	269367	gain	917
1	Herd_1_0183	23477787	23709011	Herd_1	gain	231224	3	cnvr_2%_002	23477787	23747154	269367	gain	917
1	Herd_1_0184	23477787	23709011	Herd_1	gain	231224	3	cnvr_2%_002	23477787	23747154	269367	gain	917
1	Herd_1_0185	23477787	23709011	Herd_1	gain	231224	3	cnvr_2%_002	23477787	23747154	269367	gain	917
1	Herd_1_0187	23477787	23709011	Herd_1	gain	231224	3	cnvr_2%_002	23477787	23747154	269367	gain	917
1	Herd_1_0188	23477787	23709011	Herd_1	gain	231224	3	cnvr_2%_002	23477787	23747154	269367	gain	917
1	Herd_1_0191	23477787	23709011	Herd_1	gain	231224	3	cnvr_2%_002	23477787	23747154	269367	gain	917
1	Herd_1_0195	23477787	23709011	Herd_1	gain	231224	3	cnvr_2%_002	23477787	23747154	269367	gain	917
1	Herd_1_0198	23477787	23709011	Herd_1	gain	231224	3	cnvr_2%_002	23477787	23747154	269367	gain	917
1	Herd_1_0202	23477787	23709011	Herd_1	gain	231224	3	cnvr_2%_002	23477787	23747154	269367	gain	917
1	Herd_1_0209	23477787	23709011	Herd_1	gain	231224	3	cnvr_2%_002	23477787	23747154	269367	gain	917
1	Herd_1_0214	23477787	23709011	Herd_1	gain	231224	3	cnvr_2%_002	23477787	23747154	269367	gain	917
1	Herd_1_0220	23477787	23709011	Herd_1	gain	231224	3	cnvr_2%_002	23477787	23747154	269367	gain	917
1	Herd_1_0223	23477787	23709011	Herd_1	gain	231224	3	cnvr_2%_002	23477787	23747154	269367	gain	917
1	Herd_1_0224	23477787	23709011	Herd_1	gain	231224	3	cnvr_2%_002	23477787	23747154	269367	gain	917
1	Herd_1_0225	23477787	23709011	Herd_1	gain	231224	3	cnvr_2%_002	23477787	23747154	269367	gain	917
1	Herd_1_0226	23477787	23709011	Herd_1	gain	231224	3	cnvr_2%_002	23477787	23747154	269367	gain	917
1	Herd_1_0230	23477787	23709011	Herd_1	gain	231224	3	cnvr_2%_002	23477787	23747154	269367	gain	917
1	Herd_1_0235	23477787	23709011	Herd_1	gain	231224	3	cnvr_2%_002	23477787	23747154	269367	gain	917
1	Herd_1_0238	23477787	23709011	Herd_1	gain	231224	3	cnvr_2%_002	23477787	23747154	269367	gain	917
1	Herd_1_0240	23477787	23709011	Herd_1	gain	231224	3	cnvr_2%_002	23477787	23747154	269367	gain	917
1	Herd_1_0245	23477787	23709011	Herd_1	gain	231224	3	cnvr_2%_002	23477787	23747154	269367	gain	917
1	Herd_1_0246	23477787	23709011	Herd_1	gain	231224	3	cnvr_2%_002	23477787	23747154	269367	gain	917
1	Herd_1_0248	23477787	23709011	Herd_1	gain	231224	3	cnvr_2%_002	23477787	23747154	269367	gain	917
1	Herd_1_0249	23477787	23709011	Herd_1	gain	231224	3	cnvr_2%_002	23477787	23747154	269367	gain	917
1	Herd_1_0253	23477787	23709011	Herd_1	gain	231224	3	cnvr_2%_002	23477787	23747154	269367	gain	917
1	Herd_1_0257	23477787	23709011	Herd_1	gain	231224	3	cnvr_2%_002	23477787	23747154	269367	gain	917
1	Herd_1_0259	23477787	23709011	Herd_1	gain	231224	3	cnvr_2%_002	23477787	23747154	269367	gain	917
1	Herd_1_0264	23477787	23709011	Herd_1	gain	231224	3	cnvr_2%_002	23477787	23747154	269367	gain	917
1	Herd_1_0265	23477787	23709011	Herd_1	gain	231224	3	cnvr_2%_002	23477787	23747154	269367	gain	917
1	Herd_1_0267	23477787	23709011	Herd_1	gain	231224	3	cnvr_2%_002	23477787	23747154	269367	gain	917
1	Herd_1_0271	23477787	23709011	Herd_1	gain	231224	3	cnvr_2%_002	23477787	23747154	269367	gain	917
1	Herd_1_0272	23477787	23709011	Herd_1	gain	231224	3	cnvr_2%_002	23477787	23747154	269367	gain	917
1	Herd_1_0274	23477787	23709011	Herd_1	gain	231224	3	cnvr_2%_002	23477787	23747154	269367	gain	917
1	Herd_1_0275	23477787	23709011	Herd_1	gain	231224	3	cnvr_2%_002	23477787	23747154	269367	gain	917
1	Herd_1_0282	23477787	23709011	Herd_1	gain	231224	3	cnvr_2%_002	23477787	23747154	269367	gain	917
1	Herd_1_0285	23477787	23709011	Herd_1	gain	231224	3	cnvr_2%_002	23477787	23747154	269367	gain	917
1	Herd_1_0287	23477787	23709011	Herd_1	gain	231224	3	cnvr_2%_002	23477787	23747154	269367	gain	917
1	Herd_1_0289	23477787	23709011	Herd_1	gain	231224	3	cnvr_2%_002	23477787	23747154	269367	gain	917
1	Herd_1_0290	23477787	23709011	Herd_1	gain	231224	3	cnvr_2%_002	23477787	23747154	269367	gain	917
1	Herd_1_0291	23477787	23709011	Herd_1	gain	231224	3	cnvr_2%_002	23477787	23747154	269367	gain	917
1	Herd_1_0298	23477787	23709011	Herd_1	gain	231224	3	cnvr_2%_002	23477787	23747154	269367	gain	917
1	Herd_1_0302	23477787	23709011	Herd_1	gain	231224	3	cnvr_2%_002	23477787	23747154	269367	gain	917
1	Herd_1_0305	23477787	23709011	Herd_1	gain	231224	3	cnvr_2%_002	23477787	23747154	269367	gain	917
1	Herd_1_0309	23477787	23709011	Herd_1	gain	231224	3	cnvr_2%_002	23477787	23747154	269367	gain	917
1	Herd_1_0317	23477787	23709011	Herd_1	gain	231224	3	cnvr_2%_002	23477787	23747154	269367	gain	917
1	Herd_1_0318	23477787	23709011	Herd_1	gain	231224	3	cnvr_2%_002	23477787	23747154	269367	gain	917
1	Herd_1_0323	23477787	23709011	Herd_1	gain	231224	3	cnvr_2%_002	23477787	23747154	269367	gain	917
1	Herd_1_0327	23477787	23709011	Herd_1	gain	231224	3	cnvr_2%_002	23477787	23747154	269367	gain	917
1	Herd_1_0341	23477787	23709011	Herd_1	gain	231224	3	cnvr_2%_002	23477787	23747154	269367	gain	917
1	Herd_1_0348	23477787	23709011	Herd_1	gain	231224	3	cnvr_2%_002	23477787	23747154	269367	gain	917
1	Herd_1_0351	23477787	23709011	Herd_1	gain	231224	3	cnvr_2%_002	23477787	23747154	269367	gain	917
1	Herd_1_0354	23477787	23709011	Herd_1	gain	231224	3	cnvr_2%_002	23477787	23747154	269367	gain	917
1	Herd_1_0360	23477787	23709011	Herd_1	gain	231224	3	cnvr_2%_002	23477787	23747154	269367	gain	917
1	Herd_1_0378	23477787	23709011	Herd_1	gain	231224	3	cnvr_2%_002	23477787	23747154	269367	gain	917
1	Herd_1_0413	23477787	23709011	Herd_1	gain	231224	3	cnvr_2%_002	23477787	23747154	269367	gain	917
1	Herd_1_0444	23477787	23709011	Herd_1	gain	231224	3	cnvr_2%_002	23477787	23747154	269367	gain	917
1	Herd_1_0445	23477787	23709011	Herd_1	gain	231224	3	cnvr_2%_002	23477787	23747154	269367	gain	917
1	Herd_1_0448	23477787	23709011	Herd_1	gain	231224	3	cnvr_2%_002	23477787	23747154	269367	gain	917
1	Herd_1_0449	23477787	23709011	Herd_1	gain	231224	3	cnvr_2%_002	23477787	23747154	269367	gain	917
1	Herd_1_0454	23477787	23709011	Herd_1	gain	231224	3	cnvr_2%_002	23477787	23747154	269367	gain	917
1	Herd_1_0456	23477787	23709011	Herd_1	gain	231224	3	cnvr_2%_002	23477787	23747154	269367	gain	917
1	Herd_1_0457	23477787	23709011	Herd_1	gain	231224	3	cnvr_2%_002	23477787	23747154	269367	gain	917
1	Herd_1_0465	23477787	23709011	Herd_1	gain	231224	3	cnvr_2%_002	23477787	23747154	269367	gain	917
1	Herd_1_0467	23477787	23709011	Herd_1	gain	231224	3	cnvr_2%_002	23477787	23747154	269367	gain	917
1	Herd_1_0471	23477787	23709011	Herd_1	gain	231224	3	cnvr_2%_002	23477787	23747154	269367	gain	917
1	Herd_1_0473	23477787	23709011	Herd_1	gain	231224	3	cnvr_2%_002	23477787	23747154	269367	gain	917
1	Herd_1_0475	23477787	23709011	Herd_1	gain	231224	3	cnvr_2%_002	23477787	23747154	269367	gain	917
1	Herd_1_0481	23477787	23709011	Herd_1	gain	231224	3	cnvr_2%_002	23477787	23747154	269367	gain	917
1	Herd_1_0482	23477787	23709011	Herd_1	gain	231224	3	cnvr_2%_002	23477787	23747154	269367	gain	917
1	Herd_1_0484	23477787	23709011	Herd_1	gain	231224	3	cnvr_2%_002	23477787	23747154	269367	gain	917
1	Herd_1_0485	23477787	23709011	Herd_1	gain	231224	3	cnvr_2%_002	23477787	23747154	269367	gain	917
1	Herd_1_0488	23477787	23709011	Herd_1	gain	231224	3	cnvr_2%_002	23477787	23747154	269367	gain	917
1	Herd_1_0517	23477787	23709011	Herd_1	gain	231224	3	cnvr_2%_002	23477787	23747154	269367	gain	917
1	Herd_1_0531	23477787	23709011	Herd_1	gain	231224	3	cnvr_2%_002	23477787	23747154	269367	gain	917
1	Herd_1_375	23477787	23709011	Herd_1	gain	231224	3	cnvr_2%_002	23477787	23747154	269367	gain	917
1	Herd_2_0001	23477787	23709011	Herd_2	gain	231224	3	cnvr_2%_002	23477787	23747154	269367	gain	917
1	Herd_2_0004	23477787	23709011	Herd_2	gain	231224	3	cnvr_2%_002	23477787	23747154	269367	gain	917
1	Herd_2_0005	23477787	23709011	Herd_2	gain	231224	3	cnvr_2%_002	23477787	23747154	269367	gain	917
1	Herd_2_0007	23477787	23709011	Herd_2	gain	231224	3	cnvr_2%_002	23477787	23747154	269367	gain	917
1	Herd_2_0010	23477787	23709011	Herd_2	gain	231224	3	cnvr_2%_002	23477787	23747154	269367	gain	917
1	Herd_2_0012	23477787	23709011	Herd_2	gain	231224	3	cnvr_2%_002	23477787	23747154	269367	gain	917
1	Herd_2_0015	23477787	23709011	Herd_2	gain	231224	3	cnvr_2%_002	23477787	23747154	269367	gain	917
1	Herd_2_0022	23477787	23709011	Herd_2	gain	231224	3	cnvr_2%_002	23477787	23747154	269367	gain	917
1	Herd_2_0044	23477787	23709011	Herd_2	gain	231224	3	cnvr_2%_002	23477787	23747154	269367	gain	917
1	Herd_2_0052	23477787	23709011	Herd_2	gain	231224	3	cnvr_2%_002	23477787	23747154	269367	gain	917
1	Herd_2_0058	23477787	23709011	Herd_2	gain	231224	3	cnvr_2%_002	23477787	23747154	269367	gain	917
1	Herd_2_0061	23477787	23709011	Herd_2	gain	231224	3	cnvr_2%_002	23477787	23747154	269367	gain	917
1	Herd_2_0065	23477787	23709011	Herd_2	gain	231224	3	cnvr_2%_002	23477787	23747154	269367	gain	917
1	Herd_2_0066	23477787	23709011	Herd_2	gain	231224	3	cnvr_2%_002	23477787	23747154	269367	gain	917
1	Herd_2_0067	23477787	23709011	Herd_2	gain	231224	3	cnvr_2%_002	23477787	23747154	269367	gain	917
1	Herd_2_0069	23477787	23709011	Herd_2	gain	231224	3	cnvr_2%_002	23477787	23747154	269367	gain	917
1	Herd_2_0073	23477787	23709011	Herd_2	gain	231224	3	cnvr_2%_002	23477787	23747154	269367	gain	917
1	Herd_2_0082	23477787	23709011	Herd_2	gain	231224	3	cnvr_2%_002	23477787	23747154	269367	gain	917
1	Herd_2_0083	23477787	23709011	Herd_2	gain	231224	3	cnvr_2%_002	23477787	23747154	269367	gain	917
1	Herd_2_0085	23477787	23709011	Herd_2	gain	231224	3	cnvr_2%_002	23477787	23747154	269367	gain	917
1	Herd_2_0090	23477787	23709011	Herd_2	gain	231224	3	cnvr_2%_002	23477787	23747154	269367	gain	917
1	Herd_2_0091	23477787	23709011	Herd_2	gain	231224	3	cnvr_2%_002	23477787	23747154	269367	gain	917
1	Herd_2_0092	23477787	23709011	Herd_2	gain	231224	3	cnvr_2%_002	23477787	23747154	269367	gain	917
1	Herd_2_0093	23477787	23709011	Herd_2	gain	231224	3	cnvr_2%_002	23477787	23747154	269367	gain	917
1	Herd_2_0098	23477787	23709011	Herd_2	gain	231224	3	cnvr_2%_002	23477787	23747154	269367	gain	917
1	Herd_2_0100	23477787	23709011	Herd_2	gain	231224	3	cnvr_2%_002	23477787	23747154	269367	gain	917
1	Herd_2_0104	23477787	23709011	Herd_2	gain	231224	3	cnvr_2%_002	23477787	23747154	269367	gain	917
1	Herd_2_0108	23477787	23709011	Herd_2	gain	231224	3	cnvr_2%_002	23477787	23747154	269367	gain	917
1	Herd_2_0109	23477787	23709011	Herd_2	gain	231224	3	cnvr_2%_002	23477787	23747154	269367	gain	917
1	Herd_2_0111	23477787	23709011	Herd_2	gain	231224	3	cnvr_2%_002	23477787	23747154	269367	gain	917
1	Herd_2_0112	23477787	23709011	Herd_2	gain	231224	3	cnvr_2%_002	23477787	23747154	269367	gain	917
1	Herd_2_0113	23477787	23709011	Herd_2	gain	231224	3	cnvr_2%_002	23477787	23747154	269367	gain	917
1	Herd_2_0122	23477787	23709011	Herd_2	gain	231224	3	cnvr_2%_002	23477787	23747154	269367	gain	917
1	Herd_2_0126	23477787	23709011	Herd_2	gain	231224	3	cnvr_2%_002	23477787	23747154	269367	gain	917
1	Herd_2_0127	23477787	23709011	Herd_2	gain	231224	3	cnvr_2%_002	23477787	23747154	269367	gain	917
1	Herd_2_0130	23477787	23709011	Herd_2	gain	231224	3	cnvr_2%_002	23477787	23747154	269367	gain	917
1	Herd_2_0132	23477787	23709011	Herd_2	gain	231224	3	cnvr_2%_002	23477787	23747154	269367	gain	917
1	Herd_2_0141	23477787	23709011	Herd_2	gain	231224	3	cnvr_2%_002	23477787	23747154	269367	gain	917
1	Herd_2_0153	23477787	23709011	Herd_2	gain	231224	3	cnvr_2%_002	23477787	23747154	269367	gain	917
1	Herd_2_0158	23477787	23709011	Herd_2	gain	231224	3	cnvr_2%_002	23477787	23747154	269367	gain	917
1	Herd_2_0159	23477787	23709011	Herd_2	gain	231224	3	cnvr_2%_002	23477787	23747154	269367	gain	917
1	Herd_2_0161	23477787	23709011	Herd_2	gain	231224	3	cnvr_2%_002	23477787	23747154	269367	gain	917
1	Herd_2_0168	23477787	23709011	Herd_2	gain	231224	3	cnvr_2%_002	23477787	23747154	269367	gain	917
1	Herd_2_0170	23477787	23709011	Herd_2	gain	231224	3	cnvr_2%_002	23477787	23747154	269367	gain	917
1	Herd_2_0179	23477787	23709011	Herd_2	gain	231224	3	cnvr_2%_002	23477787	23747154	269367	gain	917
1	Herd_2_0180	23477787	23709011	Herd_2	gain	231224	3	cnvr_2%_002	23477787	23747154	269367	gain	917
1	Herd_2_0182	23477787	23709011	Herd_2	gain	231224	3	cnvr_2%_002	23477787	23747154	269367	gain	917
1	Herd_2_0188	23477787	23709011	Herd_2	gain	231224	3	cnvr_2%_002	23477787	23747154	269367	gain	917
1	Herd_2_0189	23477787	23709011	Herd_2	gain	231224	3	cnvr_2%_002	23477787	23747154	269367	gain	917
1	Herd_2_0191	23477787	23709011	Herd_2	gain	231224	3	cnvr_2%_002	23477787	23747154	269367	gain	917
1	Herd_2_0197	23477787	23709011	Herd_2	gain	231224	3	cnvr_2%_002	23477787	23747154	269367	gain	917
1	Herd_2_0239	23477787	23709011	Herd_2	gain	231224	3	cnvr_2%_002	23477787	23747154	269367	gain	917
1	Herd_2_0244	23477787	23709011	Herd_2	gain	231224	3	cnvr_2%_002	23477787	23747154	269367	gain	917
1	Herd_2_0245	23477787	23709011	Herd_2	gain	231224	3	cnvr_2%_002	23477787	23747154	269367	gain	917
1	Herd_2_0247	23477787	23709011	Herd_2	gain	231224	3	cnvr_2%_002	23477787	23747154	269367	gain	917
1	Herd_2_0249	23477787	23709011	Herd_2	gain	231224	3	cnvr_2%_002	23477787	23747154	269367	gain	917
1	Herd_2_0252	23477787	23709011	Herd_2	gain	231224	3	cnvr_2%_002	23477787	23747154	269367	gain	917
1	Herd_2_0256	23477787	23709011	Herd_2	gain	231224	3	cnvr_2%_002	23477787	23747154	269367	gain	917
1	Herd_2_0263	23477787	23709011	Herd_2	gain	231224	3	cnvr_2%_002	23477787	23747154	269367	gain	917
1	Herd_2_200	23477787	23709011	Herd_2	gain	231224	3	cnvr_2%_002	23477787	23747154	269367	gain	917
1	Herd_2_202	23477787	23709011	Herd_2	gain	231224	3	cnvr_2%_002	23477787	23747154	269367	gain	917
1	Herd_2_205	23477787	23709011	Herd_2	gain	231224	3	cnvr_2%_002	23477787	23747154	269367	gain	917
1	Herd_2_207	23477787	23709011	Herd_2	gain	231224	3	cnvr_2%_002	23477787	23747154	269367	gain	917
1	Herd_2_209	23477787	23709011	Herd_2	gain	231224	3	cnvr_2%_002	23477787	23747154	269367	gain	917
1	Herd_2_210	23477787	23709011	Herd_2	gain	231224	3	cnvr_2%_002	23477787	23747154	269367	gain	917
1	Herd_2_213	23477787	23709011	Herd_2	gain	231224	3	cnvr_2%_002	23477787	23747154	269367	gain	917
1	Herd_2_217	23477787	23709011	Herd_2	gain	231224	3	cnvr_2%_002	23477787	23747154	269367	gain	917
1	Herd_2_220	23477787	23709011	Herd_2	gain	231224	3	cnvr_2%_002	23477787	23747154	269367	gain	917
1	Herd_2_221	23477787	23709011	Herd_2	gain	231224	3	cnvr_2%_002	23477787	23747154	269367	gain	917
1	Herd_3_0012	23477787	23709011	Herd_3	gain	231224	3	cnvr_2%_002	23477787	23747154	269367	gain	917
1	Herd_3_0018	23477787	23709011	Herd_3	gain	231224	3	cnvr_2%_002	23477787	23747154	269367	gain	917
1	Herd_3_0020	23477787	23709011	Herd_3	gain	231224	3	cnvr_2%_002	23477787	23747154	269367	gain	917
1	Herd_3_0021	23477787	23709011	Herd_3	gain	231224	3	cnvr_2%_002	23477787	23747154	269367	gain	917
1	Herd_3_0026	23477787	23709011	Herd_3	gain	231224	3	cnvr_2%_002	23477787	23747154	269367	gain	917
1	Herd_3_0039	23477787	23709011	Herd_3	gain	231224	3	cnvr_2%_002	23477787	23747154	269367	gain	917
1	Herd_3_0061	23477787	23709011	Herd_3	gain	231224	3	cnvr_2%_002	23477787	23747154	269367	gain	917
1	Herd_3_0067	23477787	23709011	Herd_3	gain	231224	3	cnvr_2%_002	23477787	23747154	269367	gain	917
1	Herd_3_0092	23477787	23709011	Herd_3	gain	231224	3	cnvr_2%_002	23477787	23747154	269367	gain	917
1	Herd_3_0094	23477787	23709011	Herd_3	gain	231224	3	cnvr_2%_002	23477787	23747154	269367	gain	917
1	Herd_3_0095	23477787	23709011	Herd_3	gain	231224	3	cnvr_2%_002	23477787	23747154	269367	gain	917
1	Herd_3_0096	23477787	23709011	Herd_3	gain	231224	3	cnvr_2%_002	23477787	23747154	269367	gain	917
1	Herd_3_0099	23477787	23709011	Herd_3	gain	231224	3	cnvr_2%_002	23477787	23747154	269367	gain	917
1	Herd_3_0101	23477787	23709011	Herd_3	gain	231224	3	cnvr_2%_002	23477787	23747154	269367	gain	917
1	Herd_3_0104	23477787	23709011	Herd_3	gain	231224	3	cnvr_2%_002	23477787	23747154	269367	gain	917
1	Herd_3_0105	23477787	23709011	Herd_3	gain	231224	3	cnvr_2%_002	23477787	23747154	269367	gain	917
1	Herd_3_0112	23477787	23709011	Herd_3	gain	231224	3	cnvr_2%_002	23477787	23747154	269367	gain	917
1	Herd_3_0117	23477787	23709011	Herd_3	gain	231224	3	cnvr_2%_002	23477787	23747154	269367	gain	917
1	Herd_3_0122	23477787	23709011	Herd_3	gain	231224	3	cnvr_2%_002	23477787	23747154	269367	gain	917
1	Herd_3_0127	23477787	23709011	Herd_3	gain	231224	3	cnvr_2%_002	23477787	23747154	269367	gain	917
1	Herd_3_0128	23477787	23709011	Herd_3	gain	231224	3	cnvr_2%_002	23477787	23747154	269367	gain	917
1	Herd_3_0138	23477787	23709011	Herd_3	gain	231224	3	cnvr_2%_002	23477787	23747154	269367	gain	917
1	Herd_3_0140	23477787	23709011	Herd_3	gain	231224	3	cnvr_2%_002	23477787	23747154	269367	gain	917
1	Herd_3_0143	23477787	23709011	Herd_3	gain	231224	3	cnvr_2%_002	23477787	23747154	269367	gain	917
1	Herd_3_0154	23477787	23709011	Herd_3	gain	231224	3	cnvr_2%_002	23477787	23747154	269367	gain	917
1	Herd_3_0157	23477787	23709011	Herd_3	gain	231224	3	cnvr_2%_002	23477787	23747154	269367	gain	917
1	Herd_3_0165	23477787	23709011	Herd_3	gain	231224	3	cnvr_2%_002	23477787	23747154	269367	gain	917
1	Herd_3_0167	23477787	23709011	Herd_3	gain	231224	3	cnvr_2%_002	23477787	23747154	269367	gain	917
1	Herd_3_0174	23477787	23709011	Herd_3	gain	231224	3	cnvr_2%_002	23477787	23747154	269367	gain	917
1	Herd_3_0180	23477787	23709011	Herd_3	gain	231224	3	cnvr_2%_002	23477787	23747154	269367	gain	917
1	Herd_3_0187	23477787	23709011	Herd_3	gain	231224	3	cnvr_2%_002	23477787	23747154	269367	gain	917
1	Herd_3_0195	23477787	23709011	Herd_3	gain	231224	3	cnvr_2%_002	23477787	23747154	269367	gain	917
1	Herd_3_0197	23477787	23709011	Herd_3	gain	231224	3	cnvr_2%_002	23477787	23747154	269367	gain	917
1	Herd_3_0220	23477787	23709011	Herd_3	gain	231224	3	cnvr_2%_002	23477787	23747154	269367	gain	917
1	Herd_3_0225	23477787	23709011	Herd_3	gain	231224	3	cnvr_2%_002	23477787	23747154	269367	gain	917
1	Herd_3_0233	23477787	23709011	Herd_3	gain	231224	3	cnvr_2%_002	23477787	23747154	269367	gain	917
1	Herd_3_0238	23477787	23709011	Herd_3	gain	231224	3	cnvr_2%_002	23477787	23747154	269367	gain	917
1	Herd_3_0250	23477787	23709011	Herd_3	gain	231224	3	cnvr_2%_002	23477787	23747154	269367	gain	917
1	Herd_3_0257	23477787	23709011	Herd_3	gain	231224	3	cnvr_2%_002	23477787	23747154	269367	gain	917
1	Herd_3_0258	23477787	23709011	Herd_3	gain	231224	3	cnvr_2%_002	23477787	23747154	269367	gain	917
1	Herd_3_0262	23477787	23709011	Herd_3	gain	231224	3	cnvr_2%_002	23477787	23747154	269367	gain	917
1	Herd_3_0264	23477787	23709011	Herd_3	gain	231224	3	cnvr_2%_002	23477787	23747154	269367	gain	917
1	Herd_3_0274	23477787	23709011	Herd_3	gain	231224	3	cnvr_2%_002	23477787	23747154	269367	gain	917
1	Herd_3_0285	23477787	23709011	Herd_3	gain	231224	3	cnvr_2%_002	23477787	23747154	269367	gain	917
1	Herd_3_0291	23477787	23709011	Herd_3	gain	231224	3	cnvr_2%_002	23477787	23747154	269367	gain	917
1	Herd_3_0296	23477787	23709011	Herd_3	gain	231224	3	cnvr_2%_002	23477787	23747154	269367	gain	917
1	Herd_3_0297	23477787	23709011	Herd_3	gain	231224	3	cnvr_2%_002	23477787	23747154	269367	gain	917
1	Herd_3_0301	23477787	23709011	Herd_3	gain	231224	3	cnvr_2%_002	23477787	23747154	269367	gain	917
1	Herd_3_0303	23477787	23709011	Herd_3	gain	231224	3	cnvr_2%_002	23477787	23747154	269367	gain	917
1	Herd_3_0310	23477787	23709011	Herd_3	gain	231224	3	cnvr_2%_002	23477787	23747154	269367	gain	917
1	Herd_3_0318	23477787	23709011	Herd_3	gain	231224	3	cnvr_2%_002	23477787	23747154	269367	gain	917
1	Herd_3_0319	23477787	23709011	Herd_3	gain	231224	3	cnvr_2%_002	23477787	23747154	269367	gain	917
1	Herd_3_0336	23477787	23709011	Herd_3	gain	231224	3	cnvr_2%_002	23477787	23747154	269367	gain	917
1	Herd_3_0343	23477787	23709011	Herd_3	gain	231224	3	cnvr_2%_002	23477787	23747154	269367	gain	917
1	Herd_3_0345	23477787	23709011	Herd_3	gain	231224	3	cnvr_2%_002	23477787	23747154	269367	gain	917
1	Herd_3_0346	23477787	23709011	Herd_3	gain	231224	3	cnvr_2%_002	23477787	23747154	269367	gain	917
1	Herd_3_0349	23477787	23709011	Herd_3	gain	231224	3	cnvr_2%_002	23477787	23747154	269367	gain	917
1	Herd_3_0350	23477787	23709011	Herd_3	gain	231224	3	cnvr_2%_002	23477787	23747154	269367	gain	917
1	Herd_3_0352	23477787	23709011	Herd_3	gain	231224	3	cnvr_2%_002	23477787	23747154	269367	gain	917
1	Herd_3_0354	23477787	23709011	Herd_3	gain	231224	3	cnvr_2%_002	23477787	23747154	269367	gain	917
1	Herd_3_0355	23477787	23709011	Herd_3	gain	231224	3	cnvr_2%_002	23477787	23747154	269367	gain	917
1	Herd_3_0357	23477787	23709011	Herd_3	gain	231224	3	cnvr_2%_002	23477787	23747154	269367	gain	917
1	Herd_3_0367	23477787	23709011	Herd_3	gain	231224	3	cnvr_2%_002	23477787	23747154	269367	gain	917
1	Herd_3_0375	23477787	23709011	Herd_3	gain	231224	3	cnvr_2%_002	23477787	23747154	269367	gain	917
1	Herd_3_0381	23477787	23709011	Herd_3	gain	231224	3	cnvr_2%_002	23477787	23747154	269367	gain	917
1	Herd_3_0401	23477787	23709011	Herd_3	gain	231224	3	cnvr_2%_002	23477787	23747154	269367	gain	917
1	Herd_3_0403	23477787	23709011	Herd_3	gain	231224	3	cnvr_2%_002	23477787	23747154	269367	gain	917
1	Herd_3_0407	23477787	23709011	Herd_3	gain	231224	3	cnvr_2%_002	23477787	23747154	269367	gain	917
1	Herd_3_0411	23477787	23709011	Herd_3	gain	231224	3	cnvr_2%_002	23477787	23747154	269367	gain	917
1	Herd_3_0416	23477787	23709011	Herd_3	gain	231224	3	cnvr_2%_002	23477787	23747154	269367	gain	917
1	Herd_3_0442	23477787	23709011	Herd_3	gain	231224	3	cnvr_2%_002	23477787	23747154	269367	gain	917
1	Herd_3_0446	23477787	23709011	Herd_3	gain	231224	3	cnvr_2%_002	23477787	23747154	269367	gain	917
1	Herd_3_0447	23477787	23709011	Herd_3	gain	231224	3	cnvr_2%_002	23477787	23747154	269367	gain	917
1	Herd_3_0448	23477787	23709011	Herd_3	gain	231224	3	cnvr_2%_002	23477787	23747154	269367	gain	917
1	Herd_3_0457	23477787	23709011	Herd_3	gain	231224	3	cnvr_2%_002	23477787	23747154	269367	gain	917
1	Herd_3_0464	23477787	23709011	Herd_3	gain	231224	3	cnvr_2%_002	23477787	23747154	269367	gain	917
1	Herd_3_0465	23477787	23709011	Herd_3	gain	231224	3	cnvr_2%_002	23477787	23747154	269367	gain	917
1	Herd_3_0470	23477787	23709011	Herd_3	gain	231224	3	cnvr_2%_002	23477787	23747154	269367	gain	917
1	Herd_3_0474	23477787	23709011	Herd_3	gain	231224	3	cnvr_2%_002	23477787	23747154	269367	gain	917
1	Herd_3_0478	23477787	23709011	Herd_3	gain	231224	3	cnvr_2%_002	23477787	23747154	269367	gain	917
1	Herd_3_0481	23477787	23709011	Herd_3	gain	231224	3	cnvr_2%_002	23477787	23747154	269367	gain	917
1	Herd_3_0486	23477787	23709011	Herd_3	gain	231224	3	cnvr_2%_002	23477787	23747154	269367	gain	917
1	Herd_3_0487	23477787	23709011	Herd_3	gain	231224	3	cnvr_2%_002	23477787	23747154	269367	gain	917
1	Herd_3_0491	23477787	23709011	Herd_3	gain	231224	3	cnvr_2%_002	23477787	23747154	269367	gain	917
1	Herd_3_0495	23477787	23709011	Herd_3	gain	231224	3	cnvr_2%_002	23477787	23747154	269367	gain	917
1	Herd_3_0496	23477787	23709011	Herd_3	gain	231224	3	cnvr_2%_002	23477787	23747154	269367	gain	917
1	Herd_3_0510	23477787	23709011	Herd_3	gain	231224	3	cnvr_2%_002	23477787	23747154	269367	gain	917
1	Herd_3_0513	23477787	23709011	Herd_3	gain	231224	3	cnvr_2%_002	23477787	23747154	269367	gain	917
1	Herd_3_0516	23477787	23709011	Herd_3	gain	231224	3	cnvr_2%_002	23477787	23747154	269367	gain	917
1	Herd_3_0520	23477787	23709011	Herd_3	gain	231224	3	cnvr_2%_002	23477787	23747154	269367	gain	917
1	Herd_3_0521	23477787	23709011	Herd_3	gain	231224	3	cnvr_2%_002	23477787	23747154	269367	gain	917
1	Herd_3_0522	23477787	23709011	Herd_3	gain	231224	3	cnvr_2%_002	23477787	23747154	269367	gain	917
1	Herd_3_0532	23477787	23709011	Herd_3	gain	231224	3	cnvr_2%_002	23477787	23747154	269367	gain	917
1	Herd_3_0535	23477787	23709011	Herd_3	gain	231224	3	cnvr_2%_002	23477787	23747154	269367	gain	917
1	Herd_3_0536	23477787	23709011	Herd_3	gain	231224	3	cnvr_2%_002	23477787	23747154	269367	gain	917
1	Herd_3_0543	23477787	23709011	Herd_3	gain	231224	3	cnvr_2%_002	23477787	23747154	269367	gain	917
1	Herd_3_0547	23477787	23709011	Herd_3	gain	231224	3	cnvr_2%_002	23477787	23747154	269367	gain	917
1	Herd_3_0548	23477787	23709011	Herd_3	gain	231224	3	cnvr_2%_002	23477787	23747154	269367	gain	917
1	Herd_3_0551	23477787	23709011	Herd_3	gain	231224	3	cnvr_2%_002	23477787	23747154	269367	gain	917
1	Herd_3_0556	23477787	23709011	Herd_3	gain	231224	3	cnvr_2%_002	23477787	23747154	269367	gain	917
1	Herd_3_0559	23477787	23709011	Herd_3	gain	231224	3	cnvr_2%_002	23477787	23747154	269367	gain	917
1	Herd_3_0564	23477787	23709011	Herd_3	gain	231224	3	cnvr_2%_002	23477787	23747154	269367	gain	917
1	Herd_3_0566	23477787	23709011	Herd_3	gain	231224	3	cnvr_2%_002	23477787	23747154	269367	gain	917
1	Herd_3_0570	23477787	23709011	Herd_3	gain	231224	3	cnvr_2%_002	23477787	23747154	269367	gain	917
1	Herd_3_0575	23477787	23709011	Herd_3	gain	231224	3	cnvr_2%_002	23477787	23747154	269367	gain	917
1	Herd_3_0580	23477787	23709011	Herd_3	gain	231224	3	cnvr_2%_002	23477787	23747154	269367	gain	917
1	Herd_3_0581	23477787	23709011	Herd_3	gain	231224	3	cnvr_2%_002	23477787	23747154	269367	gain	917
1	Herd_3_0582	23477787	23709011	Herd_3	gain	231224	3	cnvr_2%_002	23477787	23747154	269367	gain	917
1	Herd_3_0593	23477787	23709011	Herd_3	gain	231224	3	cnvr_2%_002	23477787	23747154	269367	gain	917
1	Herd_3_0595	23477787	23709011	Herd_3	gain	231224	3	cnvr_2%_002	23477787	23747154	269367	gain	917
1	Herd_3_0596	23477787	23709011	Herd_3	gain	231224	3	cnvr_2%_002	23477787	23747154	269367	gain	917
1	Herd_3_0597	23477787	23709011	Herd_3	gain	231224	3	cnvr_2%_002	23477787	23747154	269367	gain	917
1	Herd_3_0602	23477787	23709011	Herd_3	gain	231224	3	cnvr_2%_002	23477787	23747154	269367	gain	917
1	Herd_3_0612	23477787	23709011	Herd_3	gain	231224	3	cnvr_2%_002	23477787	23747154	269367	gain	917
1	Herd_3_0623	23477787	23709011	Herd_3	gain	231224	3	cnvr_2%_002	23477787	23747154	269367	gain	917
1	Herd_3_0625	23477787	23709011	Herd_3	gain	231224	3	cnvr_2%_002	23477787	23747154	269367	gain	917
1	Herd_3_0629	23477787	23709011	Herd_3	gain	231224	3	cnvr_2%_002	23477787	23747154	269367	gain	917
1	Herd_3_0631	23477787	23709011	Herd_3	gain	231224	3	cnvr_2%_002	23477787	23747154	269367	gain	917
1	Herd_3_0634	23477787	23709011	Herd_3	gain	231224	3	cnvr_2%_002	23477787	23747154	269367	gain	917
1	Herd_3_0636	23477787	23709011	Herd_3	gain	231224	3	cnvr_2%_002	23477787	23747154	269367	gain	917
1	Herd_3_0638	23477787	23709011	Herd_3	gain	231224	3	cnvr_2%_002	23477787	23747154	269367	gain	917
1	Herd_3_0639	23477787	23709011	Herd_3	gain	231224	3	cnvr_2%_002	23477787	23747154	269367	gain	917
1	Herd_3_0644	23477787	23709011	Herd_3	gain	231224	3	cnvr_2%_002	23477787	23747154	269367	gain	917
1	Herd_3_0647	23477787	23709011	Herd_3	gain	231224	3	cnvr_2%_002	23477787	23747154	269367	gain	917
1	Herd_3_0648	23477787	23709011	Herd_3	gain	231224	3	cnvr_2%_002	23477787	23747154	269367	gain	917
1	Herd_3_0649	23477787	23709011	Herd_3	gain	231224	3	cnvr_2%_002	23477787	23747154	269367	gain	917
1	Herd_3_0650	23477787	23709011	Herd_3	gain	231224	3	cnvr_2%_002	23477787	23747154	269367	gain	917
1	Herd_3_0651	23477787	23709011	Herd_3	gain	231224	3	cnvr_2%_002	23477787	23747154	269367	gain	917
1	Herd_3_0654	23477787	23709011	Herd_3	gain	231224	3	cnvr_2%_002	23477787	23747154	269367	gain	917
1	Herd_3_0658	23477787	23709011	Herd_3	gain	231224	3	cnvr_2%_002	23477787	23747154	269367	gain	917
1	Herd_3_0659	23477787	23709011	Herd_3	gain	231224	3	cnvr_2%_002	23477787	23747154	269367	gain	917
1	Herd_3_0660	23477787	23709011	Herd_3	gain	231224	3	cnvr_2%_002	23477787	23747154	269367	gain	917
1	Herd_3_0661	23477787	23709011	Herd_3	gain	231224	3	cnvr_2%_002	23477787	23747154	269367	gain	917
1	Herd_3_0664	23477787	23709011	Herd_3	gain	231224	3	cnvr_2%_002	23477787	23747154	269367	gain	917
1	Herd_3_0667	23477787	23709011	Herd_3	gain	231224	3	cnvr_2%_002	23477787	23747154	269367	gain	917
1	Herd_3_0668	23477787	23709011	Herd_3	gain	231224	3	cnvr_2%_002	23477787	23747154	269367	gain	917
1	Herd_3_0670	23477787	23709011	Herd_3	gain	231224	3	cnvr_2%_002	23477787	23747154	269367	gain	917
1	Herd_3_0671	23477787	23709011	Herd_3	gain	231224	3	cnvr_2%_002	23477787	23747154	269367	gain	917
1	Herd_3_0672	23477787	23709011	Herd_3	gain	231224	3	cnvr_2%_002	23477787	23747154	269367	gain	917
1	Herd_3_0673	23477787	23709011	Herd_3	gain	231224	3	cnvr_2%_002	23477787	23747154	269367	gain	917
1	Herd_3_0676	23477787	23709011	Herd_3	gain	231224	3	cnvr_2%_002	23477787	23747154	269367	gain	917
1	Herd_3_0686	23477787	23709011	Herd_3	gain	231224	3	cnvr_2%_002	23477787	23747154	269367	gain	917
1	Herd_3_0689	23477787	23709011	Herd_3	gain	231224	3	cnvr_2%_002	23477787	23747154	269367	gain	917
1	Herd_3_0690	23477787	23709011	Herd_3	gain	231224	3	cnvr_2%_002	23477787	23747154	269367	gain	917
1	Herd_3_0693	23477787	23709011	Herd_3	gain	231224	3	cnvr_2%_002	23477787	23747154	269367	gain	917
1	Herd_3_0694	23477787	23709011	Herd_3	gain	231224	3	cnvr_2%_002	23477787	23747154	269367	gain	917
1	Herd_3_0696	23477787	23709011	Herd_3	gain	231224	3	cnvr_2%_002	23477787	23747154	269367	gain	917
1	Herd_3_0699	23477787	23709011	Herd_3	gain	231224	3	cnvr_2%_002	23477787	23747154	269367	gain	917
1	Herd_3_0704	23477787	23709011	Herd_3	gain	231224	3	cnvr_2%_002	23477787	23747154	269367	gain	917
1	Herd_3_0709	23477787	23709011	Herd_3	gain	231224	3	cnvr_2%_002	23477787	23747154	269367	gain	917
1	Herd_3_0712	23477787	23709011	Herd_3	gain	231224	3	cnvr_2%_002	23477787	23747154	269367	gain	917
1	Herd_3_0716	23477787	23709011	Herd_3	gain	231224	3	cnvr_2%_002	23477787	23747154	269367	gain	917
1	Herd_3_0720	23477787	23709011	Herd_3	gain	231224	3	cnvr_2%_002	23477787	23747154	269367	gain	917
1	Herd_3_0721	23477787	23709011	Herd_3	gain	231224	3	cnvr_2%_002	23477787	23747154	269367	gain	917
1	Herd_3_0725	23477787	23709011	Herd_3	gain	231224	3	cnvr_2%_002	23477787	23747154	269367	gain	917
1	Herd_3_0731	23477787	23709011	Herd_3	gain	231224	3	cnvr_2%_002	23477787	23747154	269367	gain	917
1	Herd_3_0732	23477787	23709011	Herd_3	gain	231224	3	cnvr_2%_002	23477787	23747154	269367	gain	917
1	Herd_3_0734	23477787	23709011	Herd_3	gain	231224	3	cnvr_2%_002	23477787	23747154	269367	gain	917
1	Herd_3_0736	23477787	23709011	Herd_3	gain	231224	3	cnvr_2%_002	23477787	23747154	269367	gain	917
1	Herd_3_0739	23477787	23709011	Herd_3	gain	231224	3	cnvr_2%_002	23477787	23747154	269367	gain	917
1	Herd_3_0741	23477787	23709011	Herd_3	gain	231224	3	cnvr_2%_002	23477787	23747154	269367	gain	917
1	Herd_3_0743	23477787	23709011	Herd_3	gain	231224	3	cnvr_2%_002	23477787	23747154	269367	gain	917
1	Herd_3_0748	23477787	23709011	Herd_3	gain	231224	3	cnvr_2%_002	23477787	23747154	269367	gain	917
1	Herd_3_0752	23477787	23709011	Herd_3	gain	231224	3	cnvr_2%_002	23477787	23747154	269367	gain	917
1	Herd_3_0763	23477787	23709011	Herd_3	gain	231224	3	cnvr_2%_002	23477787	23747154	269367	gain	917
1	Herd_3_0765	23477787	23709011	Herd_3	gain	231224	3	cnvr_2%_002	23477787	23747154	269367	gain	917
1	Herd_3_0767	23477787	23709011	Herd_3	gain	231224	3	cnvr_2%_002	23477787	23747154	269367	gain	917
1	Herd_3_0785	23477787	23709011	Herd_3	gain	231224	3	cnvr_2%_002	23477787	23747154	269367	gain	917
1	Herd_3_0787	23477787	23709011	Herd_3	gain	231224	3	cnvr_2%_002	23477787	23747154	269367	gain	917
1	Herd_3_0841	23477787	23709011	Herd_3	gain	231224	3	cnvr_2%_002	23477787	23747154	269367	gain	917
1	Herd_3_0844	23477787	23709011	Herd_3	gain	231224	3	cnvr_2%_002	23477787	23747154	269367	gain	917
1	Herd_3_0855	23477787	23709011	Herd_3	gain	231224	3	cnvr_2%_002	23477787	23747154	269367	gain	917
1	Herd_3_0859	23477787	23709011	Herd_3	gain	231224	3	cnvr_2%_002	23477787	23747154	269367	gain	917
1	Herd_3_0860	23477787	23709011	Herd_3	gain	231224	3	cnvr_2%_002	23477787	23747154	269367	gain	917
1	Herd_3_0861	23477787	23709011	Herd_3	gain	231224	3	cnvr_2%_002	23477787	23747154	269367	gain	917
1	Herd_3_0862	23477787	23709011	Herd_3	gain	231224	3	cnvr_2%_002	23477787	23747154	269367	gain	917
1	Herd_3_0864	23477787	23709011	Herd_3	gain	231224	3	cnvr_2%_002	23477787	23747154	269367	gain	917
1	Herd_3_0865	23477787	23709011	Herd_3	gain	231224	3	cnvr_2%_002	23477787	23747154	269367	gain	917
1	Herd_3_0870	23477787	23709011	Herd_3	gain	231224	3	cnvr_2%_002	23477787	23747154	269367	gain	917
1	Herd_3_0874	23477787	23709011	Herd_3	gain	231224	3	cnvr_2%_002	23477787	23747154	269367	gain	917
1	Herd_3_0886	23477787	23709011	Herd_3	gain	231224	3	cnvr_2%_002	23477787	23747154	269367	gain	917
1	Herd_3_0887	23477787	23709011	Herd_3	gain	231224	3	cnvr_2%_002	23477787	23747154	269367	gain	917
1	Herd_3_0896	23477787	23709011	Herd_3	gain	231224	3	cnvr_2%_002	23477787	23747154	269367	gain	917
1	Herd_3_0897	23477787	23709011	Herd_3	gain	231224	3	cnvr_2%_002	23477787	23747154	269367	gain	917
1	Herd_3_0912	23477787	23709011	Herd_3	gain	231224	3	cnvr_2%_002	23477787	23747154	269367	gain	917
1	Herd_3_0924	23477787	23709011	Herd_3	gain	231224	3	cnvr_2%_002	23477787	23747154	269367	gain	917
1	Herd_3_0939	23477787	23709011	Herd_3	gain	231224	3	cnvr_2%_002	23477787	23747154	269367	gain	917
1	Herd_3_0942	23477787	23709011	Herd_3	gain	231224	3	cnvr_2%_002	23477787	23747154	269367	gain	917
1	Herd_3_0943	23477787	23709011	Herd_3	gain	231224	3	cnvr_2%_002	23477787	23747154	269367	gain	917
1	Herd_3_0947	23477787	23709011	Herd_3	gain	231224	3	cnvr_2%_002	23477787	23747154	269367	gain	917
1	Herd_3_0951	23477787	23709011	Herd_3	gain	231224	3	cnvr_2%_002	23477787	23747154	269367	gain	917
1	Herd_3_0954	23477787	23709011	Herd_3	gain	231224	3	cnvr_2%_002	23477787	23747154	269367	gain	917
1	Herd_3_0955	23477787	23709011	Herd_3	gain	231224	3	cnvr_2%_002	23477787	23747154	269367	gain	917
1	Herd_3_0956	23477787	23709011	Herd_3	gain	231224	3	cnvr_2%_002	23477787	23747154	269367	gain	917
1	Herd_3_0957	23477787	23709011	Herd_3	gain	231224	3	cnvr_2%_002	23477787	23747154	269367	gain	917
1	Herd_3_0963	23477787	23709011	Herd_3	gain	231224	3	cnvr_2%_002	23477787	23747154	269367	gain	917
1	Herd_3_0966	23477787	23709011	Herd_3	gain	231224	3	cnvr_2%_002	23477787	23747154	269367	gain	917
1	Herd_3_0974	23477787	23709011	Herd_3	gain	231224	3	cnvr_2%_002	23477787	23747154	269367	gain	917
1	Herd_3_0978	23477787	23709011	Herd_3	gain	231224	3	cnvr_2%_002	23477787	23747154	269367	gain	917
1	Herd_3_0979	23477787	23709011	Herd_3	gain	231224	3	cnvr_2%_002	23477787	23747154	269367	gain	917
1	Herd_3_0981	23477787	23709011	Herd_3	gain	231224	3	cnvr_2%_002	23477787	23747154	269367	gain	917
1	Herd_3_0982	23477787	23709011	Herd_3	gain	231224	3	cnvr_2%_002	23477787	23747154	269367	gain	917
1	Herd_3_0989	23477787	23709011	Herd_3	gain	231224	3	cnvr_2%_002	23477787	23747154	269367	gain	917
1	Herd_3_0994	23477787	23709011	Herd_3	gain	231224	3	cnvr_2%_002	23477787	23747154	269367	gain	917
1	Herd_3_0999	23477787	23709011	Herd_3	gain	231224	3	cnvr_2%_002	23477787	23747154	269367	gain	917
1	Herd_3_1002	23477787	23709011	Herd_3	gain	231224	3	cnvr_2%_002	23477787	23747154	269367	gain	917
1	Herd_3_1009	23477787	23709011	Herd_3	gain	231224	3	cnvr_2%_002	23477787	23747154	269367	gain	917
1	Herd_3_1011	23477787	23709011	Herd_3	gain	231224	3	cnvr_2%_002	23477787	23747154	269367	gain	917
1	Herd_3_1024	23477787	23709011	Herd_3	gain	231224	3	cnvr_2%_002	23477787	23747154	269367	gain	917
1	Herd_3_1025	23477787	23709011	Herd_3	gain	231224	3	cnvr_2%_002	23477787	23747154	269367	gain	917
1	Herd_3_1027	23477787	23709011	Herd_3	gain	231224	3	cnvr_2%_002	23477787	23747154	269367	gain	917
1	Herd_3_1032	23477787	23709011	Herd_3	gain	231224	3	cnvr_2%_002	23477787	23747154	269367	gain	917
1	Herd_3_1033	23477787	23709011	Herd_3	gain	231224	3	cnvr_2%_002	23477787	23747154	269367	gain	917
1	Herd_3_1034	23477787	23709011	Herd_3	gain	231224	3	cnvr_2%_002	23477787	23747154	269367	gain	917
1	Herd_3_1035	23477787	23709011	Herd_3	gain	231224	3	cnvr_2%_002	23477787	23747154	269367	gain	917
1	Herd_3_1036	23477787	23709011	Herd_3	gain	231224	3	cnvr_2%_002	23477787	23747154	269367	gain	917
1	Herd_3_1039	23477787	23709011	Herd_3	gain	231224	3	cnvr_2%_002	23477787	23747154	269367	gain	917
1	Herd_3_1053	23477787	23709011	Herd_3	gain	231224	3	cnvr_2%_002	23477787	23747154	269367	gain	917
1	Herd_3_1070	23477787	23709011	Herd_3	gain	231224	3	cnvr_2%_002	23477787	23747154	269367	gain	917
1	Herd_3_1071	23477787	23709011	Herd_3	gain	231224	3	cnvr_2%_002	23477787	23747154	269367	gain	917
1	Herd_3_1072	23477787	23709011	Herd_3	gain	231224	3	cnvr_2%_002	23477787	23747154	269367	gain	917
1	Herd_3_1075	23477787	23709011	Herd_3	gain	231224	3	cnvr_2%_002	23477787	23747154	269367	gain	917
1	Herd_3_1076	23477787	23709011	Herd_3	gain	231224	3	cnvr_2%_002	23477787	23747154	269367	gain	917
1	Herd_3_1078	23477787	23709011	Herd_3	gain	231224	3	cnvr_2%_002	23477787	23747154	269367	gain	917
1	Herd_3_1079	23477787	23709011	Herd_3	gain	231224	3	cnvr_2%_002	23477787	23747154	269367	gain	917
1	Herd_3_1081	23477787	23709011	Herd_3	gain	231224	3	cnvr_2%_002	23477787	23747154	269367	gain	917
1	Herd_3_1084	23477787	23709011	Herd_3	gain	231224	3	cnvr_2%_002	23477787	23747154	269367	gain	917
1	Herd_3_1108	23477787	23709011	Herd_3	gain	231224	3	cnvr_2%_002	23477787	23747154	269367	gain	917
1	Herd_3_1110	23477787	23709011	Herd_3	gain	231224	3	cnvr_2%_002	23477787	23747154	269367	gain	917
1	Herd_3_1111	23477787	23709011	Herd_3	gain	231224	3	cnvr_2%_002	23477787	23747154	269367	gain	917
1	Herd_3_1112	23477787	23709011	Herd_3	gain	231224	3	cnvr_2%_002	23477787	23747154	269367	gain	917
1	Herd_3_1118	23477787	23709011	Herd_3	gain	231224	3	cnvr_2%_002	23477787	23747154	269367	gain	917
1	Herd_3_1119	23477787	23709011	Herd_3	gain	231224	3	cnvr_2%_002	23477787	23747154	269367	gain	917
1	Herd_3_1122	23477787	23709011	Herd_3	gain	231224	3	cnvr_2%_002	23477787	23747154	269367	gain	917
1	Herd_3_1124	23477787	23709011	Herd_3	gain	231224	3	cnvr_2%_002	23477787	23747154	269367	gain	917
1	Herd_3_1130	23477787	23709011	Herd_3	gain	231224	3	cnvr_2%_002	23477787	23747154	269367	gain	917
1	Herd_3_1136	23477787	23709011	Herd_3	gain	231224	3	cnvr_2%_002	23477787	23747154	269367	gain	917
1	Herd_3_1144	23477787	23709011	Herd_3	gain	231224	3	cnvr_2%_002	23477787	23747154	269367	gain	917
1	Herd_3_1145	23477787	23709011	Herd_3	gain	231224	3	cnvr_2%_002	23477787	23747154	269367	gain	917
1	Herd_3_1149	23477787	23709011	Herd_3	gain	231224	3	cnvr_2%_002	23477787	23747154	269367	gain	917
1	Herd_3_1157	23477787	23709011	Herd_3	gain	231224	3	cnvr_2%_002	23477787	23747154	269367	gain	917
1	Herd_3_1159	23477787	23709011	Herd_3	gain	231224	3	cnvr_2%_002	23477787	23747154	269367	gain	917
1	Herd_3_1171	23477787	23709011	Herd_3	gain	231224	3	cnvr_2%_002	23477787	23747154	269367	gain	917
1	Herd_3_1180	23477787	23709011	Herd_3	gain	231224	3	cnvr_2%_002	23477787	23747154	269367	gain	917
1	Herd_3_1186	23477787	23709011	Herd_3	gain	231224	3	cnvr_2%_002	23477787	23747154	269367	gain	917
1	Herd_3_1190	23477787	23709011	Herd_3	gain	231224	3	cnvr_2%_002	23477787	23747154	269367	gain	917
1	Herd_3_1192	23477787	23709011	Herd_3	gain	231224	3	cnvr_2%_002	23477787	23747154	269367	gain	917
1	Herd_3_1195	23477787	23709011	Herd_3	gain	231224	3	cnvr_2%_002	23477787	23747154	269367	gain	917
1	Herd_3_1197	23477787	23709011	Herd_3	gain	231224	3	cnvr_2%_002	23477787	23747154	269367	gain	917
1	Herd_3_1232	23477787	23709011	Herd_3	gain	231224	3	cnvr_2%_002	23477787	23747154	269367	gain	917
1	Herd_3_1236	23477787	23709011	Herd_3	gain	231224	3	cnvr_2%_002	23477787	23747154	269367	gain	917
1	Herd_3_1237	23477787	23709011	Herd_3	gain	231224	3	cnvr_2%_002	23477787	23747154	269367	gain	917
1	Herd_3_1239	23477787	23709011	Herd_3	gain	231224	3	cnvr_2%_002	23477787	23747154	269367	gain	917
1	Herd_3_1256	23477787	23709011	Herd_3	gain	231224	3	cnvr_2%_002	23477787	23747154	269367	gain	917
1	Herd_3_1277	23477787	23709011	Herd_3	gain	231224	3	cnvr_2%_002	23477787	23747154	269367	gain	917
1	Herd_3_1280	23477787	23709011	Herd_3	gain	231224	3	cnvr_2%_002	23477787	23747154	269367	gain	917
1	Herd_3_1284	23477787	23709011	Herd_3	gain	231224	3	cnvr_2%_002	23477787	23747154	269367	gain	917
1	Herd_3_1285	23477787	23709011	Herd_3	gain	231224	3	cnvr_2%_002	23477787	23747154	269367	gain	917
1	Herd_3_1292	23477787	23709011	Herd_3	gain	231224	3	cnvr_2%_002	23477787	23747154	269367	gain	917
1	Herd_3_1296	23477787	23709011	Herd_3	gain	231224	3	cnvr_2%_002	23477787	23747154	269367	gain	917
1	Herd_3_1301	23477787	23709011	Herd_3	gain	231224	3	cnvr_2%_002	23477787	23747154	269367	gain	917
1	Herd_3_1303	23477787	23709011	Herd_3	gain	231224	3	cnvr_2%_002	23477787	23747154	269367	gain	917
1	Herd_3_1304	23477787	23709011	Herd_3	gain	231224	3	cnvr_2%_002	23477787	23747154	269367	gain	917
1	Herd_3_1312	23477787	23709011	Herd_3	gain	231224	3	cnvr_2%_002	23477787	23747154	269367	gain	917
1	Herd_3_1324	23477787	23709011	Herd_3	gain	231224	3	cnvr_2%_002	23477787	23747154	269367	gain	917
1	Herd_3_1335	23477787	23709011	Herd_3	gain	231224	3	cnvr_2%_002	23477787	23747154	269367	gain	917
1	Herd_3_1342	23477787	23709011	Herd_3	gain	231224	3	cnvr_2%_002	23477787	23747154	269367	gain	917
1	Herd_3_1354	23477787	23709011	Herd_3	gain	231224	3	cnvr_2%_002	23477787	23747154	269367	gain	917
1	Herd_3_1357	23477787	23709011	Herd_3	gain	231224	3	cnvr_2%_002	23477787	23747154	269367	gain	917
1	Herd_3_1359	23477787	23709011	Herd_3	gain	231224	3	cnvr_2%_002	23477787	23747154	269367	gain	917
1	Herd_3_1363	23477787	23709011	Herd_3	gain	231224	3	cnvr_2%_002	23477787	23747154	269367	gain	917
1	Herd_3_1371	23477787	23709011	Herd_3	gain	231224	3	cnvr_2%_002	23477787	23747154	269367	gain	917
1	Herd_3_1372	23477787	23709011	Herd_3	gain	231224	3	cnvr_2%_002	23477787	23747154	269367	gain	917
1	Herd_3_1373	23477787	23709011	Herd_3	gain	231224	3	cnvr_2%_002	23477787	23747154	269367	gain	917
1	Herd_3_1376	23477787	23709011	Herd_3	gain	231224	3	cnvr_2%_002	23477787	23747154	269367	gain	917
1	Herd_3_1379	23477787	23709011	Herd_3	gain	231224	3	cnvr_2%_002	23477787	23747154	269367	gain	917
1	Herd_3_1381	23477787	23709011	Herd_3	gain	231224	3	cnvr_2%_002	23477787	23747154	269367	gain	917
1	Herd_3_1384	23477787	23709011	Herd_3	gain	231224	3	cnvr_2%_002	23477787	23747154	269367	gain	917
1	Herd_3_1387	23477787	23709011	Herd_3	gain	231224	3	cnvr_2%_002	23477787	23747154	269367	gain	917
1	Herd_3_1390	23477787	23709011	Herd_3	gain	231224	3	cnvr_2%_002	23477787	23747154	269367	gain	917
1	Herd_3_1403	23477787	23709011	Herd_3	gain	231224	3	cnvr_2%_002	23477787	23747154	269367	gain	917
1	Herd_3_1412	23477787	23709011	Herd_3	gain	231224	3	cnvr_2%_002	23477787	23747154	269367	gain	917
1	Herd_3_1418	23477787	23709011	Herd_3	gain	231224	3	cnvr_2%_002	23477787	23747154	269367	gain	917
1	Herd_3_1421	23477787	23709011	Herd_3	gain	231224	3	cnvr_2%_002	23477787	23747154	269367	gain	917
1	Herd_3_1424	23477787	23709011	Herd_3	gain	231224	3	cnvr_2%_002	23477787	23747154	269367	gain	917
1	Herd_3_1438	23477787	23709011	Herd_3	gain	231224	3	cnvr_2%_002	23477787	23747154	269367	gain	917
1	Herd_3_1444	23477787	23709011	Herd_3	gain	231224	3	cnvr_2%_002	23477787	23747154	269367	gain	917
1	Herd_3_1470	23477787	23709011	Herd_3	gain	231224	3	cnvr_2%_002	23477787	23747154	269367	gain	917
1	Herd_3_1476	23477787	23709011	Herd_3	gain	231224	3	cnvr_2%_002	23477787	23747154	269367	gain	917
1	Herd_3_1489	23477787	23709011	Herd_3	gain	231224	3	cnvr_2%_002	23477787	23747154	269367	gain	917
1	Herd_3_1503	23477787	23709011	Herd_3	gain	231224	3	cnvr_2%_002	23477787	23747154	269367	gain	917
1	Herd_4_0001	23477787	23709011	Herd_4	gain	231224	3	cnvr_2%_002	23477787	23747154	269367	gain	917
1	Herd_4_0002	23477787	23709011	Herd_4	gain	231224	3	cnvr_2%_002	23477787	23747154	269367	gain	917
1	Herd_4_0004	23477787	23709011	Herd_4	gain	231224	3	cnvr_2%_002	23477787	23747154	269367	gain	917
1	Herd_4_0013	23477787	23709011	Herd_4	gain	231224	3	cnvr_2%_002	23477787	23747154	269367	gain	917
1	Herd_4_0016	23477787	23709011	Herd_4	gain	231224	3	cnvr_2%_002	23477787	23747154	269367	gain	917
1	Herd_4_0020	23477787	23709011	Herd_4	gain	231224	3	cnvr_2%_002	23477787	23747154	269367	gain	917
1	Herd_4_0028	23477787	23709011	Herd_4	gain	231224	3	cnvr_2%_002	23477787	23747154	269367	gain	917
1	Herd_4_0032	23477787	23709011	Herd_4	gain	231224	3	cnvr_2%_002	23477787	23747154	269367	gain	917
1	Herd_4_0033	23477787	23709011	Herd_4	gain	231224	3	cnvr_2%_002	23477787	23747154	269367	gain	917
1	Herd_4_0036	23477787	23709011	Herd_4	gain	231224	3	cnvr_2%_002	23477787	23747154	269367	gain	917
1	Herd_4_0037	23477787	23709011	Herd_4	gain	231224	3	cnvr_2%_002	23477787	23747154	269367	gain	917
1	Herd_4_0039	23477787	23709011	Herd_4	gain	231224	3	cnvr_2%_002	23477787	23747154	269367	gain	917
1	Herd_4_0043	23477787	23709011	Herd_4	gain	231224	3	cnvr_2%_002	23477787	23747154	269367	gain	917
1	Herd_4_0045	23477787	23709011	Herd_4	gain	231224	3	cnvr_2%_002	23477787	23747154	269367	gain	917
1	Herd_4_0046	23477787	23709011	Herd_4	gain	231224	3	cnvr_2%_002	23477787	23747154	269367	gain	917
1	Herd_4_0052	23477787	23709011	Herd_4	gain	231224	3	cnvr_2%_002	23477787	23747154	269367	gain	917
1	Herd_4_0058	23477787	23709011	Herd_4	gain	231224	3	cnvr_2%_002	23477787	23747154	269367	gain	917
1	Herd_4_0071	23477787	23709011	Herd_4	gain	231224	3	cnvr_2%_002	23477787	23747154	269367	gain	917
1	Herd_4_0076	23477787	23709011	Herd_4	gain	231224	3	cnvr_2%_002	23477787	23747154	269367	gain	917
1	Herd_4_0082	23477787	23709011	Herd_4	gain	231224	3	cnvr_2%_002	23477787	23747154	269367	gain	917
1	Herd_4_0083	23477787	23709011	Herd_4	gain	231224	3	cnvr_2%_002	23477787	23747154	269367	gain	917
1	Herd_4_0084	23477787	23709011	Herd_4	gain	231224	3	cnvr_2%_002	23477787	23747154	269367	gain	917
1	Herd_4_0089	23477787	23709011	Herd_4	gain	231224	3	cnvr_2%_002	23477787	23747154	269367	gain	917
1	Herd_4_0092	23477787	23709011	Herd_4	gain	231224	3	cnvr_2%_002	23477787	23747154	269367	gain	917
1	Herd_4_0094	23477787	23709011	Herd_4	gain	231224	3	cnvr_2%_002	23477787	23747154	269367	gain	917
1	Herd_4_0095	23477787	23709011	Herd_4	gain	231224	3	cnvr_2%_002	23477787	23747154	269367	gain	917
1	Herd_4_0096	23477787	23709011	Herd_4	gain	231224	3	cnvr_2%_002	23477787	23747154	269367	gain	917
1	Herd_4_0098	23477787	23709011	Herd_4	gain	231224	3	cnvr_2%_002	23477787	23747154	269367	gain	917
1	Herd_4_0102	23477787	23709011	Herd_4	gain	231224	3	cnvr_2%_002	23477787	23747154	269367	gain	917
1	Herd_4_0105	23477787	23709011	Herd_4	gain	231224	3	cnvr_2%_002	23477787	23747154	269367	gain	917
1	Herd_4_0109	23477787	23709011	Herd_4	gain	231224	3	cnvr_2%_002	23477787	23747154	269367	gain	917
1	Herd_4_0115	23477787	23709011	Herd_4	gain	231224	3	cnvr_2%_002	23477787	23747154	269367	gain	917
1	Herd_4_0116	23477787	23709011	Herd_4	gain	231224	3	cnvr_2%_002	23477787	23747154	269367	gain	917
1	Herd_4_0120	23477787	23709011	Herd_4	gain	231224	3	cnvr_2%_002	23477787	23747154	269367	gain	917
1	Herd_4_0121	23477787	23709011	Herd_4	gain	231224	3	cnvr_2%_002	23477787	23747154	269367	gain	917
1	Herd_4_0124	23477787	23709011	Herd_4	gain	231224	3	cnvr_2%_002	23477787	23747154	269367	gain	917
1	Herd_4_0127	23477787	23709011	Herd_4	gain	231224	3	cnvr_2%_002	23477787	23747154	269367	gain	917
1	Herd_4_0131	23477787	23709011	Herd_4	gain	231224	3	cnvr_2%_002	23477787	23747154	269367	gain	917
1	Herd_4_0133	23477787	23709011	Herd_4	gain	231224	3	cnvr_2%_002	23477787	23747154	269367	gain	917
1	Herd_4_0134	23477787	23709011	Herd_4	gain	231224	3	cnvr_2%_002	23477787	23747154	269367	gain	917
1	Herd_4_0150	23477787	23709011	Herd_4	gain	231224	3	cnvr_2%_002	23477787	23747154	269367	gain	917
1	Herd_4_0154	23477787	23709011	Herd_4	gain	231224	3	cnvr_2%_002	23477787	23747154	269367	gain	917
1	Herd_4_0155	23477787	23709011	Herd_4	gain	231224	3	cnvr_2%_002	23477787	23747154	269367	gain	917
1	Herd_4_0164	23477787	23709011	Herd_4	gain	231224	3	cnvr_2%_002	23477787	23747154	269367	gain	917
1	Herd_4_0186	23477787	23709011	Herd_4	gain	231224	3	cnvr_2%_002	23477787	23747154	269367	gain	917
1	Herd_4_0188	23477787	23709011	Herd_4	gain	231224	3	cnvr_2%_002	23477787	23747154	269367	gain	917
1	Herd_4_0191	23477787	23709011	Herd_4	gain	231224	3	cnvr_2%_002	23477787	23747154	269367	gain	917
1	Herd_4_0200	23477787	23709011	Herd_4	gain	231224	3	cnvr_2%_002	23477787	23747154	269367	gain	917
1	Herd_4_0207	23477787	23709011	Herd_4	gain	231224	3	cnvr_2%_002	23477787	23747154	269367	gain	917
1	Herd_4_0244	23477787	23709011	Herd_4	gain	231224	3	cnvr_2%_002	23477787	23747154	269367	gain	917
1	Herd_4_0248	23477787	23709011	Herd_4	gain	231224	3	cnvr_2%_002	23477787	23747154	269367	gain	917
1	Herd_4_0259	23477787	23709011	Herd_4	gain	231224	3	cnvr_2%_002	23477787	23747154	269367	gain	917
1	Herd_4_0260	23477787	23709011	Herd_4	gain	231224	3	cnvr_2%_002	23477787	23747154	269367	gain	917
1	Herd_4_0261	23477787	23709011	Herd_4	gain	231224	3	cnvr_2%_002	23477787	23747154	269367	gain	917
1	Herd_4_0263	23477787	23709011	Herd_4	gain	231224	3	cnvr_2%_002	23477787	23747154	269367	gain	917
1	Herd_4_0265	23477787	23709011	Herd_4	gain	231224	3	cnvr_2%_002	23477787	23747154	269367	gain	917
1	Herd_4_0266	23477787	23709011	Herd_4	gain	231224	3	cnvr_2%_002	23477787	23747154	269367	gain	917
1	Herd_4_0271	23477787	23709011	Herd_4	gain	231224	3	cnvr_2%_002	23477787	23747154	269367	gain	917
1	Herd_4_0273	23477787	23709011	Herd_4	gain	231224	3	cnvr_2%_002	23477787	23747154	269367	gain	917
1	Herd_4_0276	23477787	23709011	Herd_4	gain	231224	3	cnvr_2%_002	23477787	23747154	269367	gain	917
1	Herd_4_0280	23477787	23709011	Herd_4	gain	231224	3	cnvr_2%_002	23477787	23747154	269367	gain	917
1	Herd_4_0281	23477787	23709011	Herd_4	gain	231224	3	cnvr_2%_002	23477787	23747154	269367	gain	917
1	Herd_4_0282	23477787	23709011	Herd_4	gain	231224	3	cnvr_2%_002	23477787	23747154	269367	gain	917
1	Herd_4_0283	23477787	23709011	Herd_4	gain	231224	3	cnvr_2%_002	23477787	23747154	269367	gain	917
1	Herd_4_0284	23477787	23709011	Herd_4	gain	231224	3	cnvr_2%_002	23477787	23747154	269367	gain	917
1	Herd_4_0286	23477787	23709011	Herd_4	gain	231224	3	cnvr_2%_002	23477787	23747154	269367	gain	917
1	Herd_4_0305	23477787	23709011	Herd_4	gain	231224	3	cnvr_2%_002	23477787	23747154	269367	gain	917
1	Herd_4_0318	23477787	23709011	Herd_4	gain	231224	3	cnvr_2%_002	23477787	23747154	269367	gain	917
1	Herd_4_0333	23477787	23709011	Herd_4	gain	231224	3	cnvr_2%_002	23477787	23747154	269367	gain	917
1	Herd_4_173	23477787	23709011	Herd_4	gain	231224	3	cnvr_2%_002	23477787	23747154	269367	gain	917
1	Herd_4_176	23477787	23709011	Herd_4	gain	231224	3	cnvr_2%_002	23477787	23747154	269367	gain	917
1	Herd_4_177	23477787	23709011	Herd_4	gain	231224	3	cnvr_2%_002	23477787	23747154	269367	gain	917
1	Herd_4_178	23477787	23709011	Herd_4	gain	231224	3	cnvr_2%_002	23477787	23747154	269367	gain	917
1	Herd_4_181	23477787	23709011	Herd_4	gain	231224	3	cnvr_2%_002	23477787	23747154	269367	gain	917
1	Herd_4_182	23477787	23709011	Herd_4	gain	231224	3	cnvr_2%_002	23477787	23747154	269367	gain	917
1	Herd_4_184	23477787	23709011	Herd_4	gain	231224	3	cnvr_2%_002	23477787	23747154	269367	gain	917
1	Herd_5_0009	23477787	23709011	Herd_5	gain	231224	3	cnvr_2%_002	23477787	23747154	269367	gain	917
1	Herd_5_0010	23477787	23709011	Herd_5	gain	231224	3	cnvr_2%_002	23477787	23747154	269367	gain	917
1	Herd_5_0012	23477787	23709011	Herd_5	gain	231224	3	cnvr_2%_002	23477787	23747154	269367	gain	917
1	Herd_5_0013	23477787	23709011	Herd_5	gain	231224	3	cnvr_2%_002	23477787	23747154	269367	gain	917
1	Herd_5_0014	23477787	23709011	Herd_5	gain	231224	3	cnvr_2%_002	23477787	23747154	269367	gain	917
1	Herd_5_0022	23477787	23709011	Herd_5	gain	231224	3	cnvr_2%_002	23477787	23747154	269367	gain	917
1	Herd_5_0026	23477787	23709011	Herd_5	gain	231224	3	cnvr_2%_002	23477787	23747154	269367	gain	917
1	Herd_5_0034	23477787	23709011	Herd_5	gain	231224	3	cnvr_2%_002	23477787	23747154	269367	gain	917
1	Herd_5_0037	23477787	23709011	Herd_5	gain	231224	3	cnvr_2%_002	23477787	23747154	269367	gain	917
1	Herd_5_0038	23477787	23709011	Herd_5	gain	231224	3	cnvr_2%_002	23477787	23747154	269367	gain	917
1	Herd_5_0041	23477787	23709011	Herd_5	gain	231224	3	cnvr_2%_002	23477787	23747154	269367	gain	917
1	Herd_5_0042	23477787	23709011	Herd_5	gain	231224	3	cnvr_2%_002	23477787	23747154	269367	gain	917
1	Herd_5_0043	23477787	23709011	Herd_5	gain	231224	3	cnvr_2%_002	23477787	23747154	269367	gain	917
1	Herd_5_0045	23477787	23709011	Herd_5	gain	231224	3	cnvr_2%_002	23477787	23747154	269367	gain	917
1	Herd_5_0052	23477787	23709011	Herd_5	gain	231224	3	cnvr_2%_002	23477787	23747154	269367	gain	917
1	Herd_5_0054	23477787	23709011	Herd_5	gain	231224	3	cnvr_2%_002	23477787	23747154	269367	gain	917
1	Herd_5_0055	23477787	23709011	Herd_5	gain	231224	3	cnvr_2%_002	23477787	23747154	269367	gain	917
1	Herd_5_0059	23477787	23709011	Herd_5	gain	231224	3	cnvr_2%_002	23477787	23747154	269367	gain	917
1	Herd_5_0064	23477787	23709011	Herd_5	gain	231224	3	cnvr_2%_002	23477787	23747154	269367	gain	917
1	Herd_5_0070	23477787	23709011	Herd_5	gain	231224	3	cnvr_2%_002	23477787	23747154	269367	gain	917
1	Herd_5_0072	23477787	23709011	Herd_5	gain	231224	3	cnvr_2%_002	23477787	23747154	269367	gain	917
1	Herd_5_0073	23477787	23709011	Herd_5	gain	231224	3	cnvr_2%_002	23477787	23747154	269367	gain	917
1	Herd_5_0077	23477787	23709011	Herd_5	gain	231224	3	cnvr_2%_002	23477787	23747154	269367	gain	917
1	Herd_5_0078	23477787	23709011	Herd_5	gain	231224	3	cnvr_2%_002	23477787	23747154	269367	gain	917
1	Herd_5_0081	23477787	23709011	Herd_5	gain	231224	3	cnvr_2%_002	23477787	23747154	269367	gain	917
1	Herd_5_0082	23477787	23709011	Herd_5	gain	231224	3	cnvr_2%_002	23477787	23747154	269367	gain	917
1	Herd_5_0087	23477787	23709011	Herd_5	gain	231224	3	cnvr_2%_002	23477787	23747154	269367	gain	917
1	Herd_5_0090	23477787	23709011	Herd_5	gain	231224	3	cnvr_2%_002	23477787	23747154	269367	gain	917
1	Herd_5_0094	23477787	23709011	Herd_5	gain	231224	3	cnvr_2%_002	23477787	23747154	269367	gain	917
1	Herd_5_0095	23477787	23709011	Herd_5	gain	231224	3	cnvr_2%_002	23477787	23747154	269367	gain	917
1	Herd_5_0098	23477787	23709011	Herd_5	gain	231224	3	cnvr_2%_002	23477787	23747154	269367	gain	917
1	Herd_5_0099	23477787	23709011	Herd_5	gain	231224	3	cnvr_2%_002	23477787	23747154	269367	gain	917
1	Herd_5_0100	23477787	23709011	Herd_5	gain	231224	3	cnvr_2%_002	23477787	23747154	269367	gain	917
1	Herd_5_0103	23477787	23709011	Herd_5	gain	231224	3	cnvr_2%_002	23477787	23747154	269367	gain	917
1	Herd_5_0104	23477787	23709011	Herd_5	gain	231224	3	cnvr_2%_002	23477787	23747154	269367	gain	917
1	Herd_5_0105	23477787	23709011	Herd_5	gain	231224	3	cnvr_2%_002	23477787	23747154	269367	gain	917
1	Herd_5_0108	23477787	23709011	Herd_5	gain	231224	3	cnvr_2%_002	23477787	23747154	269367	gain	917
1	Herd_5_0113	23477787	23709011	Herd_5	gain	231224	3	cnvr_2%_002	23477787	23747154	269367	gain	917
1	Herd_5_0115	23477787	23709011	Herd_5	gain	231224	3	cnvr_2%_002	23477787	23747154	269367	gain	917
1	Herd_5_0120	23477787	23709011	Herd_5	gain	231224	3	cnvr_2%_002	23477787	23747154	269367	gain	917
1	Herd_5_0128	23477787	23709011	Herd_5	gain	231224	3	cnvr_2%_002	23477787	23747154	269367	gain	917
1	Herd_5_0129	23477787	23709011	Herd_5	gain	231224	3	cnvr_2%_002	23477787	23747154	269367	gain	917
1	Herd_5_0131	23477787	23709011	Herd_5	gain	231224	3	cnvr_2%_002	23477787	23747154	269367	gain	917
1	Herd_5_0133	23477787	23709011	Herd_5	gain	231224	3	cnvr_2%_002	23477787	23747154	269367	gain	917
1	Herd_5_0142	23477787	23709011	Herd_5	gain	231224	3	cnvr_2%_002	23477787	23747154	269367	gain	917
1	Herd_5_0148	23477787	23709011	Herd_5	gain	231224	3	cnvr_2%_002	23477787	23747154	269367	gain	917
1	Herd_5_0149	23477787	23709011	Herd_5	gain	231224	3	cnvr_2%_002	23477787	23747154	269367	gain	917
1	Herd_5_0210	23477787	23709011	Herd_5	gain	231224	3	cnvr_2%_002	23477787	23747154	269367	gain	917
1	Herd_5_0214	23477787	23709011	Herd_5	gain	231224	3	cnvr_2%_002	23477787	23747154	269367	gain	917
1	Herd_5_0215	23477787	23709011	Herd_5	gain	231224	3	cnvr_2%_002	23477787	23747154	269367	gain	917
1	Herd_5_0223	23477787	23709011	Herd_5	gain	231224	3	cnvr_2%_002	23477787	23747154	269367	gain	917
1	Herd_5_160	23477787	23709011	Herd_5	gain	231224	3	cnvr_2%_002	23477787	23747154	269367	gain	917
1	Herd_5_166	23477787	23709011	Herd_5	gain	231224	3	cnvr_2%_002	23477787	23747154	269367	gain	917
1	Herd_5_173	23477787	23709011	Herd_5	gain	231224	3	cnvr_2%_002	23477787	23747154	269367	gain	917
1	Herd_5_174	23477787	23709011	Herd_5	gain	231224	3	cnvr_2%_002	23477787	23747154	269367	gain	917
1	Herd_5_178	23477787	23709011	Herd_5	gain	231224	3	cnvr_2%_002	23477787	23747154	269367	gain	917
1	Herd_5_180	23477787	23709011	Herd_5	gain	231224	3	cnvr_2%_002	23477787	23747154	269367	gain	917
1	Herd_6_0008	23477787	23709011	Herd_6	gain	231224	3	cnvr_2%_002	23477787	23747154	269367	gain	917
1	Herd_6_0013	23477787	23709011	Herd_6	gain	231224	3	cnvr_2%_002	23477787	23747154	269367	gain	917
1	Herd_6_0026	23477787	23709011	Herd_6	gain	231224	3	cnvr_2%_002	23477787	23747154	269367	gain	917
1	Herd_6_0028	23477787	23709011	Herd_6	gain	231224	3	cnvr_2%_002	23477787	23747154	269367	gain	917
1	Herd_6_0031	23477787	23709011	Herd_6	gain	231224	3	cnvr_2%_002	23477787	23747154	269367	gain	917
1	Herd_6_0041	23477787	23709011	Herd_6	gain	231224	3	cnvr_2%_002	23477787	23747154	269367	gain	917
1	Herd_6_0051	23477787	23709011	Herd_6	gain	231224	3	cnvr_2%_002	23477787	23747154	269367	gain	917
1	Herd_6_0052	23477787	23709011	Herd_6	gain	231224	3	cnvr_2%_002	23477787	23747154	269367	gain	917
1	Herd_6_0053	23477787	23709011	Herd_6	gain	231224	3	cnvr_2%_002	23477787	23747154	269367	gain	917
1	Herd_6_0054	23477787	23709011	Herd_6	gain	231224	3	cnvr_2%_002	23477787	23747154	269367	gain	917
1	Herd_6_0056	23477787	23709011	Herd_6	gain	231224	3	cnvr_2%_002	23477787	23747154	269367	gain	917
1	Herd_6_0057	23477787	23709011	Herd_6	gain	231224	3	cnvr_2%_002	23477787	23747154	269367	gain	917
1	Herd_6_0063	23477787	23709011	Herd_6	gain	231224	3	cnvr_2%_002	23477787	23747154	269367	gain	917
1	Herd_6_0080	23477787	23709011	Herd_6	gain	231224	3	cnvr_2%_002	23477787	23747154	269367	gain	917
1	Herd_6_0112	23477787	23709011	Herd_6	gain	231224	3	cnvr_2%_002	23477787	23747154	269367	gain	917
1	Herd_6_0114	23477787	23709011	Herd_6	gain	231224	3	cnvr_2%_002	23477787	23747154	269367	gain	917
1	Herd_6_0115	23477787	23709011	Herd_6	gain	231224	3	cnvr_2%_002	23477787	23747154	269367	gain	917
1	Herd_6_0173	23477787	23709011	Herd_6	gain	231224	3	cnvr_2%_002	23477787	23747154	269367	gain	917
1	Herd_6_0175	23477787	23709011	Herd_6	gain	231224	3	cnvr_2%_002	23477787	23747154	269367	gain	917
1	Herd_6_0177	23477787	23709011	Herd_6	gain	231224	3	cnvr_2%_002	23477787	23747154	269367	gain	917
1	Herd_6_0180	23477787	23709011	Herd_6	gain	231224	3	cnvr_2%_002	23477787	23747154	269367	gain	917
1	Herd_6_0184	23477787	23709011	Herd_6	gain	231224	3	cnvr_2%_002	23477787	23747154	269367	gain	917
1	Herd_6_0191	23477787	23709011	Herd_6	gain	231224	3	cnvr_2%_002	23477787	23747154	269367	gain	917
1	Herd_6_0197	23477787	23709011	Herd_6	gain	231224	3	cnvr_2%_002	23477787	23747154	269367	gain	917
1	Herd_6_0205	23477787	23709011	Herd_6	gain	231224	3	cnvr_2%_002	23477787	23747154	269367	gain	917
1	Herd_6_0207	23477787	23709011	Herd_6	gain	231224	3	cnvr_2%_002	23477787	23747154	269367	gain	917
1	Herd_6_0210	23477787	23709011	Herd_6	gain	231224	3	cnvr_2%_002	23477787	23747154	269367	gain	917
1	Herd_6_0216	23477787	23709011	Herd_6	gain	231224	3	cnvr_2%_002	23477787	23747154	269367	gain	917
1	Herd_6_0219	23477787	23709011	Herd_6	gain	231224	3	cnvr_2%_002	23477787	23747154	269367	gain	917
1	Herd_6_0226	23477787	23709011	Herd_6	gain	231224	3	cnvr_2%_002	23477787	23747154	269367	gain	917
1	Herd_6_0228	23477787	23709011	Herd_6	gain	231224	3	cnvr_2%_002	23477787	23747154	269367	gain	917
1	Herd_6_023	23477787	23709011	Herd_6	gain	231224	3	cnvr_2%_002	23477787	23747154	269367	gain	917
1	Herd_6_0230	23477787	23709011	Herd_6	gain	231224	3	cnvr_2%_002	23477787	23747154	269367	gain	917
1	Herd_6_0236	23477787	23709011	Herd_6	gain	231224	3	cnvr_2%_002	23477787	23747154	269367	gain	917
1	Herd_6_0240	23477787	23709011	Herd_6	gain	231224	3	cnvr_2%_002	23477787	23747154	269367	gain	917
1	Herd_6_0241	23477787	23709011	Herd_6	gain	231224	3	cnvr_2%_002	23477787	23747154	269367	gain	917
1	Herd_6_0246	23477787	23709011	Herd_6	gain	231224	3	cnvr_2%_002	23477787	23747154	269367	gain	917
1	Herd_6_0262	23477787	23709011	Herd_6	gain	231224	3	cnvr_2%_002	23477787	23747154	269367	gain	917
1	Herd_6_0264	23477787	23709011	Herd_6	gain	231224	3	cnvr_2%_002	23477787	23747154	269367	gain	917
1	Herd_6_0265	23477787	23709011	Herd_6	gain	231224	3	cnvr_2%_002	23477787	23747154	269367	gain	917
1	Herd_6_0268	23477787	23709011	Herd_6	gain	231224	3	cnvr_2%_002	23477787	23747154	269367	gain	917
1	Herd_6_0269	23477787	23709011	Herd_6	gain	231224	3	cnvr_2%_002	23477787	23747154	269367	gain	917
1	Herd_6_0281	23477787	23709011	Herd_6	gain	231224	3	cnvr_2%_002	23477787	23747154	269367	gain	917
1	Herd_6_0301	23477787	23709011	Herd_6	gain	231224	3	cnvr_2%_002	23477787	23747154	269367	gain	917
1	Herd_6_0304	23477787	23709011	Herd_6	gain	231224	3	cnvr_2%_002	23477787	23747154	269367	gain	917
1	Herd_6_0310	23477787	23709011	Herd_6	gain	231224	3	cnvr_2%_002	23477787	23747154	269367	gain	917
1	Herd_6_0317	23477787	23709011	Herd_6	gain	231224	3	cnvr_2%_002	23477787	23747154	269367	gain	917
1	Herd_6_0322	23477787	23709011	Herd_6	gain	231224	3	cnvr_2%_002	23477787	23747154	269367	gain	917
1	Herd_6_0326	23477787	23709011	Herd_6	gain	231224	3	cnvr_2%_002	23477787	23747154	269367	gain	917
1	Herd_6_0328	23477787	23709011	Herd_6	gain	231224	3	cnvr_2%_002	23477787	23747154	269367	gain	917
1	Herd_6_0331	23477787	23709011	Herd_6	gain	231224	3	cnvr_2%_002	23477787	23747154	269367	gain	917
1	Herd_6_0337	23477787	23709011	Herd_6	gain	231224	3	cnvr_2%_002	23477787	23747154	269367	gain	917
1	Herd_6_0341	23477787	23709011	Herd_6	gain	231224	3	cnvr_2%_002	23477787	23747154	269367	gain	917
1	Herd_6_0349	23477787	23709011	Herd_6	gain	231224	3	cnvr_2%_002	23477787	23747154	269367	gain	917
1	Herd_6_0351	23477787	23709011	Herd_6	gain	231224	3	cnvr_2%_002	23477787	23747154	269367	gain	917
1	Herd_6_0352	23477787	23709011	Herd_6	gain	231224	3	cnvr_2%_002	23477787	23747154	269367	gain	917
1	Herd_6_0355	23477787	23709011	Herd_6	gain	231224	3	cnvr_2%_002	23477787	23747154	269367	gain	917
1	Herd_6_0357	23477787	23709011	Herd_6	gain	231224	3	cnvr_2%_002	23477787	23747154	269367	gain	917
1	Herd_6_0360	23477787	23709011	Herd_6	gain	231224	3	cnvr_2%_002	23477787	23747154	269367	gain	917
1	Herd_6_0364	23477787	23709011	Herd_6	gain	231224	3	cnvr_2%_002	23477787	23747154	269367	gain	917
1	Herd_6_0366	23477787	23709011	Herd_6	gain	231224	3	cnvr_2%_002	23477787	23747154	269367	gain	917
1	Herd_6_0370	23477787	23709011	Herd_6	gain	231224	3	cnvr_2%_002	23477787	23747154	269367	gain	917
1	Herd_6_0373	23477787	23709011	Herd_6	gain	231224	3	cnvr_2%_002	23477787	23747154	269367	gain	917
1	Herd_6_0375	23477787	23709011	Herd_6	gain	231224	3	cnvr_2%_002	23477787	23747154	269367	gain	917
1	Herd_6_0398	23477787	23709011	Herd_6	gain	231224	3	cnvr_2%_002	23477787	23747154	269367	gain	917
1	Herd_6_0399	23477787	23709011	Herd_6	gain	231224	3	cnvr_2%_002	23477787	23747154	269367	gain	917
1	Herd_6_0401	23477787	23709011	Herd_6	gain	231224	3	cnvr_2%_002	23477787	23747154	269367	gain	917
1	Herd_6_0402	23477787	23709011	Herd_6	gain	231224	3	cnvr_2%_002	23477787	23747154	269367	gain	917
1	Herd_6_0404	23477787	23709011	Herd_6	gain	231224	3	cnvr_2%_002	23477787	23747154	269367	gain	917
1	Herd_6_0408	23477787	23709011	Herd_6	gain	231224	3	cnvr_2%_002	23477787	23747154	269367	gain	917
1	Herd_6_0413	23477787	23709011	Herd_6	gain	231224	3	cnvr_2%_002	23477787	23747154	269367	gain	917
1	Herd_6_0416	23477787	23709011	Herd_6	gain	231224	3	cnvr_2%_002	23477787	23747154	269367	gain	917
1	Herd_6_0417	23477787	23709011	Herd_6	gain	231224	3	cnvr_2%_002	23477787	23747154	269367	gain	917
1	Herd_6_0421	23477787	23709011	Herd_6	gain	231224	3	cnvr_2%_002	23477787	23747154	269367	gain	917
1	Herd_6_0429	23477787	23709011	Herd_6	gain	231224	3	cnvr_2%_002	23477787	23747154	269367	gain	917
1	Herd_6_0445	23477787	23709011	Herd_6	gain	231224	3	cnvr_2%_002	23477787	23747154	269367	gain	917
1	Herd_6_0446	23477787	23709011	Herd_6	gain	231224	3	cnvr_2%_002	23477787	23747154	269367	gain	917
1	Herd_6_0447	23477787	23709011	Herd_6	gain	231224	3	cnvr_2%_002	23477787	23747154	269367	gain	917
1	Herd_6_0448	23477787	23709011	Herd_6	gain	231224	3	cnvr_2%_002	23477787	23747154	269367	gain	917
1	Herd_6_0461	23477787	23709011	Herd_6	gain	231224	3	cnvr_2%_002	23477787	23747154	269367	gain	917
1	Herd_6_0472	23477787	23709011	Herd_6	gain	231224	3	cnvr_2%_002	23477787	23747154	269367	gain	917
1	Herd_6_0483	23477787	23709011	Herd_6	gain	231224	3	cnvr_2%_002	23477787	23747154	269367	gain	917
1	Herd_6_0484	23477787	23709011	Herd_6	gain	231224	3	cnvr_2%_002	23477787	23747154	269367	gain	917
1	Herd_6_0485	23477787	23709011	Herd_6	gain	231224	3	cnvr_2%_002	23477787	23747154	269367	gain	917
1	Herd_6_0487	23477787	23709011	Herd_6	gain	231224	3	cnvr_2%_002	23477787	23747154	269367	gain	917
1	Herd_6_0492	23477787	23709011	Herd_6	gain	231224	3	cnvr_2%_002	23477787	23747154	269367	gain	917
1	Herd_6_0494	23477787	23709011	Herd_6	gain	231224	3	cnvr_2%_002	23477787	23747154	269367	gain	917
1	Herd_6_0496	23477787	23709011	Herd_6	gain	231224	3	cnvr_2%_002	23477787	23747154	269367	gain	917
1	Herd_6_0499	23477787	23709011	Herd_6	gain	231224	3	cnvr_2%_002	23477787	23747154	269367	gain	917
1	Herd_6_0501	23477787	23709011	Herd_6	gain	231224	3	cnvr_2%_002	23477787	23747154	269367	gain	917
1	Herd_6_0506	23477787	23709011	Herd_6	gain	231224	3	cnvr_2%_002	23477787	23747154	269367	gain	917
1	Herd_6_0510	23477787	23709011	Herd_6	gain	231224	3	cnvr_2%_002	23477787	23747154	269367	gain	917
1	Herd_6_0511	23477787	23709011	Herd_6	gain	231224	3	cnvr_2%_002	23477787	23747154	269367	gain	917
1	Herd_6_0516	23477787	23709011	Herd_6	gain	231224	3	cnvr_2%_002	23477787	23747154	269367	gain	917
1	Herd_6_0517	23477787	23709011	Herd_6	gain	231224	3	cnvr_2%_002	23477787	23747154	269367	gain	917
1	Herd_6_0518	23477787	23709011	Herd_6	gain	231224	3	cnvr_2%_002	23477787	23747154	269367	gain	917
1	Herd_6_0523	23477787	23709011	Herd_6	gain	231224	3	cnvr_2%_002	23477787	23747154	269367	gain	917
1	Herd_6_0524	23477787	23709011	Herd_6	gain	231224	3	cnvr_2%_002	23477787	23747154	269367	gain	917
1	Herd_6_0530	23477787	23709011	Herd_6	gain	231224	3	cnvr_2%_002	23477787	23747154	269367	gain	917
1	Herd_6_0537	23477787	23709011	Herd_6	gain	231224	3	cnvr_2%_002	23477787	23747154	269367	gain	917
1	Herd_6_0541	23477787	23709011	Herd_6	gain	231224	3	cnvr_2%_002	23477787	23747154	269367	gain	917
1	Herd_6_0545	23477787	23709011	Herd_6	gain	231224	3	cnvr_2%_002	23477787	23747154	269367	gain	917
1	Herd_6_0546	23477787	23709011	Herd_6	gain	231224	3	cnvr_2%_002	23477787	23747154	269367	gain	917
1	Herd_6_0548	23477787	23709011	Herd_6	gain	231224	3	cnvr_2%_002	23477787	23747154	269367	gain	917
1	Herd_6_0549	23477787	23709011	Herd_6	gain	231224	3	cnvr_2%_002	23477787	23747154	269367	gain	917
1	Herd_6_0563	23477787	23709011	Herd_6	gain	231224	3	cnvr_2%_002	23477787	23747154	269367	gain	917
1	Herd_6_0564	23477787	23709011	Herd_6	gain	231224	3	cnvr_2%_002	23477787	23747154	269367	gain	917
1	Herd_6_0572	23477787	23709011	Herd_6	gain	231224	3	cnvr_2%_002	23477787	23747154	269367	gain	917
1	Herd_6_0585	23477787	23709011	Herd_6	gain	231224	3	cnvr_2%_002	23477787	23747154	269367	gain	917
1	Herd_6_0595	23477787	23709011	Herd_6	gain	231224	3	cnvr_2%_002	23477787	23747154	269367	gain	917
1	Herd_6_0601	23477787	23709011	Herd_6	gain	231224	3	cnvr_2%_002	23477787	23747154	269367	gain	917
1	Herd_6_0608	23477787	23709011	Herd_6	gain	231224	3	cnvr_2%_002	23477787	23747154	269367	gain	917
1	Herd_6_0617	23477787	23709011	Herd_6	gain	231224	3	cnvr_2%_002	23477787	23747154	269367	gain	917
1	Herd_6_0625	23477787	23709011	Herd_6	gain	231224	3	cnvr_2%_002	23477787	23747154	269367	gain	917
1	Herd_6_0626	23477787	23709011	Herd_6	gain	231224	3	cnvr_2%_002	23477787	23747154	269367	gain	917
1	Herd_6_0632	23477787	23709011	Herd_6	gain	231224	3	cnvr_2%_002	23477787	23747154	269367	gain	917
1	Herd_6_0633	23477787	23709011	Herd_6	gain	231224	3	cnvr_2%_002	23477787	23747154	269367	gain	917
1	Herd_6_0634	23477787	23709011	Herd_6	gain	231224	3	cnvr_2%_002	23477787	23747154	269367	gain	917
1	Herd_6_0636	23477787	23709011	Herd_6	gain	231224	3	cnvr_2%_002	23477787	23747154	269367	gain	917
1	Herd_6_0642	23477787	23709011	Herd_6	gain	231224	3	cnvr_2%_002	23477787	23747154	269367	gain	917
1	Herd_6_0653	23477787	23709011	Herd_6	gain	231224	3	cnvr_2%_002	23477787	23747154	269367	gain	917
1	Herd_6_089	23477787	23709011	Herd_6	gain	231224	3	cnvr_2%_002	23477787	23747154	269367	gain	917
1	Herd_6_124	23477787	23709011	Herd_6	gain	231224	3	cnvr_2%_002	23477787	23747154	269367	gain	917
1	Herd_6_125	23477787	23709011	Herd_6	gain	231224	3	cnvr_2%_002	23477787	23747154	269367	gain	917
1	Herd_6_136	23477787	23709011	Herd_6	gain	231224	3	cnvr_2%_002	23477787	23747154	269367	gain	917
1	Herd_6_164	23477787	23709011	Herd_6	gain	231224	3	cnvr_2%_002	23477787	23747154	269367	gain	917
1	Herd_7_0004	23477787	23709011	Herd_7	gain	231224	3	cnvr_2%_002	23477787	23747154	269367	gain	917
1	Herd_7_0007	23477787	23709011	Herd_7	gain	231224	3	cnvr_2%_002	23477787	23747154	269367	gain	917
1	Herd_7_0011	23477787	23709011	Herd_7	gain	231224	3	cnvr_2%_002	23477787	23747154	269367	gain	917
[truncated: 108,677 more rows]
