# Supplementary material for: Copy number variant scan in more than four thousand Holstein cows bred in Lombardy, Italy
Source: PLoS One. 2024 May 21;19(5):e0303044. doi: 10.1371/journal.pone.0303044 (PMC11108207; doi:10.1371/journal.pone.0303044)
Supplement: S3 Table — (XLSX) [file pone.0303044.s003.xlsx]

## Sheet: Gene Annotation
Category	Term	Count	PValue	Genes
Biological Process	GO:0001701~in utero embryonic development	15	0.0293	ARNT2, PRMT1, PRKCSH, NOG, IGF2, ATP11A, SOX10, EPN1, CUL4A, ARMC5, SOX18, SCO2, MAFG, ZFPM2, SEC24D
	GO:0001738~morphogenesis of a polarized epithelium	4	0.00156	LAMA5, LAMA3, ACTB, ACTG1
	GO:0001755~neural crest cell migration	6	0.0403	SEMA5A, LAMA5, GBX2, ERBB4, RADIL, SOX10
	GO:0001778~plasma membrane repair	5	0.0105	TRIM72, SMPD1, CHMP1A, CHMP2A, CHMP6
	GO:0002250~adaptive immune response	11	0.0365	CD79A, FGL1, BOLA-DQA2, BOLA-DRB2, BOLA-DQB, BLA-DQB, BOLA-DRB3, TSC1, BOLA-DRA, BOLA-DQA5, IL17A
	GO:0002503~peptide antigen assembly with MHC class II protein complex	7	0.000634	BOLA-DQA2, BOLA-DRB2, BOLA-DQB, BLA-DQB, BOLA-DRB3, BOLA-DRA, BOLA-DQA5
	GO:0002504~antigen processing and presentation of peptide or polysaccharide antigen via MHC class II	7	0.000168	BOLA-DQA2, BOLA-DRB2, BOLA-DQB, BLA-DQB, BOLA-DRB3, BOLA-DRA, BOLA-DQA5
	GO:0003009~skeletal muscle contraction	5	0.0071	TNNT1, TNNT3, TNNI1, MYH14, TNNI2
	GO:0006805~xenobiotic metabolic process	7	0.0367	VKORC1, GSTA5, GSTA4, GSTA3, GSTA2, GSTA1, AHRR
	GO:0006892~post-Golgi vesicle-mediated transport	3	0.0354	RABIF, MYO1B, SORCS1
	GO:0006936~muscle contraction	8	0.00226	MYBPC2, TNNT1, TNNT2, TNNT3, LMOD1, TNNI1, TNNI2, CACNA1S
	GO:0006937~regulation of muscle contraction	3	0.0261	TNNT1, TNNT2, TNNT3
	GO:0006952~defense response	5	0.0376	CATHL6, CATHL5, CATHL1, NOX3, SSC5D
	GO:0007265~Ras protein signal transduction	6	0.0278	USP8, TRIM28, RRAS, USP50, PRKD1, HRAS
	GO:0007602~phototransduction	4	0.037	RCVRN, ASIC2, RGR, CNGB1
	GO:0008306~associative learning	4	0.0429	BRSK1, TSC1, SLC6A1, SHANK1
	GO:0014059~regulation of dopamine secretion	5	0.0125	SYT5, SYT3, SYT2, SYT8, DRD4
	GO:0016192~vesicle-mediated transport	14	0.044	SYT5, SYT3, SYT2, VPS9D1, MLC1, AP2A1, FUZ, SYT8, AP2A2, SCFD2, CHMP1A, AP1S1, TSNARE1, ARF6
	GO:0017158~regulation of calcium ion-dependent exocytosis	4	0.0429	SYT5, SYT3, SYT2, SYT8
	GO:0019882~antigen processing and presentation	7	0.00884	BOLA-DQA2, BOLA-DRB2, BOLA-DQB, BLA-DQB, BOLA-DRB3, BOLA-DRA, BOLA-DQA5
	GO:0019886~antigen processing and presentation of exogenous peptide antigen via MHC class II	7	0.0021	BOLA-DQA2, BOLA-DRB2, BOLA-DQB, BLA-DQB, BOLA-DRB3, BOLA-DRA, BOLA-DQA5
	GO:0031122~cytoplasmic microtubule organization	6	0.0369	CCDC88B, PCM1, STMN3, TUBGCP6, TUBGCP3, CAMSAP2
	GO:0032964~collagen biosynthetic process	4	0.00594	RCN3, ADAMTS2, SERPINH1, TRAM2
	GO:0035725~sodium ion transmembrane transport	7	0.0489	SLC6A19, SLC6A18, ASIC2, SLC6A1, SLC4A4, SLC6A2, SLC6A3
	GO:0042127~regulation of cell proliferation	11	0.0214	LAMA5, JAG1, BCL6, TFAP2E, ERBB4, PLAU, MAFG, FANCA, PRDM1, BIRC7, TCFL5
	GO:0042462~eye photoreceptor cell development	4	0.0218	FSCN2, RDH13, PRDM1, TULP1
	GO:0042832~defense response to protozoan	5	0.0125	GBP6, CCDC88B, NKG7, HRAS
	GO:0043087~regulation of GTPase activity	8	0.0304	PYCARD, RASA3, BCL6, STMN3, PLXNB2, PLXNB1, RICTOR, SBF1
	GO:0043666~regulation of phosphoprotein phosphatase activity	4	0.0109	PPP6R1, PPP6R2, TSC1, HSP90B1
	GO:0045176~apical protein localization	3	0.0459	DLG5, ACTB, HCN1
	GO:0045214~sarcomere organization	7	0.00176	CSRP1, TNNT1, TNNT2, ACTN1, TNNT3, MYLK3, ACTG1
	GO:0045944~positive regulation of transcription from RNA polymerase II promoter	42	0.0435	GATA5, FHL5, BHLHE23, GABPB1, GATA2, RPS6KA4, IL4I1, SOX18, MED10, SUMO2, NKX2-1, KAT8, HRAS, CDON, BPTF, TEAD3, RNF20, NCOA1, JAG1, NR1H2, NOG, IGF2, PTOV1, TET1, SIRT7, SOX10, PYGO1, MED25, MC1R, PRPF6, TFDP1, IRF3, CCPG1, MAFG, IRF7, IL17F, FIZ1, PRKD1, ZFPM2, SSBP2, ZFPM1, IL17A
	GO:0046514~ceramide catabolic process	3	0.0261	ASAH1, ACER3, CEL
	GO:0048167~regulation of synaptic plasticity	7	0.000634	RIMS2, BRSK1, JPH3, VGF, SCT, ADGRB1, BAIAP2
	GO:0048168~regulation of neuronal synaptic plasticity	3	0.0459	ARC, JPH3, NCDN
	GO:0048488~synaptic vesicle endocytosis	7	0.00343	SYT5, SYT2, AMPH, CEL, SYT8, ACTB, ACTG1
	GO:0048791~calcium ion-regulated exocytosis of neurotransmitter	4	0.00594	RIMS2, SYT5, SYT2, SYT8
	GO:0050829~defense response to Gram-negative bacterium	12	0.000159	PYCARD, CATHL6, CATHL5, CATHL4, CATHL2, ADGRB1, CATHL1, SSC5D, IL17F, PRKD1, CAMP, IL17A
	GO:0050830~defense response to Gram-positive bacterium	13	0.00066	GBP6, PYCARD, CATHL6, CATHL5, CATHL4, CATHL2, CATHL1, SSC5D, IL17F, CAMP, IL17A, EPHA2
	GO:0050870~positive regulation of T cell activation	7	0.0053	BOLA-DQA2, BOLA-DRB2, BOLA-DQB, BLA-DQB, BOLA-DRB3, BOLA-DRA, BOLA-DQA5
	GO:0051017~actin filament bundle assembly	5	0.0335	MYO1B, ACTN1, FSCN1, FSCN2, BAIAP2
	GO:0051279~regulation of release of sequestered calcium ion into cytosol	4	0.0141	UBASH3B, CYBA, PRKD1, LIME1
	GO:0051620~norepinephrine uptake	3	0.0179	SLC29A4, SLC6A2, SLC6A3
	GO:0051707~response to other organism	3	0.0459	CATHL6, CATHL5, CATHL1
	GO:0051967~negative regulation of synaptic transmission, glutamatergic	3	0.0261	GRIK2, DRD4, HCN1
	GO:0060325~face morphogenesis	6	0.00426	RRAS, ANKRD11, MMP2, NOG, ARID5B, STRA6
	GO:0060337~type I interferon signaling pathway	5	0.00572	IFITM3, IFITM1, IRF3, TREX1, IRF7
	GO:0060548~negative regulation of cell death	7	0.00884	BNIP3, CHMP1A, CHMP2A, PRKD1, ZFPM2, CHMP6, FERMT2
	GO:0090630~activation of GTPase activity	9	0.0483	TIAM2, ADPRHL1, GRTP1, SGSM3, ARHGEF19, TSC1, TBC1D17, ARHGAP24, EPHA2
	GO:1900029~positive regulation of ruffle assembly	4	0.00821	EPS8L1, EPS8L2, DEF8, HRAS
Cellular Component	GO:0000421~autophagosome membrane	5	0.0347	TMEM150B, LAMP1, WIPI2, PRKD1, RAB7A
	GO:0005634~nucleus	186	0.00944	JPT1, ZNF175, JRK, HDAC10, CPNE7, THYN1, ARID4B, PRDM1, GABPB1, ACTB, SPIB, PYCARD, SOX18, ARHGDIA, NKX1-2, ZNF446, PAPOLB, KPNA5, LGALS7, NKX2-8, MBNL1, ZNF19, PCID2, TRAPPC2L, NKX6-2, ZGPAT, KMT5C, PTOV1, NOSIP, ARID5B, WDR72, PRKCA, ACTN4, DNAAF4, VRK3, SOX10, MYT1, FOXP2, PYGO1, MT1A, PRPF6, SRARP, EEF1A2, PKP1, PRKD1, PKP3, ATF5, MZF1, ZFPM2, ZFPM1, MT1E, ZNF276, GCM1, URI1, RTEL1, GGNBP2, U…
	GO:0005654~nucleoplasm	109	0.00494	ZNF175, ATP8A2, RNH1, HDAC10, PDCD6, PWWP2B, GPR63, ARID4B, GABPB1, PYCARD, RPS6KA4, TRIM28, NARS2, KPNA5, FAAP100, MBNL1, ZGPAT, KMT5C, PTOV1, NOSIP, ZNF12, VRK3, SOX10, MYT1, ARMC5, PKP1, DPEP1, PKP3, ATF5, ZFPM2, BRSK1, URI1, ANKRD11, RNF216, DEAF1, PRDM16, TNRC18, ATRIP, ZBED4, BPTF, ACBD5, FUS, VTA1, NCAPH2, ASPSCR1, FANCA, C6H4ORF19, RALYL, BCL6, UBE2T, RBAK, FERMT2, ZNF512B, KDM5B, GMEB2, …
	GO:0005737~cytoplasm	183	0.00498	JPT1, ANKRD13B, LRRC14B, JRK, RNH1, HDAC10, CPNE7, STMN3, MLC1, PRDM1, RPL10A, MYLK3, ACTB, NAA80, PYCARD, RPS6KA4, UBASH3B, DPYSL4, TUBB3, ARHGDIA, CAPN5, PIM3, KPNA5, SBF1, FBXO9, PHLDA3, MBNL1, PCID2, TRAPPC2L, NOSIP, TALDO1, KCTD2, WDR72, PRKCA, ACTN4, CEL, VRK3, MAPK8IP2, TIAM2, KIAA1217, ARC, MT1A, SRARP, FSCN1, PKP1, TBPL1, AMPH, FIZ1, FSCN2, PRKD1, PKP3, SPATA18, ZFPM2, MT1E, BRSK1, URI1,…
	GO:0005771~multivesicular body	6	0.0209	CD79A, LAMP1, VTA1, CHMP1A, CHMP2A, CHMP6
	GO:0005811~lipid particle	8	0.0268	SMPD1, LPCAT2, OSBPL2, LPCAT1, TSC1, RAB7A, CES1, PNPLA2
	GO:0005829~cytosol	146	0.00157	ZNF175, RNH1, ZFYVE9, PDCD6, GPR63, STMN3, MLC1, ARID4B, GBA3, ACTB, NAA80, RPS6KA4, IPO9, LAMP1, ARHGDIA, NARS2, KIF21B, KPNA5, LGALS7, RGS7, FAAP100, USP8, MBNL1, TRAPPC2L, ACOT12, PRKCA, ACTN4, DNAAF4, HCFC2, MYT1, ARMC5, HGS, FSCN1, PRKD1, ATF5, URI1, PFKFB4, ANKRD11, GTF2E2, HSP90B1, CAMSAP2, CYB5R1, PDCD11, RNF216, TERT, PRDM16, USP50, MOV10L1, TNRC18, TPPP, TBC1D17, LHPP, VTA1, LRBA, TREX1…
	GO:0005861~troponin complex	6	4.52e-06	TNNT1, TNNT2, TNNT3, TNNI1, TNNI2, TNNI3
	GO:0005887~integral component of plasma membrane	49	0.017	TENM4, GPR20, SLC6A1, SLC6A2, TSPAN10, SLC6A3, GPRC6A, GNRHR, SLC12A7, SLC16A5, CDON, EPHA5, TMEM150B, SLC6A19, SLC6A18, KCNH5, TRPC4, TRPC1, ATP11A, CEL, NPC1, CCKBR, SLCO4A1, CDHR1, ADGRB1, CDHR5, RGR, EPHA2, OR56A1, CD151, CHRNA4, OPRL1, CLCNKA, ADCY3, P2RY8, ERBB4, ADGRG6, NPBWR2, TSPAN4, TRPM7, ASIC2, NTSR1, DRD4, STRA6, GCGR, NMBR, SLCO3A1, PLXNB2, PLXNB1
	GO:0014069~postsynaptic density	12	0.00922	USP8, ADGRA1, DLG5, ADGRB1, USP50, TSC1, GRIK2, NETO2, MAPK8IP2, SHANK3, SHISA7, SHANK1
	GO:0030141~secretory granule	15	2.92e-07	KLK1, KLK13, KLK5, KLK14, RAB27A, KLK4, KLK15, KLK9, KLK8, KLK10, KLK7, KLK11, KLK6, KLK12, SCFD2
	GO:0031045~dense core granule	3	0.028	SYT5, SYT2, SYT8
	GO:0031225~anchored component of membrane	7	0.0105	LYNX1, PSCA, DNAJC5, CA4, LY6D, DPEP1, LYPD2
	GO:0031526~brush border membrane	5	0.0461	SLC9A3, SLC6A19, SLC6A18, CA4, CDHR5
	GO:0032585~multivesicular body membrane	5	0.00675	HGS, CHMP1A, CHMP2A, TMEM9, CHMP6
	GO:0042584~chromaffin granule membrane	4	0.0156	SYT2, SLC17A9, DNAJC5, ARF6
	GO:0042613~MHC class II protein complex	7	0.00213	BOLA-DQA2, BOLA-DRB2, BOLA-DQB, BLA-DQB, BOLA-DRB3, BOLA-DRA, BOLA-DQA5
	GO:0043005~neuron projection	19	0.00691	EPHA5, TENM4, CHRNA4, OPRL1, STMN3, DNAAF4, SLC6A1, BAIAP2, SLC6A2, SLC6A3, CALB2, UFL1, GRIN3A, ABI1, NPBWR2, RAC3, NCAM2, CAMK2G, EPHA2
	GO:0043240~Fanconi anaemia nuclear complex	4	0.0126	CENPX, FANCA, FANCE, FAAP100
	GO:0044305~calyx of Held	3	0.028	ACTB, GIT1, ACTG1
	GO:0070382~exocytic vesicle	5	0.0112	SYT5, SYT3, SYT2, SYT8, NKD2
	GO:0097381~photoreceptor disc membrane	4	0.0126	GRK1, ATP8A2, PDE6G, PRKCA
	GO:0097433~dense body	3	0.0205	ACTN1, ACTB, ACTG1
	GO:1904930~amphisome membrane	3	0.0364	CHMP1A, CHMP2A, CHMP6
Molecular Function	GO:0000149~SNARE binding	7	0.0338	SYT5, SYT3, SYT2, EXOC3, TSNARE1, SEC24D, SYT8
	GO:0001161~intronic transcription regulatory region sequence-specific DNA binding	3	0.00477	BCL6, NKX2-1, GRHL2
	GO:0001530~lipopolysaccharide binding	7	0.00296	CATHL6, CATHL5, CATHL4, CATHL2, ADGRB1, CATHL1, CAMP
	GO:0001786~phosphatidylserine binding	7	0.0251	SYT5, TRIM72, SYT3, SYT2, ADGRB1, GAS6, SYT8
	GO:0003779~actin binding	20	0.00277	ACTN1, LMOD1, LSP1, ACTN4, SSH2, MYO19, SLC6A2, NCALD, CNN1, MYO1B, TNNT2, SPIRE2, TNNI2, EPS8L1, EPS8L2, TNNI3, TRPM7, FSCN2, P4HB, FERMT2
	GO:0004252~serine-type endopeptidase activity	21	0.00014	KLK1, F10, KLK13, KLK5, PROZ, KLK14, KLK4, KLK15, PRSS36, KLK9, KLK8, KLK10, PRSS53, KLK7, KLK11, KLK6, KLK12, ACR, F7, PLAU, PRSS8
	GO:0004364~glutathione transferase activity	5	0.0389	GSTA5, GSTA4, GSTA3, GSTA2, GSTA1
	GO:0005222~intracellular cAMP activated cation channel activity	3	0.0487	CNGA4, CNGB1, HCN1
	GO:0005509~calcium ion binding	37	0.034	RYR1, PRKCSH, USP32, PDCD6, PROZ, LPCAT1, ATP2A1, NCALD, CALB2, EEF2K, CRACR2B, PPP3R2, PRRG2, CDH26, CALN1, SYT5, ARSA, SYT3, RCVRN, JAG1, SYT2, F10, ACTN1, ACTN4, SYT8, RCN3, F7, CAPN12, MMRN1, CDHR1, ACER3, LPCAT2, EFHC1, CDHR5, CDH15, GAS6, CRELD2
	GO:0005523~tropomyosin binding	7	1.57e-05	PYCARD, NEBL, TNNT1, TNNT2, ACTN1, TNNT3, LMOD1
	GO:0019208~phosphatase regulator activity	3	0.03	PPP1R12B, SBF1, PPP1R12C
	GO:0023026~MHC class II protein complex binding	7	0.000494	BOLA-DQA2, BOLA-DRB2, BOLA-DQB, BLA-DQB, BOLA-DRB3, BOLA-DRA, BOLA-DQA5
	GO:0030172~troponin C binding	3	0.00477	TNNT2, TNNT3, TNNI3
	GO:0030276~clathrin binding	7	0.00448	SYT5, SYT3, AFTPH, SYT2, SYT8, EPN1, NCALD
	GO:0033691~sialic acid binding	4	0.045	SIGLEC11, SIGLEC10, SIGLEC8, SIGLEC5
	GO:0035255~ionotropic glutamate receptor binding	4	0.011	NETO2, SHANK3, SHISA7, SHANK1
	GO:0098973~structural constituent of postsynaptic actin cytoskeleton	3	0.00929	INA, ACTB, ACTG1
KEGG Pathway	bta04145:Phagosome	15	0.0239	ITGAM, BOLA-DQA2, BOLA-DRB2, BLA-DQB, BOLA-DRB3, CYBA, BOLA-DQA5, ACTB, ACTG1, LAMP1, TUBB3, HGS, BOLA-DQB, BOLA-DRA, RAB7A
	bta04360:Axon guidance	15	0.0323	SEMA5A, EPHA5, TRPC4, TRPC1, PRKCA, UNC5D, SSH2, PPP3R2, RRAS, PLXNB2, RAC3, PLXNB1, HRAS, CAMK2G, EPHA2
	bta04640:Hematopoietic cell lineage	13	0.00398	IL11, ITGAM, BOLA-DQA2, BOLA-DRB2, FLT3LG, BLA-DQB, BOLA-DRB3, BOLA-DQA5, GP5, CSF2RA, IL3RA, BOLA-DQB, BOLA-DRA
	bta04658:Th1 and Th2 cell differentiation	11	0.0138	MAPK11, PPP3R2, JAG1, BOLA-DQA2, BOLA-DRB2, BOLA-DQB, BLA-DQB, BOLA-DRB3, BOLA-DRA, BOLA-DQA5, MAPK12
	bta04659:Th17 cell differentiation	12	0.0157	MAPK11, PPP3R2, BOLA-DQA2, BOLA-DRB2, BOLA-DQB, BLA-DQB, BOLA-DRB3, IL17F, BOLA-DRA, BOLA-DQA5, MAPK12, IL17A
	bta04670:Leukocyte transendothelial migration	11	0.0352	MAPK11, CLDN20, ITGAM, ACTN1, MMP2, CYBA, PRKCA, ACTN4, ACTB, MAPK12, ACTG1
	bta04672:Intestinal immune network for IgA production	7	0.0462	BOLA-DQA2, BOLA-DRB2, BOLA-DQB, BLA-DQB, BOLA-DRB3, BOLA-DRA, BOLA-DQA5
	bta04714:Thermogenesis	20	0.0124	ATP5PD, ACTL6A, ADCY3, TSC1, COX6B2, CPT1C, SDHA, CPT1B, COX6A2, MAPK12, ACTB, ACTG1, RPTOR, MAPK11, NDUFAF8, NDUFAF4, AKT1S1, PRDM16, HRAS, PNPLA2
	bta04921:Oxytocin signaling pathway	14	0.0212	RYR1, CACNA2D1, ADCY3, PRKCA, MYLK3, ACTB, ACTG1, EEF2K, PPP3R2, CACNA1S, PPP1R12B, HRAS, PPP1R12C, CAMK2G
	bta04970:Salivary secretion	11	0.0179	CATHL6, CATHL5, HSTN, CATHL4, CATHL3, CATHL2, CATHL1, ADCY3, PRKCA, MUC5AC, CAMP
	bta04971:Gastric acid secretion	9	0.021	ATP4B, CCKBR, SST, ADCY3, PRKCA, CAMK2G, MYLK3, ACTB, ACTG1
	bta05140:Leishmaniasis	12	0.000717	MAPK11, ITGAM, EEF1A2, BOLA-DQA2, BOLA-DRB2, BOLA-DQB, BLA-DQB, CYBA, BOLA-DRB3, BOLA-DRA, BOLA-DQA5, MAPK12
	bta05145:Toxoplasmosis	13	0.00532	LAMA5, LAMA3, BOLA-DQA2, BOLA-DRB2, BLA-DQB, LAMC2, BOLA-DRB3, BOLA-DQA5, MAPK12, MAPK11, BOLA-DQB, BOLA-DRA, BIRC7
	bta05150:Staphylococcus aureus infection	15	0.000313	ITGAM, BOLA-DQA2, BOLA-DRB2, BLA-DQB, BOLA-DRB3, BOLA-DQA5, CATHL6, CATHL5, CATHL4, CATHL3, CATHL2, CATHL1, BOLA-DQB, BOLA-DRA, CAMP
	bta05152:Tuberculosis	24	5.07e-05	ITGAM, NFYB, BOLA-DQA2, BOLA-DRB2, BLA-DQB, BOLA-DRB3, LSP1, BOLA-DQA5, MAPK12, MAPK11, CATHL6, PPP3R2, LAMP1, CATHL5, CATHL4, CATHL3, CATHL2, CATHL1, BOLA-DQB, BOLA-DRA, CTSD, CAMK2G, CAMP, RAB7A
	bta05164:Influenza A	15	0.0458	BOLA-DQA2, BOLA-DRB2, BLA-DQB, BOLA-DRB3, PRKCA, BOLA-DQA5, ACTB, ACTG1, PABPN1L, PYCARD, IRF3, IRF7, BOLA-DQB, BOLA-DRA, KPNA5
	bta05310:Asthma	7	0.00759	BOLA-DQA2, BOLA-DRB2, BOLA-DQB, BLA-DQB, BOLA-DRB3, BOLA-DRA, BOLA-DQA5
	bta05321:Inflammatory bowel disease	9	0.0144	BOLA-DQA2, BOLA-DRB2, BOLA-DQB, BLA-DQB, BOLA-DRB3, IL17F, BOLA-DRA, BOLA-DQA5, IL17A
	bta05330:Allograft rejection	7	0.0462	BOLA-DQA2, BOLA-DRB2, BOLA-DQB, BLA-DQB, BOLA-DRB3, BOLA-DRA, BOLA-DQA5
	bta05416:Viral myocarditis	10	0.00835	RAC3, BOLA-DQA2, BOLA-DRB2, BOLA-DQB, BLA-DQB, BOLA-DRB3, BOLA-DRA, BOLA-DQA5, ACTB, ACTG1
	bta05418:Fluid shear stress and atherosclerosis	14	0.0141	MMP2, CYBA, MAPK12, ACTB, HSP90B1, ACTG1, MAPK11, GSTA5, GSTA4, GSTA3, GSTA2, GSTA1, SUMO2, RAC3

## Sheet: List of genes
Gene
AATK
ABHD15
ABHD16B
ABI1
ACAD8
ACBD5
ACER3
ACOT12
ACP4
ACP5
ACR
ACSF3
ACTB
ACTG1
ACTL6A
ACTN1
ACTN4
ADAMTS2
ADCY3
ADGRA1
ADGRA3
ADGRB1
ADGRG6
ADIPOR1
ADM
ADM2
ADM5
ADPRHL1
ADRM1
ADSL
ADSSL1
AFTPH
AHNAK2
AHRR
AHSP
AK8
AKAP17A
AKT1
AKT1S1
ALDOB
ALG12
ALYREF
AMPH
ANAPC11
ANKRD11
ANKRD13B
ANKRD29
ANKRD55
ANO9
AP2A1
AP2A2
AP5Z1
APBB1
APRT
ARC
ARF6
ARFGAP1
ARFRP1
ARHGAP21
ARHGAP24
ARHGAP44
ARHGDIA
ARHGEF1
ARHGEF19
ARID4B
ARID5B
ARL16
ARL8A
ARMC5
ARMC7
ARNT2
ARSA
ASAH1
ASCL5
ASIC2
ASPDH
ASPG
ASPSCR1
ATF5
ATP11A
ATP13A3
ATP2A1
ATP4B
ATP5MD
ATP5PD
ATP8A2
ATRIP
B3GAT1
B3GNT6
B4GALNT4
BABAM2
BAHCC1
BAIAP2
BANP
BCKDK
BCL2L12
BCL6
BHLHE23
BIRC7
BLA-DQB
BNIP3
BOLA-DQA2
BOLA-DQA5
BOLA-DQB
BOLA-DRA
BOLA-DRB2
BOLA-DRB3
BOSTAUV1R424
BOSTAUV1R425
BOSTAUV1R426
BPTF
BRD1
BRD9
BRF1
BRSK1
BRSK2
BTBD6
BTNL2
C10H15orf41
C12H13orf46
C13H20orf204
C15H11orf42
C18H16orf87
C18H19orf48
C18H19orf81
C18H19orf84
C21H14orf180
C25H16orf58
C26H6orf52
C28H10orf99
C5H12orf73
C5H22orf23
C6H4orf19
C8H9orf3
C8H9orf84
CA4
CA5A
CABLES2
CACNA1S
CACNA2D1
CALB2
CALN1
CAMK2G
CAMP
CAMSAP2
CAPN12
CAPN5
CATHL1
CATHL2
CATHL3
CATHL4
CATHL5
CATHL6
CAVIN3
CBFA2T3
CBLN2
CCDC106
CCDC127
CCDC137
CCDC51
CCDC57
CCDC88B
CCKBR
CCPG1
CCSER1
CD151
CD160
CD79A
CDC16
CDCA4
CDH15
CDHR1
CDHR5
CDK10
CDON
CDR2
CDT1
CEACAM18
CEL
CELF4
CEND1
CENPBD1
CENPO
CENPX
CEP131
CEP170B
CEP72
CES1
CFAP46
CHAMP1
CHID1
CHKB
CHMP1A
CHMP2A
CHMP6
CHRNA4
CLBA1
CLCNKA
CLDN20
CLDND2
CLEC11A
CLPTM1L
CNGA4
CNGB1
CNN1
CNNM2
COL20A1
COL9A3
COPS9
CORO6
COX6A2
COX6B2
CPLANE2
CPNE7
CPT1B
CPT1C
CRACR2B
CRELD2
CRIP1
CRIP2
CRYBA1
CSF2RA
CSN2
CSRP1
CTSD
CTU1
CTU2
CUL4A
CYB5R1
CYBA
CYP3A4
CYP3A5
DACT1
DBNDD1
DCUN1D2
DCXR
DDHD1
DDO
DEAF1
DEF8
DENND3
DENND6B
DHRS11
DHRS7C
DHTKD1
DIDO1
DMRTC2
DNAAF3
DNAAF4
DNAJA2
DNAJB8
DNAJC25
DNAJC27
DNAJC5
DPEP1
DPP6
DPYSL4
DRD4
DUS1L
DUSP8
ECSIT
EEF1A2
EEF2K
EEFSEC
EFHC1
EIF3K
ELAC2
ELAVL3
ELF3
ELOF1
ELOVL5
EMC10
EPHA2
EPHA5
EPN1
EPS8L1
EPS8L2
ERBB4
ERC2
ETFB
EXOC3
F10
F7
FAAP100
FAM131C
FAM160A2
FAM162B
FAM71E1
FAM71E2
FAM78B
FANCA
FANCE
FASN
FBXL18
FBXO42
FBXO9
FCGRT
FERMT2
FGL1
FHL5
FIZ1
FLT3LG
FNDC11
FOXC1
FOXI1
FOXK1
FOXP2
FRMD3
FSCN1
FSCN2
FTCDNL1
FUS
FUT9
FUZ
FYB1
GABPB1
GALNS
GAS6
GAS7
GAS8
GATA2
GATA5
GATD1
GBA3
GBGT1
GBP4
GBP6
GCGR
GCM1
GDPD5
GFI1B
GGNBP2
GHITM
GID8
GINS1
GIT1
GJE1
GLB1L3
GLP2R
GLT8D2
GMDS
GMEB2
GNG10
GP5
GP6
GPR132
GPR158
GPR20
GPR25
GPR32
GPR37L1
GPR63
GPRC6A
GPS1
GPT2
GRHL2
GRID1
GRIK2
GRIN3A
GRK1
GRTP1
GSG1L2
GSR
GSTA1
GSTA2
GSTA3
GSTA4
GSTA5
GTF2E2
GTF3C5
H1FX
HCFC2
HCN1
HDAC10
HEY1
HGS
HRAS
HSP90B1
HSPB7
HSPBP1
HSTN
HYAL1
HYAL3
ICK
IFITM1
IFITM10
IFITM3
IGF2
IGFN1
IGLON5
IL11
IL17A
IL17F
IL17REL
IL3RA
IL4I1
INA
INAVA
INF2
INPP5A
IPO9
IRF3
IRF7
IRX6
ISOC2
ITGAD
ITGAM
ITGAX
IZUMO2
JAG1
JAG2
JAKMIP3
JOSD2
JPH1
JPH3
JPT1
JRK
KAT8
KCNC3
KCNG2
KCNH5
KCNQ2
KCNQ5
KCTD2
KDM5B
KHDC1L
KIAA0319L
KIAA0586
KIAA1211L
KIAA1328
KIF21B
KIF26A
KLHDC1
KLHDC2
KLHDC4
KLHDC7B
KLHL12
KLK1
KLK10
KLK11
KLK12
KLK13
KLK14
KLK15
KLK4
KLK5
KLK6
KLK7
KLK8
KLK9
KMT5C
KNDC1
KPNA5
LAD1
LAMA3
LAMA5
LAMC2
LAMP1
LCORL
LGALS4
LGALS7
LGALS7B
LGALSL
LGR6
LHFPL6
LHPP
LIM2
LIME1
LIN7A
LINC00483
LKAAEAR1
LMF2
LMNTD2
LMOD1
LPCAT1
LPCAT2
LPCAT2
LRBA
LRIT1
LRIT2
LRP11
LRRC14B
LRRC27
LRRC45
LRRC4B
LRRC56
LSAMP
LSP1
LY6D
LYNX1
LYPD2
LYPD4
MAB21L2
MAFG
MAP4K1
MAPK11
MAPK12
MAPK8IP2
MBNL1
MC1R
MCF2L
MCM3
MCRIP1
MDFIC
MED10
MED25
METTL14
METTL24
MGAT4C
MGC137098
MICALL1
MIOX
MKL1
MLC1
MMD2
MMP2
MOB2
MOV10L1
MRGBP
MRM1
MROH5
MRPL12
MRPL23
MRPL47
MRPL50
MT1A
MT1E
MTA1
MUC2
MUC5AC
MUC6
MVD
MYADML2
MYBPC2
MYH14
MYLK3
MYO18A
MYO19
MYO1B
MYT1
MZF1
NAA80
NAPSA
NARS2
NAT14
NAV1
NCALD
NCAM2
NCAPG
NCAPH2
NCDN
NCOA1
NDUFAF4
NDUFAF8
NEBL
NEMF
NETO2
NFYB
NKAIN4
NKD2
NKG7
NKX1-2
NKX2-1
NKX2-8
NKX6-2
NLRP2
NLRP9
NMBR
NME6
NOG
NOSIP
NOTUM
NOVA1
NOX3
NPB
NPBWR2
NPC1
NPLOC4
NR1H2
NRDE2
NRP2
NT5C
NT5C2
NT5DC3
NTSR1
NUDT14
NUFIP2
NUP62
OAT
ODF3B
OGFR
OPRL1
OR2L13
OR2M3
OR2M4
OR2M5
OR2T12
OR51I1
OR51I2
OR51M1
OR51Q1
OR52B2
OR52B4
OR52B6
OR52D1
OR52E4
OR52E6
OR52E8
OR52H1
OR52L1
OR52N2
OR52N5
OR52W1
OR56A1
OR56A3
OR56A4
OR56B4
OR5AS1
OR5D14
OR5L2
OR5M3
OR6C3
OR6C68
OR6C75
OR6C76
OR8J1
OR8K1
OR8K3
OSBPL2
OTOS
OXLD1
P2RY8
P4HB
PABPN1L
PACS2
PAEP
PANX2
PAPOLB
PAQR8
PARD3B
PCCB
PCGF6
PCID2
PCM1
PCMT1
PCMTD2
PCOLCE2
PCYT2
PDCD11
PDCD6
PDE6G
PDRG1
PDZK1
PFKFB4
PGBD2
PHLDA3
PHRF1
PIDD1
PIEZO1
PIGB
PIGW
PIM3
PIPOX
PKP1
PKP3
PLAU
PLD4
PLXDC2
PLXNB1
PLXNB2
PNKP
PNPLA2
POLD1
POLR2F
POLR2L
POLR3E
PPDPF
PPP1R12B
PPP1R12C
PPP1R27
PPP3R2
PPP6R1
PPP6R2
PQLC1
PRDM1
PRDM16
PRKCA
PRKCSH
PRKD1
PRMT1
PROSER2
PROZ
PRPF6
PRR12
PRR33
PRRG2
PRSS36
PRSS53
PRSS8
PRTG
PSCA
PSMB2
PSMC1
PTDSS2
PTGR1
PTK6
PTOV1
PTP4A3
PTPN7
PTPRD
PTPRH
PTRHD1
PVALEF
PWWP2B
PYCARD
PYCR1
PYGO1
RAB27A
RAB7A
RABIF
RABL2B
RAC3
RADIL
RAET1G
RAET1L
RALGDS
RALYL
RASA3
RASL11B
RASSF7
RBAK
RBBP8NL
RBPMS
RCN3
RCVRN
RDH13
RFNG
RGR
RGS19
RGS7
RICTOR
RIMS2
RNF115
RNF166
RNF20
RNF216
RNH1
RNPEP
RPL10A
RPL13
RPL13A
RPL28
RPLP2
RPN1
RPS11
RPS19
RPS21
RPS6KA4
RPTOR
RRAS
RTEL1
RTP2
RYR1
SAMD10
SBF1
SBK2
SBK3
SCAF1
SCFD2
SCO2
SCT
SDHA
SDK1
SEC24D
SELENOO
SEMA5A
SERPINH1
SGSM3
SH3BP4
SHANK1
SHANK3
SHISA4
SHISA5
SHISA7
SIGIRR
SIGLEC10
SIGLEC11
SIGLEC5
SIGLEC8
SIGLECL1
SIRPB1
SIRT7
SIVA1
SLC12A7
SLC16A5
SLC17A9
SLC22A16
SLC22A31
SLC25A10
SLC25A22
SLC27A5
SLC29A4
SLC2A12
SLC2A4RG
SLC38A10
SLC45A4
SLC4A4
SLC5A2
SLC6A1
SLC6A18
SLC6A19
SLC6A2
SLC6A3
SLC7A5
SLC9A3
SLCO3A1
SLCO4A1
SLURP1
SLX4IP
SMIM18
SMPD1
SNAI3
SORCS1
SOX1
SOX10
SOX18
SPACA7
SPACA9
SPATA18
SPATA2L
SPATA33
SPATS2
SPG7
SPIB
SPINK8
SPIRE2
SRARP
SRMS
SSBP2
SSC5D
SSH2
SST
ST8SIA2
STAG1
STK32C
STMN3
STRA6
SUMO2
SYCE3
SYT2
SYT3
SYT5
SYT8
TAF5
TALDO1
TAOK1
TAS2R1
TASP1
TBC1D17
TBPL1
TBX4
TCEA2
TCF25
TCFL5
TDG
TEAD3
TEDC1
TENM4
TEPSIN
TERT
TET1
TEX22
TFAP2E
TFB1M
TFDP1
TGFB1I1
THEM6
THYN1
TIAF1
TIAM2
TIMM17A
TMA7
TMCO3
TMEM121
TMEM132B
TMEM14A
TMEM150B
TMEM179
TMEM190
TMEM238
TMEM246
TMEM254
TMEM255B
TMEM80
TMEM86B
TMEM9
TNFRSF6B
TNNI1
TNNI2
TNNI3
TNNT1
TNNT2
TNNT3
TNRC18
TOB1
TOLLIP
TP53I13
TPD52L2
TPPP
TRABD
TRAM2
TRAPPC2L
TREX1
TRIM28
TRIM34
TRIM5
TRIM6
TRIM72
TRIP13
TRPC1
TRPC4
TRPM7
TSC1
TSKS
TSNARE1
TSPAN10
TSPAN4
TTLL8
TTLL9
TUBB3
TUBGCP3
TUBGCP6
TULP1
U2AF2
UBE2M
UBE2S
UBE2T
UBQLN3
UBQLNL
UCKL1
UFL1
ULBP17
ULBP21
UNC5D
UPF2
UPF3A
URI1
USP32
USP43
USP46
USP50
USP8
VKORC1
VPS9D1
VRK3
VSIG10L
VTA1
WDR72
WFIKKN2
WIPI2
XKR6
XKR7
YTHDF1
ZBED4
ZBTB42
ZBTB45
ZBTB46
ZC3H18
ZFP36L1
ZFPM1
ZFPM2
ZFYVE9
ZGPAT
ZMYM4
ZNF12
ZNF132
ZNF175
ZNF189
ZNF19
ZNF23
ZNF276
ZNF280D
ZNF33B
ZNF446
ZNF469
ZNF473
ZNF512B
ZNF524
ZNF579
ZNF580
ZNF581
ZNF584
ZNF628
ZNF653
ZNF784
ZNF865
ZNHIT3
