# Supplementary material for: Copy number variant scan in more than four thousand Holstein cows bred in Lombardy, Italy
Source: PLoS One. 2024 May 21;19(5):e0303044. doi: 10.1371/journal.pone.0303044 (PMC11108207; doi:10.1371/journal.pone.0303044)
Supplement: S4 Table — (XLSX) [file pone.0303044.s004.xlsx]

## Sheet: Comparison
This study						Holstein populations			Other breeds
cnvr_id	chr	start	end	finalState	number	Durán Aguilar et al. 2016	Lee et al. 2020	Butty et al. 2020	Prinsen et al. 2016 - Brown	Lee et al. 2020 - Jersey
cnvr_001	chr1	15484128	15577736	COMPLEX	1258
cnvr_002	chr1	23477787	23747154	GAIN	917
cnvr_003	chr1	36314000	36480633	LOSS	231
cnvr_004	chr1	50914381	50974257	LOSS	707
cnvr_005	chr1	59498681	59686995	COMPLEX	108
cnvr_006	chr1	61100002	61219155	LOSS	366
cnvr_007	chr1	73093141	73143183	COMPLEX	130
cnvr_008	chr1	79605572	79677707	GAIN	98
cnvr_009	chr1	86657279	86805687	GAIN	344
cnvr_010	chr1	87524347	87643293	GAIN	879
cnvr_011	chr1	89289355	89476002	COMPLEX	633
cnvr_012	chr1	103600111	103923551	COMPLEX	185				COMPLEX
cnvr_013	chr1	115368465	115471509	LOSS	107
cnvr_014	chr1	126208399	126268824	LOSS	218
cnvr_015	chr1	129191774	129349546	LOSS	90
cnvr_016	chr1	132601197	133024245	GAIN	644
cnvr_096	chr10	22676353	23235331	LOSS	3528	LOSS			COMPLEX
cnvr_097	chr10	32247911	32387411	GAIN	1844
cnvr_098	chr10	42437194	42541460	LOSS	248
cnvr_099	chr10	42727961	42860796	GAIN	190
cnvr_100	chr10	53652144	53776043	GAIN	107
cnvr_101	chr10	54768646	55095355	LOSS	98
cnvr_102	chr10	56771662	56942636	LOSS	180
cnvr_103	chr10	59668723	59940476	GAIN	90
cnvr_104	chr10	65534312	65740355	GAIN	128
cnvr_105	chr10	70859572	70914376	GAIN	174
cnvr_106	chr10	74883644	75151694	GAIN	340
cnvr_107	chr10	80433411	80673463	COMPLEX	205
cnvr_108	chr10	101862010	101887955	GAIN	169
cnvr_109	chr11	3974364	4167320	LOSS	616
cnvr_110	chr11	62803003	62979714	LOSS	104
cnvr_111	chr11	71591853	71821318	LOSS	341
cnvr_112	chr11	74307700	74453679	LOSS	284
cnvr_113	chr11	102873312	103259939	COMPLEX	390
cnvr_114	chr12	6974952	8079202	COMPLEX	126	LOSS			LOSS
cnvr_115	chr12	9389748	9494262	LOSS	100					GAIN
cnvr_116	chr12	22960259	23067798	LOSS	145
cnvr_117	chr12	24088775	24169964	LOSS	266
cnvr_118	chr12	33536210	33702969	LOSS	112
cnvr_119	chr12	44703903	45110416	COMPLEX	103					LOSS
cnvr_120	chr12	69749212	71308648	LOSS	608	COMPLEX			COMPLEX
cnvr_121	chr12	71560049	72881009	LOSS	2685	COMPLEX	LOSS		COMPLEX	COMPLEX
cnvr_122	chr12	85604893	87206875	COMPLEX	258
cnvr_123	chr13	3923197	4013808	LOSS	420
cnvr_124	chr13	7024512	7115328	LOSS	211
cnvr_125	chr13	12280490	12471939	GAIN	152
cnvr_126	chr13	14358460	14549983	COMPLEX	107
cnvr_127	chr13	17791432	17889336	GAIN	660
cnvr_128	chr13	21549414	21608958	LOSS	104
cnvr_129	chr13	22162978	22330374	GAIN	103
cnvr_130	chr13	25539651	25553780	LOSS	425
cnvr_131	chr13	26248997	26409781	LOSS	153
cnvr_132	chr13	36762945	36821789	LOSS	126
cnvr_133	chr13	53444123	54968963	COMPLEX	702		LOSS		COMPLEX	LOSS
cnvr_134	chr13	56365376	56539514	GAIN	307
cnvr_135	chr13	61444179	61510311	GAIN	313
cnvr_136	chr13	76298838	76340585	GAIN	124
cnvr_137	chr14	1645654	2814468	COMPLEX	216	LOSS
cnvr_138	chr14	13407571	13651141	LOSS	102
cnvr_139	chr14	17568264	17863393	COMPLEX	520
cnvr_140	chr14	20088562	20184685	LOSS	1063
cnvr_141	chr14	37401030	37592361	COMPLEX	219
cnvr_142	chr14	42931715	43020793	LOSS	981
cnvr_143	chr14	59196769	59240759	LOSS	423
cnvr_144	chr14	60573159	60856786	GAIN	178
cnvr_145	chr14	62705509	62746363	LOSS	329
cnvr_146	chr14	77817440	77905168	LOSS	113
cnvr_147	chr15	32326526	32544394	COMPLEX	508
cnvr_148	chr15	42278291	42382603	LOSS	98
cnvr_149	chr15	46633591	48309415	LOSS	388				COMPLEX	COMPLEX
cnvr_150	chr15	50682297	50821354	LOSS	1409				LOSS
cnvr_151	chr15	54627343	54745619	LOSS	77
cnvr_152	chr15	56285244	56501007	GAIN	292
cnvr_153	chr15	79166222	79575981	COMPLEX	89	LOSS			COMPLEX
cnvr_154	chr15	79721708	79802455	LOSS	136	LOSS	LOSS	LOSS		LOSS
cnvr_155	chr15	80139222	80224913	GAIN	313
cnvr_156	chr15	83520952	83793384	COMPLEX	504
cnvr_157	chr16	17871928	18200419	GAIN	541
cnvr_158	chr16	35589454	35756838	LOSS	277
cnvr_159	chr16	48119794	48420731	LOSS	929
cnvr_160	chr16	49875135	49976111	GAIN	186				COMPLEX
cnvr_161	chr16	55869545	55989422	LOSS	93
cnvr_162	chr16	64213762	64277215	GAIN	111
cnvr_163	chr16	71794403	71839497	LOSS	437
cnvr_164	chr16	79464066	80979927	COMPLEX	110	LOSS
cnvr_165	chr17	7189111	7485862	GAIN	170
cnvr_166	chr17	21720777	22132712	LOSS	471
cnvr_167	chr17	31152565	31477216	LOSS	152
cnvr_168	chr17	42534176	42624932	GAIN	100
cnvr_169	chr17	50321814	50485602	LOSS	375
cnvr_170	chr18	8923059	9044384	LOSS	135
cnvr_171	chr18	13195401	14810181	COMPLEX	142		GAIN	COMPLEX		GAIN
cnvr_172	chr18	15080807	15547615	COMPLEX	229
cnvr_173	chr18	23578547	23827560	LOSS	190
cnvr_174	chr18	23849530	24031279	GAIN	382
cnvr_175	chr18	25791033	25858503	LOSS	78
cnvr_176	chr18	27856333	28303561	GAIN	144			COMPLEX
cnvr_177	chr18	39599756	39696347	COMPLEX	287
cnvr_178	chr18	40573511	40602712	GAIN	84
cnvr_179	chr18	48310319	48545897	COMPLEX	236
cnvr_180	chr18	51277820	51411693	LOSS	123
cnvr_181	chr18	55935296	57689072	COMPLEX	1405		COMPLEX
cnvr_182	chr18	61738196	62478125	COMPLEX	158		GAIN			GAIN
cnvr_183	chr18	65671097	65814370	COMPLEX	130
cnvr_184	chr19	7378165	7414082	LOSS	120
cnvr_185	chr19	11522439	11648227	LOSS	145
cnvr_186	chr19	12746565	12998379	COMPLEX	1354
cnvr_187	chr19	16064959	16101786	LOSS	78
cnvr_188	chr19	20407245	20914334	COMPLEX	122
cnvr_189	chr19	28909477	29082820	LOSS	738
cnvr_190	chr19	31247817	31395869	LOSS	173
cnvr_191	chr19	31865798	31909072	LOSS	397
cnvr_192	chr19	35804610	35984650	LOSS	704
cnvr_193	chr19	49009124	49052596	GAIN	194
cnvr_194	chr19	50691143	51709953	COMPLEX	144				COMPLEX
cnvr_195	chr19	56274000	56399800	COMPLEX	103
cnvr_196	chr19	62821022	62882190	LOSS	102
cnvr_017	chr2	10339886	10413949	GAIN	77
cnvr_018	chr2	54416522	54464839	LOSS	2141
cnvr_019	chr2	65278798	65299756	LOSS	90
cnvr_020	chr2	65726104	65831787	LOSS	76
cnvr_021	chr2	79993674	79995390	GAIN	84
cnvr_022	chr2	87133938	87228049	LOSS	123
cnvr_023	chr2	88215447	88433489	COMPLEX	79
cnvr_024	chr2	93926090	94251753	LOSS	3107
cnvr_025	chr2	99435084	99528171	GAIN	80
cnvr_026	chr2	135808124	136218516	COMPLEX	177				LOSS
cnvr_197	chr20	2010562	2061240	LOSS	600
cnvr_198	chr20	22696752	22996991	LOSS	83
cnvr_199	chr20	27803363	27901130	LOSS	186
cnvr_200	chr20	29447902	29759679	COMPLEX	203
cnvr_201	chr20	35259879	35463200	GAIN	93
cnvr_202	chr20	44816716	45091826	GAIN	582
cnvr_203	chr20	51813752	52166308	LOSS	2445					LOSS
cnvr_204	chr20	63521064	63672361	GAIN	85
cnvr_205	chr20	66818777	66921301	GAIN	76
cnvr_206	chr20	70907342	71971476	COMPLEX	105	LOSS				GAIN
cnvr_207	chr21	12087405	12184875	GAIN	314
cnvr_208	chr21	14564126	15335014	COMPLEX	155
cnvr_209	chr21	26291880	26468533	LOSS	180
cnvr_210	chr21	34416654	34502416	LOSS	487
cnvr_211	chr21	36687370	37064861	GAIN	103
cnvr_212	chr21	40382995	40438208	LOSS	135				LOSS
cnvr_213	chr21	46670211	46779702	GAIN	86
cnvr_214	chr21	52336910	52432097	COMPLEX	1180
cnvr_215	chr21	53671014	53834580	COMPLEX	280		LOSS		LOSS
cnvr_216	chr21	68620389	69858568	COMPLEX	195	LOSS
cnvr_217	chr22	44774719	44892075	GAIN	77
cnvr_218	chr22	45629410	45719793	COMPLEX	100
cnvr_219	chr22	50030758	50038809	COMPLEX	93
cnvr_220	chr22	51342988	51689566	LOSS	424
cnvr_221	chr22	55010026	55061612	LOSS	155
cnvr_222	chr22	59169035	59505596	COMPLEX	315	LOSS			COMPLEX
cnvr_223	chr23	9403324	9513586	GAIN	1215
cnvr_224	chr23	22985879	23091995	GAIN	433
cnvr_225	chr23	24597471	26883703	LOSS	2719	COMPLEX	GAIN	COMPLEX	LOSS	GAIN
cnvr_226	chr23	29517641	29613111	GAIN	866					GAIN
cnvr_227	chr23	51592602	51670874	LOSS	527
cnvr_228	chr24	585475	614370	GAIN	234
cnvr_229	chr24	5293370	5818978	COMPLEX	139				LOSS
cnvr_230	chr24	8898079	9026000	GAIN	1014
cnvr_231	chr24	19261145	19961769	LOSS	123
cnvr_232	chr24	27078953	27308041	COMPLEX	404					GAIN
cnvr_233	chr24	32867531	33098507	LOSS	1312
cnvr_234	chr25	19953938	20050726	GAIN	2400
cnvr_235	chr25	25933247	25950148	COMPLEX	160
cnvr_236	chr25	27198386	27538984	LOSS	113
cnvr_237	chr25	28608879	28717061	LOSS	146
cnvr_238	chr25	36511484	36653836	LOSS	556
cnvr_239	chr25	38496510	38568564	LOSS	417
cnvr_240	chr25	38690642	39543056	LOSS	221
cnvr_241	chr26	23702423	23994008	GAIN	170
cnvr_242	chr26	28108725	28283530	GAIN	210
cnvr_243	chr26	43992653	44109799	GAIN	130
cnvr_244	chr26	48169052	48341670	GAIN	103
cnvr_245	chr26	50598736	51990348	COMPLEX	479	LOSS
cnvr_246	chr27	10171403	11370634	GAIN	1089
cnvr_247	chr27	19243252	19417940	LOSS	254
cnvr_248	chr27	22885139	23009502	GAIN	308
cnvr_249	chr27	26697914	26821155	LOSS	820
cnvr_250	chr27	27669949	27725452	GAIN	156
cnvr_251	chr27	30694263	30790005	COMPLEX	153
cnvr_252	chr27	42814941	42871781	GAIN	136
cnvr_253	chr28	27751	466053	LOSS	332	COMPLEX			COMPLEX
cnvr_254	chr28	7958739	8010103	GAIN	125
cnvr_255	chr28	12839224	12922752	LOSS	1447
cnvr_256	chr28	18062670	18144747	GAIN	111
cnvr_257	chr28	24905998	24940953	LOSS	138
cnvr_258	chr28	29722566	29810167	LOSS	237
cnvr_259	chr28	34601278	34632517	GAIN	351
cnvr_260	chr28	35233874	35389980	LOSS	235
cnvr_261	chr28	39042278	39252840	COMPLEX	105
cnvr_262	chr28	40626934	40662835	LOSS	117
cnvr_263	chr29	17401412	17550202	LOSS	195
cnvr_264	chr29	29316818	29393279	LOSS	122
cnvr_265	chr29	31451846	31502791	GAIN	86
cnvr_266	chr29	42624250	42720594	LOSS	444
cnvr_267	chr29	49403810	51090359	COMPLEX	485
cnvr_027	chr3	2675658	2713912	GAIN	183
cnvr_028	chr3	21576250	21675080	COMPLEX	82
cnvr_029	chr3	54378060	54772459	LOSS	1582				COMPLEX
cnvr_030	chr3	63950495	64842833	GAIN	82
cnvr_031	chr3	94086772	94223217	COMPLEX	1322
cnvr_032	chr3	110160214	110534872	COMPLEX	195
cnvr_033	chr3	114224649	114735376	LOSS	110
cnvr_034	chr3	119432067	119718948	LOSS	507	LOSS
cnvr_035	chr4	182210	436528	LOSS	284	LOSS	LOSS
cnvr_036	chr4	21023255	21060819	GAIN	110
cnvr_037	chr4	28186796	28307693	LOSS	694	LOSS	LOSS		LOSS
cnvr_038	chr4	38358099	38781582	GAIN	227
cnvr_039	chr4	53463433	53782204	GAIN	991
cnvr_040	chr4	82498161	82649833	LOSS	2194
cnvr_041	chr4	116485782	116568600	GAIN	79
cnvr_042	chr5	3393262	3765739	LOSS	79
cnvr_043	chr5	10426457	10566990	GAIN	194
cnvr_044	chr5	15943853	16099702	GAIN	210
cnvr_045	chr5	30317353	30419020	LOSS	317
cnvr_046	chr5	58445811	58599028	LOSS	133				COMPLEX
cnvr_047	chr5	58831744	59139148	LOSS	974	COMPLEX			COMPLEX
cnvr_048	chr5	61176628	61373797	GAIN	136
cnvr_049	chr5	67506930	67879865	LOSS	139
cnvr_050	chr5	109730972	109801761	GAIN	81
cnvr_051	chr5	111683369	111807008	LOSS	368
cnvr_052	chr5	119081030	120074643	COMPLEX	935
cnvr_053	chr6	6566482	6647427	LOSS	302
cnvr_054	chr6	33598085	33709997	COMPLEX	272
cnvr_055	chr6	37338394	37741893	COMPLEX	125			LOSS
cnvr_056	chr6	41968146	42019649	GAIN	108
cnvr_057	chr6	42207718	42344085	LOSS	454
cnvr_058	chr6	51746317	52508663	COMPLEX	274		LOSS	LOSS
cnvr_059	chr6	56837772	56900473	LOSS	244
cnvr_060	chr6	67914420	68671573	LOSS	368
cnvr_061	chr6	80747741	80981597	LOSS	167
cnvr_062	chr6	84368516	84435673	LOSS	120	COMPLEX	LOSS		LOSS
cnvr_063	chr6	85451298	85472949	COMPLEX	444
cnvr_064	chr6	86618893	86703978	LOSS	629
cnvr_065	chr6	100345459	100515434	GAIN	672
cnvr_066	chr7	1984902	2144414	LOSS	1396
cnvr_067	chr7	15823601	15986888	LOSS	364
cnvr_068	chr7	17288974	17502523	LOSS	715	COMPLEX
cnvr_069	chr7	41511743	41964060	LOSS	2156			COMPLEX	COMPLEX
cnvr_070	chr7	42656415	42804161	LOSS	959	LOSS			COMPLEX
cnvr_071	chr7	75948337	76108517	LOSS	185
cnvr_072	chr7	81350803	81495867	LOSS	147	LOSS	LOSS
cnvr_073	chr8	8084354	8288535	COMPLEX	321
cnvr_074	chr8	36023858	36133581	GAIN	1185
cnvr_075	chr8	76316934	76438008	LOSS	78	LOSS	LOSS		LOSS	LOSS
cnvr_076	chr8	81454750	81529442	LOSS	110
cnvr_077	chr8	91114014	91338977	COMPLEX	620
cnvr_078	chr8	100991195	101120087	LOSS	144
cnvr_079	chr9	8373305	8497911	LOSS	130
cnvr_080	chr9	12384438	12417290	LOSS	605
cnvr_081	chr9	12652798	12717483	LOSS	152
cnvr_082	chr9	33825925	33879149	GAIN	268
cnvr_083	chr9	39748349	39916121	LOSS	175
cnvr_084	chr9	43817294	43949194	GAIN	165
cnvr_085	chr9	45495778	45715723	LOSS	941
cnvr_086	chr9	47921833	48412007	GAIN	82
cnvr_087	chr9	52850738	53738100	LOSS	297				LOSS
cnvr_088	chr9	57749809	57948062	COMPLEX	406
cnvr_089	chr9	72103900	72260311	LOSS	319
cnvr_090	chr9	79316198	79776026	COMPLEX	155
cnvr_091	chr9	82557617	82764325	COMPLEX	640
cnvr_092	chr9	86937966	87249196	LOSS	617
cnvr_093	chr9	91857667	92056243	COMPLEX	80
cnvr_094	chr9	93861862	93899929	LOSS	127
cnvr_095	chr9	104357495	104641228	LOSS	174					COMPLEX

## Sheet: Foglio1
cnvr_id	chr	start	end	finalState	number	Durán Aguilar et al. 2016	Lee et al. 2020	Butty et al. 2020	Prinsen et al. 2016 - Brown	Lee et al. 2020 - Jersey
cnvr_012	chr1	103600111	103923551	COMPLEX	185				COMPLEX
cnvr_096	chr10	22676353	23235331	LOSS	3528	LOSS			COMPLEX
cnvr_114	chr12	6974952	8079202	COMPLEX	126	LOSS			LOSS
cnvr_120	chr12	69749212	71308648	LOSS	608	COMPLEX			COMPLEX
cnvr_121	chr12	71560049	72881009	LOSS	2685	COMPLEX	LOSS		COMPLEX	COMPLEX
cnvr_133	chr13	53444123	54968963	COMPLEX	702		LOSS		COMPLEX	LOSS
cnvr_149	chr15	46633591	48309415	LOSS	388				COMPLEX	COMPLEX
cnvr_150	chr15	50682297	50821354	LOSS	1409				LOSS
cnvr_153	chr15	79166222	79575981	COMPLEX	89	LOSS			COMPLEX
cnvr_156	chr15	83520952	83793384	COMPLEX	504				LOSS
cnvr_160	chr16	49875135	49976111	GAIN	186				COMPLEX
cnvr_164	chr16	79464066	80979927	COMPLEX	110	LOSS			COMPLEX
cnvr_171	chr18	13195401	14810181	COMPLEX	142		GAIN	COMPLEX	GAIN	GAIN
cnvr_176	chr18	27856333	28303561	GAIN	144			COMPLEX	COMPLEX
cnvr_182	chr18	61738196	62478125	COMPLEX	158		GAIN		COMPLEX	GAIN
cnvr_183	chr18	65671097	65814370	COMPLEX	130				COMPLEX
cnvr_190	chr19	31247817	31395869	LOSS	173				LOSS
cnvr_194	chr19	50691143	51709953	COMPLEX	144				COMPLEX
cnvr_026	chr2	135808124	136218516	COMPLEX	177				LOSS
cnvr_206	chr20	70907342	71971476	COMPLEX	105	LOSS			COMPLEX	GAIN
cnvr_212	chr21	40382995	40438208	LOSS	135				LOSS
cnvr_215	chr21	53671014	53834580	COMPLEX	280		LOSS		LOSS
cnvr_216	chr21	68620389	69858568	COMPLEX	195	LOSS			COMPLEX
cnvr_222	chr22	59169035	59505596	COMPLEX	315	LOSS			COMPLEX
cnvr_225	chr23	24597471	26883703	LOSS	2719	COMPLEX	GAIN	COMPLEX	LOSS	GAIN
cnvr_228	chr24	585475	614370	GAIN	234				LOSS
cnvr_253	chr28	27751	466053	LOSS	332	COMPLEX			COMPLEX
cnvr_267	chr29	49403810	51090359	COMPLEX	485				COMPLEX
cnvr_029	chr3	54378060	54772459	LOSS	1582				COMPLEX
cnvr_034	chr3	119432067	119718948	LOSS	507	LOSS			COMPLEX
cnvr_037	chr4	28186796	28307693	LOSS	694	LOSS	LOSS		LOSS
cnvr_047	chr5	58831744	59139148	LOSS	974	COMPLEX			COMPLEX
cnvr_062	chr6	84368516	84435673	LOSS	120	COMPLEX	LOSS		LOSS
cnvr_069	chr7	41511743	41964060	LOSS	2156			COMPLEX	COMPLEX
cnvr_070	chr7	42656415	42804161	LOSS	959	LOSS			COMPLEX
cnvr_075	chr8	76316934	76438008	LOSS	78	LOSS	LOSS		LOSS	LOSS
cnvr_087	chr9	52850738	53738100	LOSS	297				LOSS
